# Supplementary material for: An extended catalog of integrated prophages in the infant and adult fecal microbiome shows high prevalence of lysogeny
Source: Front Microbiol. 2023 Sep 5;14:1254535. doi: 10.3389/fmicb.2023.1254535 (PMC10508911; doi:10.3389/fmicb.2023.1254535)
Supplement: Supplementary file 1 [file Data_Sheet_1.zip]

Archive with 5 entries (5 files):
- Supplementary File 1.XLSX
- Supplementary File 2.XLSX
- Supplementary File 3.XLSX
- Supplementary File 4.XLSX
- Supplementary Tables and Figures.pdf
