# Supplementary material for: An extended catalog of integrated prophages in the infant and adult fecal microbiome shows high prevalence of lysogeny
Source: Front Microbiol. 2023 Sep 5;14:1254535. doi: 10.3389/fmicb.2023.1254535 (PMC10508911; doi:10.3389/fmicb.2023.1254535)
Supplement: Supplementary file 1 [file Data_Sheet_1.zip › Supplementary File 1.XLSX]

## Sheet: ENA sequences
ENA_Accession	ENA_subjectID	ENA_Sample_type	ENA_SampleID	ENA_namefile1	ENA_namefile2	md5_file1	md5_file2
ERS11976829	I142	12m	I142_12m	WGS_HELMi_Seq4_R1.fq.gz	WGS_HELMi_Seq4_R2.fq.gz	3a18ad8f8c9f042f133dc1f2879f1dce	3e9974135517d17fd1701e7b18ea7b0a
ERS11976652	I142	3m	I142_3m	WGS_HELMi_Seq2_R1.fq.gz	WGS_HELMi_Seq2_R2.fq.gz	b8f659284324d33debd432302fed78b9	a6a8c6f37c86bca462b89a1880c43864
ERS11976565	I142	3w	I142_3w	WGS_HELMi_Seq1_R1.fq.gz	WGS_HELMi_Seq1_R2.fq.gz	b3202855ffa5e93acfe373129e10b4f2	c2fc36eb9ebb8a6e311fae57d9359798
ERS11976740	I142	6m	I142_6m	WGS_HELMi_Seq3_R1.fq.gz	WGS_HELMi_Seq3_R2.fq.gz	c43ba8ab828086360da93a70f98e5349	20e448a74d51c8d137c10fb4b0e76345
ERS11976830	I1057	12m	I1057_12m	WGS_HELMi_Seq10_R1.fq.gz	WGS_HELMi_Seq10_R2.fq.gz	8a9433e3f06769fe7f38b0913ebaed5a	a6cf77aad5e189259e6dd12823a95db7
ERS11976653	I1057	3m	I1057_3m	WGS_HELMi_Seq8_R1.fq.gz	WGS_HELMi_Seq8_R2.fq.gz	3b3dc0bf1cda200facdb5e689760c1aa	bf31a8554a671fa0220d02c4dddc716e
ERS11976566	I1057	3w	I1057_3w	WGS_HELMi_Seq7_R1.fq.gz	WGS_HELMi_Seq7_R2.fq.gz	1883cd9e0e01e4dd7aaa639c1f9ce4e7	0611e08ffccc70da85a58be96ccf9159
ERS11976741	I1057	6m	I1057_6m	WGS_HELMi_Seq9_R1.fq.gz	WGS_HELMi_Seq9_R2.fq.gz	1eb73104079174749524e62e2ea72032	80124517f682b275e130131b86d3c019
ERS11976831	I1067	12m	I1067_12m	WGS_HELMi_Seq14_R1.fq.gz	WGS_HELMi_Seq14_R2.fq.gz	e389189338f26799e45adc1b239ed947	f15599cc58c6131b9fb43b9b93400db6
ERS11976654	I1067	3m	I1067_3m	WGS_HELMi_Seq12_R1.fq.gz	WGS_HELMi_Seq12_R2.fq.gz	d20da9aa13687c05631e3c8eb66909dc	83f840eddd646b42963a073196d83b37
ERS11976567	I1067	3w	I1067_3w	WGS_HELMi_Seq11_R1.fq.gz	WGS_HELMi_Seq11_R2.fq.gz	e446452c0cd3cd36f5486110c863b8e4	b58b000431bd11ca90cbcb5774d47b09
ERS11976742	I1067	6m	I1067_6m	WGS_HELMi_Seq13_R1.fq.gz	WGS_HELMi_Seq13_R2.fq.gz	96b46a14e2b39b0a002543eab58102d4	00184047e1c1b35618fd7cd577847531
ERS11976832	I146	12m	I146_12m	WGS_HELMi_Seq15_R1.fq.gz	WGS_HELMi_Seq15_R2.fq.gz	6516542bd0e3f1c1dba185e79da8c940	9156d9310ef2f9ecbfbad8c4cbc0cdef
ERS11976630	I146	3w	I146_3w	WGS_HELMi_Seq366_R1.fq.gz	WGS_HELMi_Seq366_R2.fq.gz	62b83a880cfe17325930d07e0f66effc	f7ba6f44a2192555e74077b4f4299233
ERS11976806	I146	6m	I146_6m	WGS_HELMi_Seq368_R1.fq.gz	WGS_HELMi_Seq368_R2.fq.gz	e0fff27b0e620c7a45d0811040478a7f	cbdf6939df6d6b39b5daa4bb827455bf
ERS11976655	I1100	3m	I1100_3m	WGS_HELMi_Seq17_R1.fq.gz	WGS_HELMi_Seq17_R2.fq.gz	4eb10b896cc92fef26778999d32b95d3	557d7fc0f051300ad559a9e9fca4acbb
ERS11976568	I1100	3w	I1100_3w	WGS_HELMi_Seq16_R1.fq.gz	WGS_HELMi_Seq16_R2.fq.gz	e09f16a2caa3ffde7b0136350b60528e	103fd3b1bf31a418c7a828842f405f77
ERS11976743	I1100	6m	I1100_6m	WGS_HELMi_Seq18_R1.fq.gz	WGS_HELMi_Seq18_R2.fq.gz	de9e1d5938de1561a653d4b14f92822f	b0fb55c12ada0d344ab697f5d4842305
ERS11976656	I150	3m	I150_3m	WGS_HELMi_Seq22_R1.fq.gz	WGS_HELMi_Seq22_R2.fq.gz	5374b66393929441f4c357cd70e58b23	6a0d47360b275297fe4eec29120b916e
ERS11976569	I150	3w	I150_3w	WGS_HELMi_Seq21_R1.fq.gz	WGS_HELMi_Seq21_R2.fq.gz	0372a1e71d038b7425bab95063e973e8	d69a94efcc5e2b64fccca04cb8f9a96a
ERS11976744	I150	6m	I150_6m	WGS_HELMi_Seq23_R1.fq.gz	WGS_HELMi_Seq23_R2.fq.gz	67815806d1cc3289bac19c926a4dd27f	67cd400280faa862e3f7839898654c7a
ERS11976833	I155	12m	I155_12m	WGS_HELMi_Seq30_R1.fq.gz	WGS_HELMi_Seq30_R2.fq.gz	3a373d1083f45cd9137a1ffb592c01a0	6391ef6fc1406d6e14b6b377dde9fc21
ERS11976657	I155	3m	I155_3m	WGS_HELMi_Seq28_R1.fq.gz	WGS_HELMi_Seq28_R2.fq.gz	8b7645ccd7e0f6e16ad530bffd7835e3	09e963ccc25568d4988b3d5a1dc1d34b
ERS11976570	I155	3w	I155_3w	WGS_HELMi_Seq27_R1.fq.gz	WGS_HELMi_Seq27_R2.fq.gz	d56c18c7f0bb7255f1d3b2856177f1b7	5573f7b4dd03c6703084213bec845ad1
ERS11976745	I155	6m	I155_6m	WGS_HELMi_Seq29_R1.fq.gz	WGS_HELMi_Seq29_R2.fq.gz	e3be18e71e9b77a2851c2efc0ea9a941	12fa9810d839b0dfc5f22e0b8da53f11
ERS11976834	I166	12m	I166_12m	WGS_HELMi_Seq33_R1.fq.gz	WGS_HELMi_Seq33_R2.fq.gz	ede1e8475a9d9a991ef709226f08475d	5d17358b4f66656e7c458b7a5edcc0a8
ERS11976719	I166	3m	I166_3m	WGS_HELMi_Seq377_R1.fq.gz	WGS_HELMi_Seq377_R2.fq.gz	36b4dfb74b05f6616e94ea7273296d90	98a7b38504ca18cb2f3e51caf28431b2
ERS11976631	I166	3w	I166_3w	WGS_HELMi_Seq376_R1.fq.gz	WGS_HELMi_Seq376_R2.fq.gz	fbff91278605dea81ef8b0c993837650	464822524a6fa3c7bce025864627c605
ERS11976808	I166	6m	I166_6m	WGS_HELMi_Seq378_R1.fq.gz	WGS_HELMi_Seq378_R2.fq.gz	2f3e98427ec906d7de65d0da22928bcb	3cdc451e31fd18809306809d9b220e65
ERS11976835	I168	12m	I168_12m	WGS_HELMi_Seq34_R1.fq.gz	WGS_HELMi_Seq34_R2.fq.gz	7c7a88c0c1d14a7501828beb28320223	f7880958458ae793079b1635e617cb77
ERS11976720	I168	3m	I168_3m	WGS_HELMi_Seq382_R1.fq.gz	WGS_HELMi_Seq382_R2.fq.gz	7b3df9d8e55b71504cabf5f440aa9d37	d27553b027cd52032962ab6c3ea7b987
ERS11976632	I168	3w	I168_3w	WGS_HELMi_Seq381_R1.fq.gz	WGS_HELMi_Seq381_R2.fq.gz	4e2c0784ce9f5d899b6fe94fdaac7b22	83a187235913f7c6c137429406dd4962
ERS11976809	I168	6m	I168_6m	WGS_HELMi_Seq383_R1.fq.gz	WGS_HELMi_Seq383_R2.fq.gz	106b917819492a11b177ede0e8eabd15	7a72419d2b58c311065d614f8a5f762c
ERS11976836	I171	12m	I171_12m	WGS_HELMi_Seq35_R1.fq.gz	WGS_HELMi_Seq35_R2.fq.gz	4066ee1e755a692dedfa58fdea0ac2e5	85963b33f9c8c2faf18fec5db73f48fc
ERS11976721	I171	3m	I171_3m	WGS_HELMi_Seq387_R1.fq.gz	WGS_HELMi_Seq387_R2.fq.gz	8846db31cf8eb55e531b741dafb1e4a0	a266fe73e171afd4110bf0a0c9d16444
ERS11976633	I171	3w	I171_3w	WGS_HELMi_Seq386_R1.fq.gz	WGS_HELMi_Seq386_R2.fq.gz	5a0498b449e89598d901b39a4d890b42	a31ac1832ef0af6597379ab93aaf2786
ERS11976810	I171	6m	I171_6m	WGS_HELMi_Seq388_R1.fq.gz	WGS_HELMi_Seq388_R2.fq.gz	6573b7d232b88ecab0fc23b6d0af97d0	10b44ff81e80348a99bbe8c67eea6d29
ERS11976837	I185	12m	I185_12m	WGS_HELMi_Seq39_R1.fq.gz	WGS_HELMi_Seq39_R2.fq.gz	1a946e5a9fe5c32765653eb8ce1153ef	d7cf17910e7ae4da53cfe896a2519a35
ERS11976658	I185	3m	I185_3m	WGS_HELMi_Seq37_R1.fq.gz	WGS_HELMi_Seq37_R2.fq.gz	e535bf423d6ac30a2a4fa040a72979fc	ef75e92695b94ac184e51e9d28599c32
ERS11976571	I185	3w	I185_3w	WGS_HELMi_Seq36_R1.fq.gz	WGS_HELMi_Seq36_R2.fq.gz	21f26f78fba36c3858d11caf3d118b64	27362573e1a5b521b27a69904c80e81e
ERS11976746	I185	6m	I185_6m	WGS_HELMi_Seq38_R1.fq.gz	WGS_HELMi_Seq38_R2.fq.gz	78ff0c8e97bfabe879bfde7fe65fb60a	b789bbffa709704ed18c2913ee738d00
ERS11976838	I194	12m	I194_12m	WGS_HELMi_Seq43_R1.fq.gz	WGS_HELMi_Seq43_R2.fq.gz	17bf16b738164cfbe42092e21a48f1c0	d9324c206bc3aa7154eb715706359771
ERS11976659	I194	3m	I194_3m	WGS_HELMi_Seq41_R1.fq.gz	WGS_HELMi_Seq41_R2.fq.gz	df9cc4b45ee9973fb1a2d904a4c648c4	219352490989e69e2be496f61fae705b
ERS11976572	I194	3w	I194_3w	WGS_HELMi_Seq40_R1.fq.gz	WGS_HELMi_Seq40_R2.fq.gz	e347571f6e856d4c9c0880e3bb624f80	8abb29be9849425f3f0292ffc3fe3ec7
ERS11976747	I194	6m	I194_6m	WGS_HELMi_Seq42_R1.fq.gz	WGS_HELMi_Seq42_R2.fq.gz	d3fcd5bc63c9144cd4ac766e7c06087a	fec82fd14e01fff0cbd1853c4d87497c
ERS11976839	I196	12m	I196_12m	WGS_HELMi_Seq46_R1.fq.gz	WGS_HELMi_Seq46_R2.fq.gz	a2c2fab9a3dd0ccbe2a72781bdfd7e3d	49206a8b406a7a9f9ae993e19c1ebbc4
ERS11976722	I196	3m	I196_3m	WGS_HELMi_Seq392_R1.fq.gz	WGS_HELMi_Seq392_R2.fq.gz	955bf41bf09ccc78d143c17d531909a9	24f69a3de179f55613be98cf032de648
ERS11976634	I196	3w	I196_3w	WGS_HELMi_Seq391_R1.fq.gz	WGS_HELMi_Seq391_R2.fq.gz	69ae27ef42059c1602e02921bad1ed92	b33aeac0693284579bb17353eee18cf1
ERS11976843	I59	12m	I59_12m	WGS_HELMi_Seq58_R1.fq.gz	WGS_HELMi_Seq58_R2.fq.gz	c510ebe26c8175cab89ece4c8d92fef5	e2413e58a93651bc35d449d25bbd6751
ERS11976724	I59	3m	I59_3m	WGS_HELMi_Seq402_R1.fq.gz	WGS_HELMi_Seq402_R2.fq.gz	6a5d03ebfd2f9f79b690c1a0845f140b	98a0444eb41f924c6d90886271d4a7e2
ERS11976636	I59	3w	I59_3w	WGS_HELMi_Seq401_R1.fq.gz	WGS_HELMi_Seq401_R2.fq.gz	8b3ce7fa6654dae9ef6644f65896f81c	5558ff7694ba6109deffe21e5ca8480c
ERS11976812	I59	6m	I59_6m	WGS_HELMi_Seq403_R1.fq.gz	WGS_HELMi_Seq403_R2.fq.gz	f2a0d687bac7e8ccd8c2901919f81231	26684bebb41dae25135c3dd25b911ab2
ERS11976840	I217	12m	I217_12m	WGS_HELMi_Seq50_R1.fq.gz	WGS_HELMi_Seq50_R2.fq.gz	f011e0498f5006696830117c6ab199e0	d07e231509c07fc282fa241e565c9a46
ERS11976660	I217	3m	I217_3m	WGS_HELMi_Seq48_R1.fq.gz	WGS_HELMi_Seq48_R2.fq.gz	5f0836b27be3d69b9c3b5a81953a9aa3	38fb1c6ab4e69f7e1d96bf6fae618344
ERS11976573	I217	3w	I217_3w	WGS_HELMi_Seq47_R1.fq.gz	WGS_HELMi_Seq47_R2.fq.gz	7c2d71a792afa4f04ad3510924f1516f	6f52dcb50da229f0ac577e2dad7eac8a
ERS11976748	I217	6m	I217_6m	WGS_HELMi_Seq49_R1.fq.gz	WGS_HELMi_Seq49_R2.fq.gz	a37f02fe884c367843b5fc1a1ada1416	93d42f2b5bdf045e2f11a29c9a39c67e
ERS11976841	I219	12m	I219_12m	WGS_HELMi_Seq54_R1.fq.gz	WGS_HELMi_Seq54_R2.fq.gz	91c136237934c86dddd29374212162e2	6907a4ca2327070a9d591c8f14b2e724
ERS11976661	I219	3m	I219_3m	WGS_HELMi_Seq52_R1.fq.gz	WGS_HELMi_Seq52_R2.fq.gz	3f50b07312ab71f11fdde76f322e9376	210f4ac32a4bd1d1407a837a6f6bdb73
ERS11976574	I219	3w	I219_3w	WGS_HELMi_Seq51_R1.fq.gz	WGS_HELMi_Seq51_R2.fq.gz	fe79041121d71665b67171d887844514	2776a92876fd60a0a6e4342a32aeb066
ERS11976749	I219	6m	I219_6m	WGS_HELMi_Seq53_R1.fq.gz	WGS_HELMi_Seq53_R2.fq.gz	f04256f93c598db1865517b8d03669b4	bd26c8f6bb1ab13e9413e4f2141e5a00
ERS11976842	I220	12m	I220_12m	WGS_HELMi_Seq57_R1.fq.gz	WGS_HELMi_Seq57_R2.fq.gz	c42abba02ba9852ad7f5802449490d23	89ff7a518a860123d8dbe78ac4a5e7c3
ERS11976723	I220	3m	I220_3m	WGS_HELMi_Seq397_R1.fq.gz	WGS_HELMi_Seq397_R2.fq.gz	3522164df00689a81da1f51e4c75a120	a8595bb528ad31541311b6a9880d7e58
ERS11976635	I220	3w	I220_3w	WGS_HELMi_Seq396_R1.fq.gz	WGS_HELMi_Seq396_R2.fq.gz	fba96f6150c58dff403f25e3ce5682b7	875c0b3cac13b8d50181040d5991fd4e
ERS11976811	I220	6m	I220_6m	WGS_HELMi_Seq398_R1.fq.gz	WGS_HELMi_Seq398_R2.fq.gz	a5969a36a6d02e06ebe0a501653ce8f5	5b75ac402bef65c4c48ca111770ed5af
ERS11976844	I225	12m	I225_12m	WGS_HELMi_Seq62_R1.fq.gz	WGS_HELMi_Seq62_R2.fq.gz	fd62a4279c5869180e6f43908c6e32bf	912f570114087f3bdebfcdcd27a1cdb1
ERS11976662	I225	3m	I225_3m	WGS_HELMi_Seq60_R1.fq.gz	WGS_HELMi_Seq60_R2.fq.gz	7b583f921a732afe978da057b63f7f97	8e50fe47fe3fb7ec3c0a411dc36a8404
ERS11976575	I225	3w	I225_3w	WGS_HELMi_Seq59_R1.fq.gz	WGS_HELMi_Seq59_R2.fq.gz	4e4543f93957197ac83ebdcc45f52ff6	14116eeac55a07609de9e489cf592aad
ERS11976750	I225	6m	I225_6m	WGS_HELMi_Seq61_R1.fq.gz	WGS_HELMi_Seq61_R2.fq.gz	18a28bb4532ff3870cdd24d4b4233394	358e3066cfe101ecf6e7a5666bd7c500
ERS11976845	I234	12m	I234_12m	WGS_HELMi_Seq66_R1.fq.gz	WGS_HELMi_Seq66_R2.fq.gz	beb86d2455f7896afa3549607bd58ead	79500d7d04ff542ce4419aeb41fd98fb
ERS11976663	I234	3m	I234_3m	WGS_HELMi_Seq64_R1.fq.gz	WGS_HELMi_Seq64_R2.fq.gz	b3779e89f713dcb94f5a5dede2e81059	b258892435c558f8e0bbd258a3284077
ERS11976576	I234	3w	I234_3w	WGS_HELMi_Seq63_R1.fq.gz	WGS_HELMi_Seq63_R2.fq.gz	d79c5102c6fe5a50b739a69c5180f4fa	c3237df1adf32fc8ec704604d3da8f5b
ERS11976751	I234	6m	I234_6m	WGS_HELMi_Seq65_R1.fq.gz	WGS_HELMi_Seq65_R2.fq.gz	a42b85b0e5d9002ca7f836a58582633c	5e216b921de8d402cd47a510357d7383
ERS11976664	I268	3m	I268_3m	WGS_HELMi_Seq70_R1.fq.gz	WGS_HELMi_Seq70_R2.fq.gz	e2087dfa079138c2f829ab2fe80081c5	78bf401641c11423fe544f03c22a0f3d
ERS11976577	I268	3w	I268_3w	WGS_HELMi_Seq69_R1.fq.gz	WGS_HELMi_Seq69_R2.fq.gz	7d53d27984f2c58099b01dedb99c2d41	4ab3e67a5903dee7e236a996b3bcdb83
ERS11976752	I268	6m	I268_6m	WGS_HELMi_Seq71_R1.fq.gz	WGS_HELMi_Seq71_R2.fq.gz	d7c7342562fdb4d394462cca8f288be9	5904ff95319d729b9a3a285aed6e5495
ERS11976846	I269	12m	I269_12m	WGS_HELMi_Seq74_R1.fq.gz	WGS_HELMi_Seq74_R2.fq.gz	e4cfd734de676547aa0fa1ab45694975	f8a921518cc03478d1a11df2950f5f59
ERS11976725	I269	3m	I269_3m	WGS_HELMi_Seq407_R1.fq.gz	WGS_HELMi_Seq407_R2.fq.gz	c4706e2ad3f84c3ab03e1908c9e955c8	8855b6bedbe86f3f5420a085d47d27a1
ERS11976813	I269	6m	I269_6m	WGS_HELMi_Seq408_R1.fq.gz	WGS_HELMi_Seq408_R2.fq.gz	fbb0ce606358def407a13a6619081629	3333c7584e60da77ecbcddbc108893e0
ERS11976847	I271	12m	I271_12m	WGS_HELMi_Seq78_R1.fq.gz	WGS_HELMi_Seq78_R2.fq.gz	b72695f428407dfb82060c6dbea77861	fc284c69dff57ef275384e7ce8f8cf88
ERS11976665	I271	3m	I271_3m	WGS_HELMi_Seq76_R1.fq.gz	WGS_HELMi_Seq76_R2.fq.gz	52fed7142460c84d952a79aa81500b1b	c4bc004bd319fc4338630830325e9fbb
ERS11976578	I271	3w	I271_3w	WGS_HELMi_Seq75_R1.fq.gz	WGS_HELMi_Seq75_R2.fq.gz	506aa2b2e8093471e562de422ecacc80	634dd37bb5e301efe027635afdddd27a
ERS11976753	I271	6m	I271_6m	WGS_HELMi_Seq77_R1.fq.gz	WGS_HELMi_Seq77_R2.fq.gz	ae28305e0b0475e7b7f1b2e7c2d2931e	32cb052ee64c1bd0504f0248177bbbba
ERS11976849	I285	12m	I285_12m	WGS_HELMi_Seq82_R1.fq.gz	WGS_HELMi_Seq82_R2.fq.gz	639fab66afe2327be8fa00aa2a02343f	24585ee446293d4518c1492264e0b89a
ERS11976727	I285	3m	I285_3m	WGS_HELMi_Seq417_R1.fq.gz	WGS_HELMi_Seq417_R2.fq.gz	b3d3ed0ee1af6728f3e04a12d3e27dcb	fe3de143a388dd75771ecca1e5a9c66a
ERS11976638	I285	3w	I285_3w	WGS_HELMi_Seq416_R1.fq.gz	WGS_HELMi_Seq416_R2.fq.gz	31b724a284c3cb6a819b3ab3d47a33c2	82a01163acbe1226ae0cef95052c2519
ERS11976815	I285	6m	I285_6m	WGS_HELMi_Seq418_R1.fq.gz	WGS_HELMi_Seq418_R2.fq.gz	08e522ef6041e10cb3f1b8336dcea382	7a410d75c07e8609e31b3c43b03dc6d8
ERS11976850	I290	12m	I290_12m	WGS_HELMi_Seq87_R1.fq.gz	WGS_HELMi_Seq87_R2.fq.gz	45131faf6bf57775fb9df48405824a6b	8a9f048d8af888636bd78b6899f34609
ERS11976666	I290	3m	I290_3m	WGS_HELMi_Seq85_R1.fq.gz	WGS_HELMi_Seq85_R2.fq.gz	4cdaa9eeb42f8567fee8a8a60f7e5df1	8f8a2a86b07dbec45d931a800f0adc9f
ERS11976579	I290	3w	I290_3w	WGS_HELMi_Seq83_R1.fq.gz	WGS_HELMi_Seq83_R2.fq.gz	5fec957512559a6e91401f8ccb0a5d65	c72474907f58d44a74f31dabf8270376
ERS11976754	I290	6m	I290_6m	WGS_HELMi_Seq86_R1.fq.gz	WGS_HELMi_Seq86_R2.fq.gz	aa22b99db4ad4f9e9b61e56b63a45996	d29007e7a0fca2d3187d25d7fb9377fa
ERS11976851	I67	12m	I67_12m	WGS_HELMi_Seq92_R1.fq.gz	WGS_HELMi_Seq92_R2.fq.gz	ed8cefc179953889b8659b5b7b4fe497	667cbbe2c8290c8b9969df1a4163cc65
ERS11976667	I67	3m	I67_3m	WGS_HELMi_Seq90_R1.fq.gz	WGS_HELMi_Seq90_R2.fq.gz	896493a1a9664f7c206aa71c6606c9da	6cda12dc1cb2f1a80dd86f579396a307
ERS11976580	I67	3w	I67_3w	WGS_HELMi_Seq88_R1.fq.gz	WGS_HELMi_Seq88_R2.fq.gz	c0e901caad919ffb5ae5b224913ebd37	f0dfaf46b8bf7e400a30c2bd063a8445
ERS11976755	I67	6m	I67_6m	WGS_HELMi_Seq91_R1.fq.gz	WGS_HELMi_Seq91_R2.fq.gz	3a8bd5be03e5a3c8d329d719e972ae46	b33730e3aa9a7f143a8f5d663ff6329c
ERS11976853	I68	12m	I68_12m	WGS_HELMi_Seq96_R1.fq.gz	WGS_HELMi_Seq96_R2.fq.gz	92e93504db78ef7af80b893b8f38db50	f175f826cf8e8bdf6e3988cf6b789fc9
ERS11976728	I68	3m	I68_3m	WGS_HELMi_Seq427_R1.fq.gz	WGS_HELMi_Seq427_R2.fq.gz	778e6d22897bc03da9932a01eb46affe	e763613239f866e7b3e1f1653978aa3d
ERS11976640	I68	3w	I68_3w	WGS_HELMi_Seq426_R1.fq.gz	WGS_HELMi_Seq426_R2.fq.gz	5a9bf08b67100e2b976f8e6fdceb6241	be4d8e1422d1ea521929328b1b46c54d
ERS11976817	I68	6m	I68_6m	WGS_HELMi_Seq428_R1.fq.gz	WGS_HELMi_Seq428_R2.fq.gz	791c2a08aa36c81b2a3d6c64e9744beb	5aab0ab84d92bd2f0c818fde5c0db069
ERS11976852	I310	12m	I310_12m	WGS_HELMi_Seq95_R1.fq.gz	WGS_HELMi_Seq95_R2.fq.gz	2785dd0e1cf0020b830f9af31a96a769	63d119b0b0af09ba9b97c24d8131b3ad
ERS11976639	I310	3w	I310_3w	WGS_HELMi_Seq421_R1.fq.gz	WGS_HELMi_Seq421_R2.fq.gz	f1a121174420ce4979675eabd3c32a82	e0a444ba061e608f9f91b67ac62b37fd
ERS11976816	I310	6m	I310_6m	WGS_HELMi_Seq423_R1.fq.gz	WGS_HELMi_Seq423_R2.fq.gz	a709f4234270f4f38830f7329f2d7e5e	a90532b55565de48342cd6db4069b0fb
ERS11976729	I312	3m	I312_3m	WGS_HELMi_Seq432_R1.fq.gz	WGS_HELMi_Seq432_R2.fq.gz	9a7a57e29beb51ea812f2b4b9b763110	c257957704b85d47f066a634745fd5a7
ERS11976641	I312	3w	I312_3w	WGS_HELMi_Seq431_R1.fq.gz	WGS_HELMi_Seq431_R2.fq.gz	c071ed09108bbec4ea87c6907b862070	4b5b74e87557c5b9d2b2dede639b433d
ERS11976818	I312	6m	I312_6m	WGS_HELMi_Seq433_R1.fq.gz	WGS_HELMi_Seq433_R2.fq.gz	fef6fd3db5074061ed5f9fe6f631ae10	b95c59b1ec96bee2c9b2c96be5623d72
ERS11976854	I340	12m	I340_12m	WGS_HELMi_Seq101_R1.fq.gz	WGS_HELMi_Seq101_R2.fq.gz	e7d0fb65e51f79844741e65fdf324512	a11cc9f94772416f3fa371d5c01ad3cb
ERS11976668	I340	3m	I340_3m	WGS_HELMi_Seq99_R1.fq.gz	WGS_HELMi_Seq99_R2.fq.gz	07ec07db11ac685f940550fdfcd81119	c9daade20f962af27f0b920355506148
ERS11976581	I340	3w	I340_3w	WGS_HELMi_Seq98_R1.fq.gz	WGS_HELMi_Seq98_R2.fq.gz	69a86f34dccaee155679ce7db46d85a9	9860b2b27adfa239c6e29ad4d992c436
ERS11976756	I340	6m	I340_6m	WGS_HELMi_Seq100_R1.fq.gz	WGS_HELMi_Seq100_R2.fq.gz	7298b7506b242362d7dde539f6b0185e	9406dd967a67924d5c5792473d2740c6
ERS11976855	I342	12m	I342_12m	WGS_HELMi_Seq105_R1.fq.gz	WGS_HELMi_Seq105_R2.fq.gz	d52713c3e2102e30cc3ff1480c218db0	144fc7710d1afb496c195e3c97b4efb9
ERS11976669	I342	3m	I342_3m	WGS_HELMi_Seq103_R1.fq.gz	WGS_HELMi_Seq103_R2.fq.gz	389b660a98e4f119a6cbe5fccd56e4f4	411a664ee6e3561d312dc71d384ccae7
ERS11976582	I342	3w	I342_3w	WGS_HELMi_Seq102_R1.fq.gz	WGS_HELMi_Seq102_R2.fq.gz	7968e1b75690f4636cc5a0843f417240	6b1bb1a43c2d9fabb46998922eadf069
ERS11976757	I342	6m	I342_6m	WGS_HELMi_Seq104_R1.fq.gz	WGS_HELMi_Seq104_R2.fq.gz	b95c4ea7b7d9ca91bd2a0cefcef2c1f9	608503619a7ad4a00afe28ba020f6e7d
ERS11976856	I345	12m	I345_12m	WGS_HELMi_Seq111_R1.fq.gz	WGS_HELMi_Seq111_R2.fq.gz	ae1d531a23b0bc19173a661066c4c88d	112bf77ca4e19ebd6a7e014bb7d12085
ERS11976670	I345	3m	I345_3m	WGS_HELMi_Seq109_R1.fq.gz	WGS_HELMi_Seq109_R2.fq.gz	7af52eaf99d2c07c6e121b4d70c02bdc	85df88d253a4ae4d6cd1e2fa1d9fce17
ERS11976583	I345	3w	I345_3w	WGS_HELMi_Seq108_R1.fq.gz	WGS_HELMi_Seq108_R2.fq.gz	84b3888403e56f79624e97eb74eae976	275eeab9363ccce92db9d493b56ae1e9
ERS11976758	I345	6m	I345_6m	WGS_HELMi_Seq110_R1.fq.gz	WGS_HELMi_Seq110_R2.fq.gz	3376d12c33efe77c1973f72a10956218	74c61b6557ee36643646c108adacfb91
ERS11976857	I352	12m	I352_12m	WGS_HELMi_Seq118_R1.fq.gz	WGS_HELMi_Seq118_R2.fq.gz	6e3e33b86c7298177c77110e9d222597	d6548acb59538c72c75a24e1a663b94e
ERS11976671	I352	3m	I352_3m	WGS_HELMi_Seq116_R1.fq.gz	WGS_HELMi_Seq116_R2.fq.gz	9f1f5e0c8e67e14c79f6baaf22a56a0f	45a15d77b66391d12ed7e1870fe9da1b
ERS11976584	I352	3w	I352_3w	WGS_HELMi_Seq115_R1.fq.gz	WGS_HELMi_Seq115_R2.fq.gz	6bc07c327e9b341e35676f5637f320ae	4fb2164c6869f538d66132f6b1a8a097
ERS11976759	I352	6m	I352_6m	WGS_HELMi_Seq117_R1.fq.gz	WGS_HELMi_Seq117_R2.fq.gz	0d96c40172e8e1ccfb6f34ffe3fb9cef	f4e48d8cefc3d18dd6b20c3fe9cf272a
ERS11976672	I364	3m	I364_3m	WGS_HELMi_Seq120_R1.fq.gz	WGS_HELMi_Seq120_R2.fq.gz	0ec439e9e31ca331f847c14fd7789fe6	6c4057c941cb3ab175359089dae406c8
ERS11976585	I364	3w	I364_3w	WGS_HELMi_Seq119_R1.fq.gz	WGS_HELMi_Seq119_R2.fq.gz	dd7450e3ced378c8acc58e22959d5e8d	79d3bbbe8104df465b1eef4fde925ed0
ERS11976760	I364	6m	I364_6m	WGS_HELMi_Seq121_R1.fq.gz	WGS_HELMi_Seq121_R2.fq.gz	a39cc012f707c41a29dec099d5667919	9da9f4d9427303e0930307b825e6a28a
ERS11976673	I384	3m	I384_3m	WGS_HELMi_Seq125_R1.fq.gz	WGS_HELMi_Seq125_R2.fq.gz	6a7cc0e955396439624df5fca1f29d79	f25578208d4675e1f59b62e37cfc303e
ERS11976586	I384	3w	I384_3w	WGS_HELMi_Seq124_R1.fq.gz	WGS_HELMi_Seq124_R2.fq.gz	b06094f55c12742e550dbfb4c4747cd7	b7535cde803e85808b948fdca1bc7142
ERS11976761	I384	6m	I384_6m	WGS_HELMi_Seq126_R1.fq.gz	WGS_HELMi_Seq126_R2.fq.gz	4d5f647ce1d23da8ab150665fe44fe90	96ee9419c8e9ee663aa1b6b0e19c2c30
ERS11976858	I392	12m	I392_12m	WGS_HELMi_Seq129_R1.fq.gz	WGS_HELMi_Seq129_R2.fq.gz	8cbc2edd7f1a275f6972d84c0fbcb33d	bc4502b2bad994cd6f50515352785988
ERS11976730	I392	3m	I392_3m	WGS_HELMi_Seq437_R1.fq.gz	WGS_HELMi_Seq437_R2.fq.gz	59e8d15e3e49a971b299ae9df24b663d	525e18448df9411e0a953540ffc7d948
ERS11976642	I392	3w	I392_3w	WGS_HELMi_Seq436_R1.fq.gz	WGS_HELMi_Seq436_R2.fq.gz	b55cb2c078d7a662f469bce2488d75b3	3ece7a95c774154d98fce193c71c77e1
ERS11976819	I392	6m	I392_6m	WGS_HELMi_Seq438_R1.fq.gz	WGS_HELMi_Seq438_R2.fq.gz	7993700cef6eb258d3b79f7f03b43cc1	15ba76c21af00ecd18374f15d64bcab2
ERS11976859	I395	12m	I395_12m	WGS_HELMi_Seq133_R1.fq.gz	WGS_HELMi_Seq133_R2.fq.gz	696cd4d64ec050656466a445c153779b	01067abdb0e8867d2627372c261f059a
ERS11976674	I395	3m	I395_3m	WGS_HELMi_Seq131_R1.fq.gz	WGS_HELMi_Seq131_R2.fq.gz	5fcdc7a5d28190442a1a6f9a96a6d141	e601814838b528d2c7398497352826ef
ERS11976587	I395	3w	I395_3w	WGS_HELMi_Seq130_R1.fq.gz	WGS_HELMi_Seq130_R2.fq.gz	efc0c30bb5c6d0a7fca321fa01fff583	a260c83f1ce08a5cac1a82c39989f133
ERS11976762	I395	6m	I395_6m	WGS_HELMi_Seq132_R1.fq.gz	WGS_HELMi_Seq132_R2.fq.gz	d7c1e5407892600c6af2771ee957ff24	ed436b3dbab2ab9b0fedce3f47a97c5b
ERS11976860	I404	12m	I404_12m	WGS_HELMi_Seq136_R1.fq.gz	WGS_HELMi_Seq136_R2.fq.gz	190e81a0f37d7b8d7374aead1802669b	9e1e592adc76dc3557ee869c604a5474
ERS11976731	I404	3m	I404_3m	WGS_HELMi_Seq442_R1.fq.gz	WGS_HELMi_Seq442_R2.fq.gz	ffa11458cb3b77fdbf9cdbce79697350	eefd88b3765c4e5714ea97bc7132e7ad
ERS11976643	I404	3w	I404_3w	WGS_HELMi_Seq441_R1.fq.gz	WGS_HELMi_Seq441_R2.fq.gz	d8bdc99cd660712d14e39cf5dbbbaea2	fdce7d44c29d857808c0d338f7e30516
ERS11976820	I404	6m	I404_6m	WGS_HELMi_Seq443_R1.fq.gz	WGS_HELMi_Seq443_R2.fq.gz	aad1770051204064f821101025cf34e6	7feeae1cda54fe4909a535dcacf0f77e
ERS11976675	I405	3m	I405_3m	WGS_HELMi_Seq138_R1.fq.gz	WGS_HELMi_Seq138_R2.fq.gz	b79d9896c00538d363cb56c06578d109	6b1e69a8f46a2816d16841269385db8b
ERS11976588	I405	3w	I405_3w	WGS_HELMi_Seq137_R1.fq.gz	WGS_HELMi_Seq137_R2.fq.gz	72221eb1e7c0d60a861422da67ee3cc9	42d9e234a1496388ea22f080944a4ed0
ERS11976763	I405	6m	I405_6m	WGS_HELMi_Seq139_R1.fq.gz	WGS_HELMi_Seq139_R2.fq.gz	1408c944d66227894096f8ba4ee210e3	c20ca9a544c7d859107e60043b676ddd
ERS11976861	I411	12m	I411_12m	WGS_HELMi_Seq142_R1.fq.gz	WGS_HELMi_Seq142_R2.fq.gz	e256abca074465c05f46f5824bab5e51	1e949b5fd2d3288b44d6372b6e84932c
ERS11976732	I411	3m	I411_3m	WGS_HELMi_Seq447_R1.fq.gz	WGS_HELMi_Seq447_R2.fq.gz	76ee938c1f15829ffe3148648d0ae0e1	db04adfbfb92d7f493065ea3e37d7b11
ERS11976644	I411	3w	I411_3w	WGS_HELMi_Seq446_R1.fq.gz	WGS_HELMi_Seq446_R2.fq.gz	d7472df6df828e8f7a7bc9ad9bef453b	1abb2b0bd6f688d46dc815020352462b
ERS11976821	I411	6m	I411_6m	WGS_HELMi_Seq448_R1.fq.gz	WGS_HELMi_Seq448_R2.fq.gz	68fcedd0f16e21da099f3b5a12c0a7ac	13bd952fb95b47ec20d6828e8c4259c4
ERS11976862	I425	12m	I425_12m	WGS_HELMi_Seq147_R1.fq.gz	WGS_HELMi_Seq147_R2.fq.gz	cccc6ea66bdc3b602c24f029f69ab793	f75514d590b4042437e6962fc54def9f
ERS11976676	I425	3m	I425_3m	WGS_HELMi_Seq145_R1.fq.gz	WGS_HELMi_Seq145_R2.fq.gz	699b3df7f05ed85403d4c0428900bb38	f8c74421e20dfbf502534e24b778b7cf
ERS11976589	I425	3w	I425_3w	WGS_HELMi_Seq144_R1.fq.gz	WGS_HELMi_Seq144_R2.fq.gz	2de95a638e833c1e913bfc5c90e05637	10a336b2d2a89a165c7a4d343427f240
ERS11976764	I425	6m	I425_6m	WGS_HELMi_Seq146_R1.fq.gz	WGS_HELMi_Seq146_R2.fq.gz	9829c285a3a42062af558dcac97e9878	a6fa66d896506d73d7fca3f8a38d459e
ERS11976863	I427	12m	I427_12m	WGS_HELMi_Seq151_R1.fq.gz	WGS_HELMi_Seq151_R2.fq.gz	60adfaf8f4777d3e5665e1ca7a224f74	3b68016ecf1d6a6e6830de78082df8bb
ERS11976677	I427	3m	I427_3m	WGS_HELMi_Seq149_R1.fq.gz	WGS_HELMi_Seq149_R2.fq.gz	f3b59082defe863204b6f8f6ddcfa16e	fb81f68e026a5f7c6d8d1cfe10489562
ERS11976590	I427	3w	I427_3w	WGS_HELMi_Seq148_R1.fq.gz	WGS_HELMi_Seq148_R2.fq.gz	a609106fee2d1bc2bb77d6aeb9e220db	fbd8fc42ed74ef7dd99a5c977f11c146
ERS11976765	I427	6m	I427_6m	WGS_HELMi_Seq150_R1.fq.gz	WGS_HELMi_Seq150_R2.fq.gz	a4dfce84ea8602937f018ebb5b47bfc5	f97cb1985f651c6c9c0322e5f35635e1
ERS11976864	I438	12m	I438_12m	WGS_HELMi_Seq154_R1.fq.gz	WGS_HELMi_Seq154_R2.fq.gz	0ff6043f4978306c50e6fbfa7ce8a93f	6b97dcda992dfe5cb24db41a2e7cfaa8
ERS11976733	I438	3m	I438_3m	WGS_HELMi_Seq452_R1.fq.gz	WGS_HELMi_Seq452_R2.fq.gz	fef9dee71682dce55438864f9a1ee713	6045db0549ed318e4c4c479a47c0cd7b
ERS11976645	I438	3w	I438_3w	WGS_HELMi_Seq451_R1.fq.gz	WGS_HELMi_Seq451_R2.fq.gz	eb27088d934c4362427d1b3bbf9edf9f	78859cce77b9356c944e7fa6fd804075
ERS11976822	I438	6m	I438_6m	WGS_HELMi_Seq453_R1.fq.gz	WGS_HELMi_Seq453_R2.fq.gz	9e18619969289744503f880e8baabbfd	282bab3a53632e1fb7e4e75f16ed7e7e
ERS11976865	I443	12m	I443_12m	WGS_HELMi_Seq157_R1.fq.gz	WGS_HELMi_Seq157_R2.fq.gz	53e25e3ba470c9d810fa3abf0971170c	4cd38e4218d1e94dd02efb8ef0540e9b
ERS11976678	I443	3m	I443_3m	WGS_HELMi_Seq155_R1.fq.gz	WGS_HELMi_Seq155_R2.fq.gz	586dce5b2f3b04ce30b2511df81f8ace	c80e2fee661a444ec83100fd40521e4c
ERS11976766	I443	6m	I443_6m	WGS_HELMi_Seq156_R1.fq.gz	WGS_HELMi_Seq156_R2.fq.gz	98f27ad215ae1cb4f6a3868656d42b60	0e5d2d3713de2fa6711335095b813568
ERS11976866	I500	12m	I500_12m	WGS_HELMi_Seq161_R1.fq.gz	WGS_HELMi_Seq161_R2.fq.gz	2d2fd68820b6ced38f982bc78dd7562a	f49773b95f880f577f7408c833c4d0e3
ERS11976679	I500	3m	I500_3m	WGS_HELMi_Seq159_R1.fq.gz	WGS_HELMi_Seq159_R2.fq.gz	11c3ade230f0f720f710f47c6273be2d	cf18a45f2ef4f797bad8e66bbae91023
ERS11976591	I500	3w	I500_3w	WGS_HELMi_Seq158_R1.fq.gz	WGS_HELMi_Seq158_R2.fq.gz	2e675e16f5273225d2c5b932ccd5e1ff	5a73cb79feb36edb2548ca168c2ce63e
ERS11976767	I500	6m	I500_6m	WGS_HELMi_Seq160_R1.fq.gz	WGS_HELMi_Seq160_R2.fq.gz	04558f7e6d2c0c5a764e45c80d39018a	348fe6d39e43b86020d0c6a4e7cf4a13
ERS11976867	I507	12m	I507_12m	WGS_HELMi_Seq165_R1.fq.gz	WGS_HELMi_Seq165_R2.fq.gz	73c244ad5f3cad4dfaaf1d3ab5e77c2f	860b0b9bc0ec0c224433a8959b614e32
ERS11976680	I507	3m	I507_3m	WGS_HELMi_Seq163_R1.fq.gz	WGS_HELMi_Seq163_R2.fq.gz	24c2f8a7d5b284ad91fb6d37ea056f80	378124fc10a482e9177458bc1a89ef09
ERS11976592	I507	3w	I507_3w	WGS_HELMi_Seq162_R1.fq.gz	WGS_HELMi_Seq162_R2.fq.gz	59efe93ad14e9c5d12de05458f2cb152	5504c8efd9257b59d70a7bc5f45e82d0
ERS11976768	I507	6m	I507_6m	WGS_HELMi_Seq164_R1.fq.gz	WGS_HELMi_Seq164_R2.fq.gz	cbe9e06d39ac99482e00563dd5d7b8df	d9a93909c92b22c2ffb1b7d04c1a258e
ERS11976681	I510	3m	I510_3m	WGS_HELMi_Seq170_R1.fq.gz	WGS_HELMi_Seq170_R2.fq.gz	0fdc21b688ab4e3764151d1e07035852	f34f5131f6756ad79526160daa83a460
ERS11976593	I510	3w	I510_3w	WGS_HELMi_Seq169_R1.fq.gz	WGS_HELMi_Seq169_R2.fq.gz	11a50d302308af0e48cb36fcac6dd3c4	c41251fe1f7d8cee9d58f88178f94b9b
ERS11976769	I510	6m	I510_6m	WGS_HELMi_Seq171_R1.fq.gz	WGS_HELMi_Seq171_R2.fq.gz	d3c350a272184d4eda81ee533eabd2ee	4ae48ca0fe4912077806e7fc4205a76b
ERS11976868	I512	12m	I512_12m	WGS_HELMi_Seq177_R1.fq.gz	WGS_HELMi_Seq177_R2.fq.gz	302ae39365b7b6a547a8b1d9e6971a4c	39770b3fb075e9b938976a482cedde18
ERS11976682	I512	3m	I512_3m	WGS_HELMi_Seq175_R1.fq.gz	WGS_HELMi_Seq175_R2.fq.gz	007f4c3ae0be188de8be00dced4feac6	0206647688f01f6459dd2b7508ff46e2
ERS11976594	I512	3w	I512_3w	WGS_HELMi_Seq174_R1.fq.gz	WGS_HELMi_Seq174_R2.fq.gz	91443f6350d1dd1563cd273bd833c86c	1998285da139998015f3f5cf0257b8c4
ERS11976770	I512	6m	I512_6m	WGS_HELMi_Seq176_R1.fq.gz	WGS_HELMi_Seq176_R2.fq.gz	54615ff3e975e456cf180b0eaa291fb7	28eb434e72c9cd4904dbdfa32af97e9f
ERS11976683	I515	3m	I515_3m	WGS_HELMi_Seq181_R1.fq.gz	WGS_HELMi_Seq181_R2.fq.gz	c41411091842402a52d652b9d94cb327	fd117f6db23b7386f8b0078c759c6d35
ERS11976595	I515	3w	I515_3w	WGS_HELMi_Seq180_R1.fq.gz	WGS_HELMi_Seq180_R2.fq.gz	e49fe0b9a878e5c77ed24dd0b7fa24c2	b1c93aed2b3a39dce23640dd7a063fdd
ERS11976771	I515	6m	I515_6m	WGS_HELMi_Seq182_R1.fq.gz	WGS_HELMi_Seq182_R2.fq.gz	09e25a71337d26f71ba9a99505df1ef1	29e1a40a28d01e2d3013610cdc58b8df
ERS11976684	I516	3m	I516_3m	WGS_HELMi_Seq187_R1.fq.gz	WGS_HELMi_Seq187_R2.fq.gz	ffe8bc19054c399d2847d7e526d3fb4a	32b1c3f8df34c363e65d5608e410e602
ERS11976596	I516	3w	I516_3w	WGS_HELMi_Seq186_R1.fq.gz	WGS_HELMi_Seq186_R2.fq.gz	b2d307ec4bfec248fbf97859be6afaf5	2587faa69f501080e7671271673b6c43
ERS11976772	I516	6m	I516_6m	WGS_HELMi_Seq188_R1.fq.gz	WGS_HELMi_Seq188_R2.fq.gz	6142e214466cc734aecfbc19f4a63154	994f5aac3097941ab63cce919326d567
ERS11976869	I526	12m	I526_12m	WGS_HELMi_Seq191_R1.fq.gz	WGS_HELMi_Seq191_R2.fq.gz	9eec0f38d47f88348fc61ab0d31451a3	08bbb16dda8694833f31450f3e8ff1c7
ERS11976734	I526	3m	I526_3m	WGS_HELMi_Seq457_R1.fq.gz	WGS_HELMi_Seq457_R2.fq.gz	83dffd8b4a193fb446e40a1fca469824	19b0be22daca35a48c172f1484ed745a
ERS11976646	I526	3w	I526_3w	WGS_HELMi_Seq456_R1.fq.gz	WGS_HELMi_Seq456_R2.fq.gz	bc08d706fec65e10b461fde4d1134ee2	5c8ca477f3e4bec37614ccbc76b29c5a
ERS11976823	I526	6m	I526_6m	WGS_HELMi_Seq458_R1.fq.gz	WGS_HELMi_Seq458_R2.fq.gz	e7ae27351167391a944939c956318746	8f6c843f13e591bc402f9b6e7d3ede1d
ERS11976870	I544	12m	I544_12m	WGS_HELMi_Seq195_R1.fq.gz	WGS_HELMi_Seq195_R2.fq.gz	096ef5fae626176fec37803ec0cf3dbd	b1fdf9f4bdaecbf77f0e99fdb641d154
ERS11976685	I544	3m	I544_3m	WGS_HELMi_Seq193_R1.fq.gz	WGS_HELMi_Seq193_R2.fq.gz	3bb81207692d68041d2fb7a0a015a6f1	1b4274ec78e5afaec8628da42d533f12
ERS11976597	I544	3w	I544_3w	WGS_HELMi_Seq192_R1.fq.gz	WGS_HELMi_Seq192_R2.fq.gz	90b41285d7192866d31ba90dc407956c	3d9d206edf7486e64ae8ced6d28d37cb
ERS11976773	I544	6m	I544_6m	WGS_HELMi_Seq194_R1.fq.gz	WGS_HELMi_Seq194_R2.fq.gz	ba6dc7e13333f3b6f6676061059250df	ff5a20851e0d0e4611fa279c8793370b
ERS11976686	I547	3m	I547_3m	WGS_HELMi_Seq197_R1.fq.gz	WGS_HELMi_Seq197_R2.fq.gz	e4a16bdb3974b7ae0a24b3c6fe35e298	ce87cba59a85e5593e5cdbec1f69878f
ERS11976598	I547	3w	I547_3w	WGS_HELMi_Seq196_R1.fq.gz	WGS_HELMi_Seq196_R2.fq.gz	ad18d350284730d4e9cdf7ca9efa014d	290b193cdf1af3253931159818da66be
ERS11976774	I547	6m	I547_6m	WGS_HELMi_Seq198_R1.fq.gz	WGS_HELMi_Seq198_R2.fq.gz	01546266a60827bdbdc942ba596654ad	6c47a374ab20d52173362286da6225a0
ERS11976687	I556	3m	I556_3m	WGS_HELMi_Seq202_R1.fq.gz	WGS_HELMi_Seq202_R2.fq.gz	fbf5e3264590c965d530ede7ba7f48b0	47a55cf039acfde96f8b8320630fefa7
ERS11976599	I556	3w	I556_3w	WGS_HELMi_Seq201_R1.fq.gz	WGS_HELMi_Seq201_R2.fq.gz	e85334dc7cf0fc35ceedde735c2f9f06	856aacff2fba8e54e91636d8b17aaee9
ERS11976775	I556	6m	I556_6m	WGS_HELMi_Seq203_R1.fq.gz	WGS_HELMi_Seq203_R2.fq.gz	321a243ad2e9f9a1d905d6bd1a42ed21	a8a898f78a38086d7537f18dd7d219a9
ERS11976871	I560	12m	I560_12m	WGS_HELMi_Seq209_R1.fq.gz	WGS_HELMi_Seq209_R2.fq.gz	4ec06d351231caf96b4539da178beee7	930b4b88fe531d553e972ac2e9e1a274
ERS11976688	I560	3m	I560_3m	WGS_HELMi_Seq207_R1.fq.gz	WGS_HELMi_Seq207_R2.fq.gz	56500952be3c746a08b31cce4fba5d24	3f3a033eaefbaf3af56563caf51e6254
ERS11976600	I560	3w	I560_3w	WGS_HELMi_Seq206_R1.fq.gz	WGS_HELMi_Seq206_R2.fq.gz	6a16e5f95b8319401dadb63e3bc568fa	60af7e4ed9c02ab7b4921bd9b97e5bd3
ERS11976776	I560	6m	I560_6m	WGS_HELMi_Seq208_R1.fq.gz	WGS_HELMi_Seq208_R2.fq.gz	2e436d31e38945990d3ead37a2ff1f3a	0ec6eaf5a5cb0543c316105337b6ec97
ERS11976689	I94	3m	I94_3m	WGS_HELMi_Seq214_R1.fq.gz	WGS_HELMi_Seq214_R2.fq.gz	1a102b212476a6b2db1544f1a8b47283	6199d7595d09ea07969a3bb18e5c84e8
ERS11976601	I94	3w	I94_3w	WGS_HELMi_Seq213_R1.fq.gz	WGS_HELMi_Seq213_R2.fq.gz	4c6e53bc1c0f285f206fb8020c9de3a2	ac0bba662a131c7a51a4abb85778a126
ERS11976777	I94	6m	I94_6m	WGS_HELMi_Seq215_R1.fq.gz	WGS_HELMi_Seq215_R2.fq.gz	86a9cc7a6b9953a1c3dd72f60edc9383	7f8261415bf7424dc1aeead7aa9e452d
ERS11976872	I567	12m	I567_12m	WGS_HELMi_Seq211_R1.fq.gz	WGS_HELMi_Seq211_R2.fq.gz	c3707e207abd772923a522873c1f5d43	31b5b2fc4bf70e683e7e8f5c0fb2cc3b
ERS11976735	I567	3m	I567_3m	WGS_HELMi_Seq462_R1.fq.gz	WGS_HELMi_Seq462_R2.fq.gz	88865fe4fbab703d6398f56c3023d515	c59010b6c6bca1204169296a074935a7
ERS11976647	I567	3w	I567_3w	WGS_HELMi_Seq461_R1.fq.gz	WGS_HELMi_Seq461_R2.fq.gz	ba7f3c394052c63e34b56be5b0dda3f6	698c5b95f6195342c37dc87c472533e3
ERS11976824	I567	6m	I567_6m	WGS_HELMi_Seq463_R1.fq.gz	WGS_HELMi_Seq463_R2.fq.gz	a2157922aedfc26f097263a867d70a05	df03520baa5f0d8f140ba10a34b70553
ERS11976873	I570	12m	I570_12m	WGS_HELMi_Seq212_R1.fq.gz	WGS_HELMi_Seq212_R2.fq.gz	24b889b1810245e0c4125d9818755cd5	601c05eab70e9b80073cff049d1c2c9f
ERS11976736	I570	3m	I570_3m	WGS_HELMi_Seq467_R1.fq.gz	WGS_HELMi_Seq467_R2.fq.gz	cc3dccc1fce04a6c3af4b02bd56a1123	5c46887213ec27f89552cb9877a028f3
ERS11976648	I570	3w	I570_3w	WGS_HELMi_Seq466_R1.fq.gz	WGS_HELMi_Seq466_R2.fq.gz	3c43f0eec9559eac4e893567f9a13809	1edf315ffbbe6bca88dcc2b7ae86915b
ERS11976825	I570	6m	I570_6m	WGS_HELMi_Seq468_R1.fq.gz	WGS_HELMi_Seq468_R2.fq.gz	89ef65c6d92d436f77982de812fb2a94	ac0dee2107c7c630f8dbfe1b4552555c
ERS11976874	I610	12m	I610_12m	WGS_HELMi_Seq221_R1.fq.gz	WGS_HELMi_Seq221_R2.fq.gz	8a3ef636ed711186fddd7ada95e31157	5c1915536f8ffed568b7750574548457
ERS11976690	I610	3m	I610_3m	WGS_HELMi_Seq219_R1.fq.gz	WGS_HELMi_Seq219_R2.fq.gz	09b9c109bf9c0fa14f8bb71a55294ee1	48436c6e53dba6bb5bc6dbc536d1b7da
ERS11976602	I610	3w	I610_3w	WGS_HELMi_Seq218_R1.fq.gz	WGS_HELMi_Seq218_R2.fq.gz	ccc62b3fcd1641aeb5ba14852ec278a8	885c925385232d7f0397dfc9c70b7731
ERS11976778	I610	6m	I610_6m	WGS_HELMi_Seq220_R1.fq.gz	WGS_HELMi_Seq220_R2.fq.gz	e60cbe310bb0917b9b7636c0dcff8bde	282e41f4ccb3b03549713a30dcc5f25d
ERS11976875	I658	12m	I658_12m	WGS_HELMi_Seq225_R1.fq.gz	WGS_HELMi_Seq225_R2.fq.gz	e9479f481ee0de5223c7085ac1aa27e7	413d54cf3120791e483df5d626ec5598
ERS11976691	I658	3m	I658_3m	WGS_HELMi_Seq223_R1.fq.gz	WGS_HELMi_Seq223_R2.fq.gz	77118d62c796fe9f66faa564bc81f0bb	1970cd134a2e15473edc7175e5cff652
ERS11976603	I658	3w	I658_3w	WGS_HELMi_Seq222_R1.fq.gz	WGS_HELMi_Seq222_R2.fq.gz	050dfae4174d310c12f407918be73f8c	5ec0fe2e2bf0dd0434c97e5c7a5832d9
ERS11976779	I658	6m	I658_6m	WGS_HELMi_Seq224_R1.fq.gz	WGS_HELMi_Seq224_R2.fq.gz	1649e511f2706eced97a08bdf6d13ca7	b39efca644f1847da3f0880401227689
ERS11976876	I664	12m	I664_12m	WGS_HELMi_Seq229_R1.fq.gz	WGS_HELMi_Seq229_R2.fq.gz	54d7a74b526aa4c1d5fb32d8797005a7	97e749d33d251c92f195f56dcffd6e80
ERS11976692	I664	3m	I664_3m	WGS_HELMi_Seq227_R1.fq.gz	WGS_HELMi_Seq227_R2.fq.gz	fa251b90784b00e4dd14002428ae6c50	a4145fd06dd581d79f7a50bcc3c6dc93
ERS11976604	I664	3w	I664_3w	WGS_HELMi_Seq226_R1.fq.gz	WGS_HELMi_Seq226_R2.fq.gz	c5d0471107014116bd5ecb9934cf313f	9b9e9f0fdd16a1f1af3e0b620f61ab68
ERS11976780	I664	6m	I664_6m	WGS_HELMi_Seq228_R1.fq.gz	WGS_HELMi_Seq228_R2.fq.gz	45b3c72f05563cf00f29035b3b20b5b9	c6f49ca3cf376ee522981c033a772a69
ERS11976877	I668	12m	I668_12m	WGS_HELMi_Seq233_R1.fq.gz	WGS_HELMi_Seq233_R2.fq.gz	4a587ee3480efd58326c6e384558fc02	cd810d6ac653f5365bd49e379a5bf94f
ERS11976693	I668	3m	I668_3m	WGS_HELMi_Seq231_R1.fq.gz	WGS_HELMi_Seq231_R2.fq.gz	294f84b2cc7accb6d8c92ed1e4018365	453c50c3934b26275749549fab20fa50
ERS11976605	I668	3w	I668_3w	WGS_HELMi_Seq230_R1.fq.gz	WGS_HELMi_Seq230_R2.fq.gz	677423714ecca9676778765b172cd082	8ae46b697e995d36fd1558bf99b21543
ERS11976781	I668	6m	I668_6m	WGS_HELMi_Seq232_R1.fq.gz	WGS_HELMi_Seq232_R2.fq.gz	8e3b7a6bfbb585cb2e8f67d51512b63e	a8040f02a90ee321b117b24650f297b8
ERS11976878	I697	12m	I697_12m	WGS_HELMi_Seq239_R1.fq.gz	WGS_HELMi_Seq239_R2.fq.gz	a783dd8914aae40f90a34cae133717d9	2b3a6e654ccad25446d741a99c1bbe4e
ERS11976694	I697	3m	I697_3m	WGS_HELMi_Seq237_R1.fq.gz	WGS_HELMi_Seq237_R2.fq.gz	6763f2c6995d4b1511a6db4aff02aafc	d496c3608375c6512de72185d98e9d13
ERS11976606	I697	3w	I697_3w	WGS_HELMi_Seq236_R1.fq.gz	WGS_HELMi_Seq236_R2.fq.gz	d2b031f4a4ac8da8a5c0892f9424f943	49c31a34455bbdbf54fc142ffe894878
ERS11976782	I697	6m	I697_6m	WGS_HELMi_Seq238_R1.fq.gz	WGS_HELMi_Seq238_R2.fq.gz	c2fb91d5f86b1c869c4ba50b2ebfcc2b	d203ad86ede6b82058926e4802721901
ERS11976695	I726	3m	I726_3m	WGS_HELMi_Seq243_R1.fq.gz	WGS_HELMi_Seq243_R2.fq.gz	3c13f0a98a5526522a620d309925b810	57fbfa537dc24cc6eb67e3e5c0fa98bb
ERS11976607	I726	3w	I726_3w	WGS_HELMi_Seq242_R1.fq.gz	WGS_HELMi_Seq242_R2.fq.gz	93e5ff8e38c610425c768619701b1982	b93bf3fe9366641bb46608a66384754e
ERS11976783	I726	6m	I726_6m	WGS_HELMi_Seq244_R1.fq.gz	WGS_HELMi_Seq244_R2.fq.gz	c71434671e5130ddb2c37921e2ba3705	efd63897374f91bef43c34c82aee8765
ERS11976696	I729	3m	I729_3m	WGS_HELMi_Seq248_R1.fq.gz	WGS_HELMi_Seq248_R2.fq.gz	c44063f40d866c4da8a99831a80eb337	29cc3743f9be8e9202c7958d946834ba
ERS11976608	I729	3w	I729_3w	WGS_HELMi_Seq247_R1.fq.gz	WGS_HELMi_Seq247_R2.fq.gz	eedddbf082bcdaabebf28c012c681e70	ca26bd6f292b5b50d03069c394ea4db8
ERS11976784	I729	6m	I729_6m	WGS_HELMi_Seq249_R1.fq.gz	WGS_HELMi_Seq249_R2.fq.gz	dd96e5b89c7c11864f5cbe76bca1ea04	a873527abb31fdffc1cf2aecdb79fbe2
ERS11976879	I732	12m	I732_12m	WGS_HELMi_Seq255_R1.fq.gz	WGS_HELMi_Seq255_R2.fq.gz	19fd64538a1a235d73703a7a29cde03e	87f3512b9d4506bc6fd82c9b4dfaa442
ERS11976697	I732	3m	I732_3m	WGS_HELMi_Seq253_R1.fq.gz	WGS_HELMi_Seq253_R2.fq.gz	90f301bd3fb5b34d086b0831f58e750b	c908620a66184f1323789f78864736d5
ERS11976609	I732	3w	I732_3w	WGS_HELMi_Seq252_R1.fq.gz	WGS_HELMi_Seq252_R2.fq.gz	59a196033085b89ab137c29da591dac6	ca202d47ab157d075e1a973380e0f6b3
ERS11976785	I732	6m	I732_6m	WGS_HELMi_Seq254_R1.fq.gz	WGS_HELMi_Seq254_R2.fq.gz	cc179299067b3529dbe3a1f3529de225	cc72e2ffa95a42bf41dc7f217f132612
ERS11976698	I741	3m	I741_3m	WGS_HELMi_Seq259_R1.fq.gz	WGS_HELMi_Seq259_R2.fq.gz	b01167374129ee1b7e3b23498204fa0b	c811c512b7eb088620763b1d2b733dee
ERS11976610	I741	3w	I741_3w	WGS_HELMi_Seq258_R1.fq.gz	WGS_HELMi_Seq258_R2.fq.gz	f45ed16cd0abb718e4b939a1c16a1664	6bcbc501c491869bb47f7a1c63b8250a
ERS11976786	I741	6m	I741_6m	WGS_HELMi_Seq260_R1.fq.gz	WGS_HELMi_Seq260_R2.fq.gz	6d421ae634baf17045e9519699585930	8b80c1a2a34c248d3f7da549d5a06688
ERS11976699	I760	3m	I760_3m	WGS_HELMi_Seq264_R1.fq.gz	WGS_HELMi_Seq264_R2.fq.gz	245f636b987677961d4b2066eaab3584	8347ccdea3b498ad94fc15291a509cf4
ERS11976611	I760	3w	I760_3w	WGS_HELMi_Seq263_R1.fq.gz	WGS_HELMi_Seq263_R2.fq.gz	d960fa6a277960cad858c31183915571	eae30790712ace8bd5cdcc5c6cb3dd38
ERS11976787	I760	6m	I760_6m	WGS_HELMi_Seq265_R1.fq.gz	WGS_HELMi_Seq265_R2.fq.gz	964b2705a0c1d446c046dcd7bc5f0afc	a3c7c3ec9428a8a6519eea18b6451986
ERS11976880	I763	12m	I763_12m	WGS_HELMi_Seq271_R1.fq.gz	WGS_HELMi_Seq271_R2.fq.gz	958728dd256fbe3623e148df1753a1fe	d469615e1abd712bcc3b948590b950bc
ERS11976700	I763	3m	I763_3m	WGS_HELMi_Seq269_R1.fq.gz	WGS_HELMi_Seq269_R2.fq.gz	09df18ad6586b598e37086fe5472ca60	87f081f6e059e95ba1388bd522157850
ERS11976612	I763	3w	I763_3w	WGS_HELMi_Seq268_R1.fq.gz	WGS_HELMi_Seq268_R2.fq.gz	06e3bfd1dcbdabf602d245890c876af7	79b0d7ac3f40f779d289c5c44c488a3f
ERS11976788	I763	6m	I763_6m	WGS_HELMi_Seq270_R1.fq.gz	WGS_HELMi_Seq270_R2.fq.gz	be7e86dec18b3925658c45ccf2fc39aa	8cf9efac86e1151fb414c4fd43104a5c
ERS11976881	I770	12m	I770_12m	WGS_HELMi_Seq277_R1.fq.gz	WGS_HELMi_Seq277_R2.fq.gz	c846a0fee099a713f38b97844b0e4d02	9eaf1b379d22380da3b2ab59dbb120b1
ERS11976701	I770	3m	I770_3m	WGS_HELMi_Seq275_R1.fq.gz	WGS_HELMi_Seq275_R2.fq.gz	a04786929c58ed4bfc4c01b9f71fb53c	72e7070418c25ebba57153bf766927d9
ERS11976613	I770	3w	I770_3w	WGS_HELMi_Seq274_R1.fq.gz	WGS_HELMi_Seq274_R2.fq.gz	0d5d118cbe986c22c7caabff7a203518	368b6dbb92964c66f2d824c6d5d724dd
ERS11976789	I770	6m	I770_6m	WGS_HELMi_Seq276_R1.fq.gz	WGS_HELMi_Seq276_R2.fq.gz	db07d3bb43a0716059171544eb4718f2	a3291124eb9ff2a944645540b21a7ede
ERS11976702	I772	3m	I772_3m	WGS_HELMi_Seq279_R1.fq.gz	WGS_HELMi_Seq279_R2.fq.gz	a0d189193973459eba9c961bc450894b	58347bda4993e653a394ee79e610bf18
ERS11976614	I772	3w	I772_3w	WGS_HELMi_Seq278_R1.fq.gz	WGS_HELMi_Seq278_R2.fq.gz	d9f9a3340a1aaefbaf25da006f811ac5	4f01042caf1a9d3727bab40119b8e195
ERS11976790	I772	6m	I772_6m	WGS_HELMi_Seq280_R1.fq.gz	WGS_HELMi_Seq280_R2.fq.gz	723e7c6211352c5e62d0d7a6ed9e8fba	d0baa5d428ae487f4ab033b7f159247e
ERS11976882	I791	12m	I791_12m	WGS_HELMi_Seq286_R1.fq.gz	WGS_HELMi_Seq286_R2.fq.gz	e5b3f587b4d20238ec2626ce31936de1	2c52c1db8b1e58efd340dd232b86c4d3
ERS11976703	I791	3m	I791_3m	WGS_HELMi_Seq284_R1.fq.gz	WGS_HELMi_Seq284_R2.fq.gz	07c13749cc437638450220a1a23c74fd	6fd5bcab69c82a8c204e54a358cd494a
ERS11976615	I791	3w	I791_3w	WGS_HELMi_Seq283_R1.fq.gz	WGS_HELMi_Seq283_R2.fq.gz	506cef729d4b79bbf1803e5cb69ad49e	104dad9165445d1aed6b09d4bd271b51
ERS11976791	I791	6m	I791_6m	WGS_HELMi_Seq285_R1.fq.gz	WGS_HELMi_Seq285_R2.fq.gz	97a6033a26d6cf593cf04de24deb1f05	f2f0e2d41e5b2d8dcbb65a5dbab3c450
ERS11976704	I798	3m	I798_3m	WGS_HELMi_Seq290_R1.fq.gz	WGS_HELMi_Seq290_R2.fq.gz	29e85d67f2a9b253e20adacc4e8b0b51	094aaff77d1076230a1d4bdffdd0a2af
ERS11976616	I798	3w	I798_3w	WGS_HELMi_Seq289_R1.fq.gz	WGS_HELMi_Seq289_R2.fq.gz	cc40572c36b4c24d432e7cb6bd9b5501	67dd6108ba30e9954d72a6116761be97
ERS11976792	I798	6m	I798_6m	WGS_HELMi_Seq291_R1.fq.gz	WGS_HELMi_Seq291_R2.fq.gz	a199274cc142691713d77907defd3d4c	baee7e27701048a01ea9299bd602f93f
ERS11976883	I813	12m	I813_12m	WGS_HELMi_Seq297_R1.fq.gz	WGS_HELMi_Seq297_R2.fq.gz	05980bea987c22ea9a79dc3d2dcc007d	0de1bad4f96b48a6e425e0befe747080
ERS11976705	I813	3m	I813_3m	WGS_HELMi_Seq295_R1.fq.gz	WGS_HELMi_Seq295_R2.fq.gz	5a2af5e0ed75f671d07f16671dbb7754	62f67b9b9f51343ea29505b75f3aa52a
ERS11976617	I813	3w	I813_3w	WGS_HELMi_Seq294_R1.fq.gz	WGS_HELMi_Seq294_R2.fq.gz	5dffc0ac6f4453a47f4200205578c8f6	55efd63c570b7584e3609ce84005dac2
ERS11976793	I813	6m	I813_6m	WGS_HELMi_Seq296_R1.fq.gz	WGS_HELMi_Seq296_R2.fq.gz	874214322b369eea2ba4c20442760fc3	0bdedcaaedfcbc184cfb0a11b14a0fcb
ERS11976884	I826	12m	I826_12m	WGS_HELMi_Seq303_R1.fq.gz	WGS_HELMi_Seq303_R2.fq.gz	02c78fdbe12494f1d3992b541a991abb	44de22815abacfc443da57fefec384a0
ERS11976706	I826	3m	I826_3m	WGS_HELMi_Seq301_R1.fq.gz	WGS_HELMi_Seq301_R2.fq.gz	f2e429e51be6eee26ece97d48189dc5b	d2f6f621069f55a0e4f0d5827825e51c
ERS11976618	I826	3w	I826_3w	WGS_HELMi_Seq300_R1.fq.gz	WGS_HELMi_Seq300_R2.fq.gz	10667d2f4efb37d829348f8f45e0a916	ebf466fff45ab6c0388a4b0ba9d86058
ERS11976794	I826	6m	I826_6m	WGS_HELMi_Seq302_R1.fq.gz	WGS_HELMi_Seq302_R2.fq.gz	8f45964cbf6282a830613f0dbdb8cd24	9c2811c5539f6aeb0b8d0e815fc50ff8
ERS11976885	I838	12m	I838_12m	WGS_HELMi_Seq309_R1.fq.gz	WGS_HELMi_Seq309_R2.fq.gz	5685544565ddc610b05efc23eb437d4f	ae68ffe41ad98594daf27219705e3716
ERS11976707	I838	3m	I838_3m	WGS_HELMi_Seq307_R1.fq.gz	WGS_HELMi_Seq307_R2.fq.gz	1b5f10f3de053b1c51427190847687a4	28cacbb6dbbe5ee4809d6693a63b57e5
ERS11976619	I838	3w	I838_3w	WGS_HELMi_Seq306_R1.fq.gz	WGS_HELMi_Seq306_R2.fq.gz	1a6e2866aac53b91b6a372cdaa987832	90e4fb9ac7a21fefc9951598153bd0a3
ERS11976795	I838	6m	I838_6m	WGS_HELMi_Seq308_R1.fq.gz	WGS_HELMi_Seq308_R2.fq.gz	ea28a290227dfc663374445a90bb0e28	0e199e52756603127ba24c4953f40163
ERS11976708	I842	3m	I842_3m	WGS_HELMi_Seq311_R1.fq.gz	WGS_HELMi_Seq311_R2.fq.gz	7dbebd1c812589b91949fd526ad94880	8ed245e279d77ad98256fcb3b33c76bf
ERS11976620	I842	3w	I842_3w	WGS_HELMi_Seq310_R1.fq.gz	WGS_HELMi_Seq310_R2.fq.gz	8ddca36fe00a74257a0d9b7a8cd30dd8	576a7db1a32ef649ef3d81b25c19f906
ERS11976796	I842	6m	I842_6m	WGS_HELMi_Seq312_R1.fq.gz	WGS_HELMi_Seq312_R2.fq.gz	ac1945e789dc8988fb936a2f9526c7a3	eb8eb85175cc36cf75c9a085382d935f
ERS11976709	I852	3m	I852_3m	WGS_HELMi_Seq316_R1.fq.gz	WGS_HELMi_Seq316_R2.fq.gz	06ea6bb7c1ad787828fcfd393f4290a1	65cb11735e8a7dac9155f803c34ee9b5
ERS11976621	I852	3w	I852_3w	WGS_HELMi_Seq315_R1.fq.gz	WGS_HELMi_Seq315_R2.fq.gz	88b85380d4f38f49c1379cb1a917c056	c93b72637ad79a9b6e3110a93e2458ca
ERS11976797	I852	6m	I852_6m	WGS_HELMi_Seq317_R1.fq.gz	WGS_HELMi_Seq317_R2.fq.gz	543c06af6bb7ac628dfcbfcca952f10c	de2265c17247b8cdf4a63a5be5fa70e2
ERS11976710	I863	3m	I863_3m	WGS_HELMi_Seq321_R1.fq.gz	WGS_HELMi_Seq321_R2.fq.gz	956e2c6a7eba5c433e356027f79f2b15	b09ef513aad80f9aba1e3a3d7417138b
ERS11976622	I863	3w	I863_3w	WGS_HELMi_Seq320_R1.fq.gz	WGS_HELMi_Seq320_R2.fq.gz	bf3737ea36a2be68e0ec06ef83c3d9d8	25141fa809362ba5ae00c44ecb1e4258
ERS11976798	I863	6m	I863_6m	WGS_HELMi_Seq322_R1.fq.gz	WGS_HELMi_Seq322_R2.fq.gz	c3b2a8b96812bdd58bbfe36fbc91fbd9	a41d92ce4868a335cc890452aee07a1a
ERS11976711	I885	3m	I885_3m	WGS_HELMi_Seq326_R1.fq.gz	WGS_HELMi_Seq326_R2.fq.gz	ab07d3200212538ad36a804db3fb7e93	71fa3b57524b665033fa04ed34565609
ERS11976623	I885	3w	I885_3w	WGS_HELMi_Seq325_R1.fq.gz	WGS_HELMi_Seq325_R2.fq.gz	624af394e1ba761b7295006b07bc47ae	f5176bc4c9b33150831a8a72d56e51d9
ERS11976799	I885	6m	I885_6m	WGS_HELMi_Seq327_R1.fq.gz	WGS_HELMi_Seq327_R2.fq.gz	4082f918bdc0ba232460bce0b69e8f4c	1338ac6a365e9bf18567ceb9478ed891
ERS11976886	I898	12m	I898_12m	WGS_HELMi_Seq333_R1.fq.gz	WGS_HELMi_Seq333_R2.fq.gz	d5ffb025ffbf120d222bcf1595e7cf8d	bc8e26db3caa781ba2c7a83d65264c9a
ERS11976712	I898	3m	I898_3m	WGS_HELMi_Seq331_R1.fq.gz	WGS_HELMi_Seq331_R2.fq.gz	bb3d8be643ce09da445e473991232645	cdec946b4fb3250e976d6a1ec6ad777c
ERS11976624	I898	3w	I898_3w	WGS_HELMi_Seq330_R1.fq.gz	WGS_HELMi_Seq330_R2.fq.gz	95dd7a2d9722dff1b1fc43b035f89e9f	734ef4106219e959379b5fc6b434fe56
ERS11976800	I898	6m	I898_6m	WGS_HELMi_Seq332_R1.fq.gz	WGS_HELMi_Seq332_R2.fq.gz	05b628d16f5c46b0a44031877f2afc90	0a09b40511c5dee4a5a74da62551710f
ERS11976887	I911	12m	I911_12m	WGS_HELMi_Seq339_R1.fq.gz	WGS_HELMi_Seq339_R2.fq.gz	c6f1f7e3c05e9c7bc0db20d4068ae984	f6af09e1eac7061fbb3a454eb7b83e53
ERS11976713	I911	3m	I911_3m	WGS_HELMi_Seq337_R1.fq.gz	WGS_HELMi_Seq337_R2.fq.gz	6905623e24885e3ed6cf7204dd43a8ca	d62930cc8682f3b0ba1268c960abbce4
ERS11976625	I911	3w	I911_3w	WGS_HELMi_Seq336_R1.fq.gz	WGS_HELMi_Seq336_R2.fq.gz	d9e2defc1b0d1d8faf682cd5cd0bd414	be9038baeb7960cb4fa51c0b99b84e4e
ERS11976801	I911	6m	I911_6m	WGS_HELMi_Seq338_R1.fq.gz	WGS_HELMi_Seq338_R2.fq.gz	09799bb9bf488346ae64f2f272633cae	e1852c01e0ed9f119b1bf481c862da73
ERS11976888	I923	12m	I923_12m	WGS_HELMi_Seq343_R1.fq.gz	WGS_HELMi_Seq343_R2.fq.gz	e5f818c490dd87214059f6ca44a5814c	7f842c183c96ede26d0bc20efd60a68f
ERS11976714	I923	3m	I923_3m	WGS_HELMi_Seq341_R1.fq.gz	WGS_HELMi_Seq341_R2.fq.gz	4bd93ef35df7562d10820c7a56620b21	1b075f7b899ad90e56a6db507ccbdbb5
ERS11976626	I923	3w	I923_3w	WGS_HELMi_Seq340_R1.fq.gz	WGS_HELMi_Seq340_R2.fq.gz	2199ec5cc214757cb20139f024bc76ff	5fab7785bd1a0986cfccc07e7912d131
ERS11976802	I923	6m	I923_6m	WGS_HELMi_Seq342_R1.fq.gz	WGS_HELMi_Seq342_R2.fq.gz	f1bc72bd2811cd1f2c7de0180e1012fc	7cb5f66ad93ea3e38c82f6596022397d
ERS11976889	I131	12m	I131_12m	WGS_HELMi_Seq346_R1.fq.gz	WGS_HELMi_Seq346_R2.fq.gz	8ab6c58b25963923043843173dadf5a6	d1a1150f5981552d2ed86195f4081e0c
ERS11976737	I131	3m	I131_3m	WGS_HELMi_Seq472_R1.fq.gz	WGS_HELMi_Seq472_R2.fq.gz	485dbe3ba929ade7e086abe9354e5f8b	9412fc2319d5a9bc95a50585134ceb5b
ERS11976649	I131	3w	I131_3w	WGS_HELMi_Seq471_R1.fq.gz	WGS_HELMi_Seq471_R2.fq.gz	f8039619ce13c8b506cd5b73509a3716	6667ea0876979db288a9ab8c8fc8ed95
ERS11976826	I131	6m	I131_6m	WGS_HELMi_Seq473_R1.fq.gz	WGS_HELMi_Seq473_R2.fq.gz	13f98a52ca3852890bf778f76838f358	fa3ccf1302a1a28e21dd6376efc30c3f
ERS11976890	I132	12m	I132_12m	WGS_HELMi_Seq347_R1.fq.gz	WGS_HELMi_Seq347_R2.fq.gz	97f3b4ea4abbddb0e4cb4df93595b353	411f6ef17b1dc400ee1c07005d49eff7
ERS11976738	I132	3m	I132_3m	WGS_HELMi_Seq477_R1.fq.gz	WGS_HELMi_Seq477_R2.fq.gz	97bb0124cf802ce12c031d1f2633948f	3732d8b48f754a68dc3b17e490545eaf
ERS11976650	I132	3w	I132_3w	WGS_HELMi_Seq476_R1.fq.gz	WGS_HELMi_Seq476_R2.fq.gz	bdca25a8759a064204ff99b4f5a59d74	dbe14ab387eaba0b9206f4d728680840
ERS11976827	I132	6m	I132_6m	WGS_HELMi_Seq478_R1.fq.gz	WGS_HELMi_Seq478_R2.fq.gz	0618ba1c01954ae283d0f7c8bcef5961	d55c6a4522923194d056e905c4649d76
ERS11976891	I953	12m	I953_12m	WGS_HELMi_Seq351_R1.fq.gz	WGS_HELMi_Seq351_R2.fq.gz	d934a0842ea872ea943d643c350c48d9	481720c64c0924669b6c3524b0199747
ERS11976715	I953	3m	I953_3m	WGS_HELMi_Seq349_R1.fq.gz	WGS_HELMi_Seq349_R2.fq.gz	8db352e7ef8b6439440783a5f5f349a3	bb3518210c65686050a72161ab86ceaa
ERS11976627	I953	3w	I953_3w	WGS_HELMi_Seq348_R1.fq.gz	WGS_HELMi_Seq348_R2.fq.gz	25760b9ee1076376dd6394eabb6ee5b3	f4bbfba06ad03f8fe1bc76fc00e931f6
ERS11976803	I953	6m	I953_6m	WGS_HELMi_Seq350_R1.fq.gz	WGS_HELMi_Seq350_R2.fq.gz	c497b5b68b3047843ba1575979c8fc2a	f969948947fa4844f1f3ce9b7f62f4f0
ERS11976892	I135	12m	I135_12m	WGS_HELMi_Seq354_R1.fq.gz	WGS_HELMi_Seq354_R2.fq.gz	4779bd83dfe87b24bd6ead2f069eef85	01490b3b08925172d02181115b58f84c
ERS11976739	I135	3m	I135_3m	WGS_HELMi_Seq482_R1.fq.gz	WGS_HELMi_Seq482_R2.fq.gz	5fcf6ca1f6de640179f5b93b337b4b8e	ba21ecf8e50f3116ebcd06e753ab2c0c
ERS11976651	I135	3w	I135_3w	WGS_HELMi_Seq481_R1.fq.gz	WGS_HELMi_Seq481_R2.fq.gz	6017bd35d36196a4dc085da51c4e22a9	946741efa122eacdd79df0aaa0d36bf4
ERS11976828	I135	6m	I135_6m	WGS_HELMi_Seq483_R1.fq.gz	WGS_HELMi_Seq483_R2.fq.gz	016e7ae7444c6518b04932d4749de6b8	721a62d1dc0be56850ccc7dc166dc3f8
ERS11976893	I992	12m	I992_12m	WGS_HELMi_Seq358_R1.fq.gz	WGS_HELMi_Seq358_R2.fq.gz	766c74743a108d8ea16b57b892412a9d	3017dd616f4373d683630510ca84605e
ERS11976716	I992	3m	I992_3m	WGS_HELMi_Seq356_R1.fq.gz	WGS_HELMi_Seq356_R2.fq.gz	eaf1ed3697021d62495ead06d48abe77	4237d500e32334eb9b82b86e1aca2cdc
ERS11976628	I992	3w	I992_3w	WGS_HELMi_Seq355_R1.fq.gz	WGS_HELMi_Seq355_R2.fq.gz	5f146dccce6876ee53cc335e0dd3de05	47bceb576bcf0bd5398b5c1b246b2f11
ERS11976804	I992	6m	I992_6m	WGS_HELMi_Seq357_R1.fq.gz	WGS_HELMi_Seq357_R2.fq.gz	2580576d4f7fc9fa653da8957c7ee5ce	8f5aa1f0379f8c20d4cfaf302c5563eb
ERS11976717	I1018	3m	I1018_3m	WGS_HELMi_Seq362_R1.fq.gz	WGS_HELMi_Seq362_R2.fq.gz	fb07d31ca69ac8353687cc97327cee90	878d6d5857db8e55310560118df4fea4
ERS11976629	I1018	3w	I1018_3w	WGS_HELMi_Seq361_R1.fq.gz	WGS_HELMi_Seq361_R2.fq.gz	d10da1060ef9964eac91a881acd3380c	0c9c26302565ec3c64f12e3cb369413b
ERS11976805	I1018	6m	I1018_6m	WGS_HELMi_Seq363_R1.fq.gz	WGS_HELMi_Seq363_R2.fq.gz	55b279c3c2cd0b238a39e6fc6510688e	9c3eabf6f9224213e39c70cb96799417
ERS11976906	P132	P	P132_NPreg	WGS_HELMi_Seq5_R1.fq.gz	WGS_HELMi_Seq5_R2.fq.gz	45b1370d23d41a70b33b1d917b81844b	5420c0ab4f67e9c04d5cdf927d7d0f6a
ERS11976953	P136	P	P136_NPreg	WGS_HELMi_Seq369_R1.fq.gz	WGS_HELMi_Seq369_R2.fq.gz	71da8554831dc4debad8edeb3bcdf6b9	38421f02f8f7fa134c6dada8b3bbfbea
ERS11976907	P1090	P	P1090_NPreg	WGS_HELMi_Seq19_R1.fq.gz	WGS_HELMi_Seq19_R2.fq.gz	f977e34ea593b3bc342da013eb1da06c	021881c5c1f56ec76276a57955af37cf
ERS11976908	P140	P	P140_NPreg	WGS_HELMi_Seq24_R1.fq.gz	WGS_HELMi_Seq24_R2.fq.gz	30a8df0a69ea635701cf25c4a510ad9b	91d47dca38c259d87330509d920a5e5e
ERS11976909	P145	P	P145_NPreg	WGS_HELMi_Seq31_R1.fq.gz	WGS_HELMi_Seq31_R2.fq.gz	05aec1eccfd8c08ad729bdcdf92c0bf8	fdf84245b5401b6c39ab1c8b91c475f4
ERS11976954	P148	P	P148_NPreg	WGS_HELMi_Seq374_R1.fq.gz	WGS_HELMi_Seq374_R2.fq.gz	1a5aece173f310fd6ec62aaf83c4a0ee	4c0179a15ae83c667528c1befe6d9953
ERS11976955	P156	P	P156_NPreg	WGS_HELMi_Seq379_R1.fq.gz	WGS_HELMi_Seq379_R2.fq.gz	060eb4cbdaa6fbdbd1ea9ca2b3091787	b2bbe4daf1688ed4c6961cbad161f5ae
ERS11976956	P158	P	P158_NPreg	WGS_HELMi_Seq384_R1.fq.gz	WGS_HELMi_Seq384_R2.fq.gz	5c076d04a144592755aee6a9c838b181	45eb5f5346619367a0125c151cdf773b
ERS11976957	P161	P	P161_NPreg	WGS_HELMi_Seq389_R1.fq.gz	WGS_HELMi_Seq389_R2.fq.gz	3d6de4c701cd2603923d63f92f8d8ee3	84f2c92e15f2d082630739672ac19f92
ERS11976910	P184	P	P184_NPreg	WGS_HELMi_Seq44_R1.fq.gz	WGS_HELMi_Seq44_R2.fq.gz	347cabd4efdcf865ac2c26b0ff75ce9c	4536b867797ee958d6a02ef7091bb55d
ERS11976958	P186	P	P186_NPreg	WGS_HELMi_Seq394_R1.fq.gz	WGS_HELMi_Seq394_R2.fq.gz	230f624d9afa1ed569d10e48e7290a18	32c50e74eff9aabf6b5a0a423accb8ed
ERS11976911	P209	P	P209_NPreg	WGS_HELMi_Seq55_R1.fq.gz	WGS_HELMi_Seq55_R2.fq.gz	dc2174b5d163490e54bca5f2962e577b	2a3cf4b655b585868e949a2ad34835a5
ERS11976959	P210	P	P210_NPreg	WGS_HELMi_Seq399_R1.fq.gz	WGS_HELMi_Seq399_R2.fq.gz	01946a9e54964e78c62c37a450b533bd	abf21ec520a97dc118fb2fd136cea40e
ERS11976960	P49	P	P49_NPreg	WGS_HELMi_Seq404_R1.fq.gz	WGS_HELMi_Seq404_R2.fq.gz	9d713b40ecc7a6d0e54f170c86a40033	b3b65eb44037bd1a67d83eaddebf19f0
ERS11976912	P224	P	P224_NPreg	WGS_HELMi_Seq67_R1.fq.gz	WGS_HELMi_Seq67_R2.fq.gz	82ba38fc1284ef8173d8fa549239a54c	c1499ddb75ff8c3dfdcbe0c43b6669d2
ERS11976913	P258	P	P258_NPreg	WGS_HELMi_Seq72_R1.fq.gz	WGS_HELMi_Seq72_R2.fq.gz	6e49f1f09b759c8f23cf07be0f06ab20	62b6ac9bce5b2c1bdbd33ea75899ba3d
ERS11976961	P259	P	P259_NPreg	WGS_HELMi_Seq409_R1.fq.gz	WGS_HELMi_Seq409_R2.fq.gz	cd9581e941e51c8838cfb0023cacabe5	13002fefc5e1d2808d8787d227ceddb8
ERS11976914	P261	P	P261_NPreg	WGS_HELMi_Seq79_R1.fq.gz	WGS_HELMi_Seq79_R2.fq.gz	9c3181ecab05f96efa6d681e700deca8	520697d9da2afa0ad0170308bcb9bff2
ERS11976962	P54	P	P54_NPreg	WGS_HELMi_Seq414_R1.fq.gz	WGS_HELMi_Seq414_R2.fq.gz	efc000f9a8cda63160669cd1475be8df	894b3b7a3129199d9e160d84e4da9bf7
ERS11976963	P275	P	P275_NPreg	WGS_HELMi_Seq419_R1.fq.gz	WGS_HELMi_Seq419_R2.fq.gz	5432893c1bb5910a55aa394b9a6afe2a	9cf0d64a977dc362c68beb48f0798fe2
ERS11976915	P57	P	P57_NPreg	WGS_HELMi_Seq93_R1.fq.gz	WGS_HELMi_Seq93_R2.fq.gz	ccc4d8a9c3c30c2d017fd7627dc46847	4ccbc09d821d780040b91489252404d8
ERS11976964	P300	P	P300_NPreg	WGS_HELMi_Seq424_R1.fq.gz	WGS_HELMi_Seq424_R2.fq.gz	1620a155ed93e3e89ca9000a211c7026	669261ee08d40380314a4e97a189f947
ERS11976965	P58	P	P58_NPreg	WGS_HELMi_Seq429_R1.fq.gz	WGS_HELMi_Seq429_R2.fq.gz	8b207c56f29b2fa753536da86d48349e	b3312af8a65a3257114e36ab1f4b3d01
ERS11976916	P332	P	P332_NPreg	WGS_HELMi_Seq106_R1.fq.gz	WGS_HELMi_Seq106_R2.fq.gz	1303e93fbb10da1dbfe3ce9972cda1a6	1107d146e59d9aa68ca25448dbbcbc4f
ERS11976917	P335	P	P335_NPreg	WGS_HELMi_Seq112_R1.fq.gz	WGS_HELMi_Seq112_R2.fq.gz	15bf16735cdb87a02b6152c783f4b46d	beadec45261b39a21bc7866981c4d427
ERS11976918	P354	P	P354_NPreg	WGS_HELMi_Seq122_R1.fq.gz	WGS_HELMi_Seq122_R2.fq.gz	7bfa9bf3ec5ec0bb7859859ec35ac606	81aaf12fe82815db2455cae58a83b323
ERS11976919	P374	P	P374_NPreg	WGS_HELMi_Seq127_R1.fq.gz	WGS_HELMi_Seq127_R2.fq.gz	84d37e7bfe6bb29edf6be6c55a042734	6dfa7add9a447150b6bd881901c3722f
ERS11976967	P382	P	P382_NPreg	WGS_HELMi_Seq439_R1.fq.gz	WGS_HELMi_Seq439_R2.fq.gz	36ef0bfb853bdcd1d01099cb6fbfec92	d45577ded6b60c9009f77726ff9b7ccd
ERS11976920	P385	P	P385_NPreg	WGS_HELMi_Seq134_R1.fq.gz	WGS_HELMi_Seq134_R2.fq.gz	b1d63f20eaa97322b84b315e20c01c1d	c2115204e91507b95373d213a474ff53
ERS11976968	P394	P	P394_NPreg	WGS_HELMi_Seq444_R1.fq.gz	WGS_HELMi_Seq444_R2.fq.gz	44c44861b63488d95773ef34a08f4b04	30f84ff933024cbb250ed90d5558e326
ERS11976921	P395	P	P395_NPreg	WGS_HELMi_Seq140_R1.fq.gz	WGS_HELMi_Seq140_R2.fq.gz	25309261ecb35d7fabeccb031af893ed	432206b29bb54c4192888980ea508e30
ERS11976969	P401	P	P401_NPreg	WGS_HELMi_Seq449_R1.fq.gz	WGS_HELMi_Seq449_R2.fq.gz	058da4202ebc3124c905c1ce1d422825	1f9674a7fc21d05f3b334dcaa9122a43
ERS11976922	P417	P	P417_NPreg	WGS_HELMi_Seq152_R1.fq.gz	WGS_HELMi_Seq152_R2.fq.gz	fdee790852df0b0b486449f44ff2c950	4847ed478a2c4faed259d2d179ce4f4a
ERS11976970	P428	P	P428_NPreg	WGS_HELMi_Seq454_R1.fq.gz	WGS_HELMi_Seq454_R2.fq.gz	b7bd8a24a7b653d711269c920e326604	06b6ddf3f315b7dc30c7602771c1beca
ERS11976923	P497	P	P497_NPreg	WGS_HELMi_Seq166_R1.fq.gz	WGS_HELMi_Seq166_R2.fq.gz	392875a389329cbd41b8d77c1c1a6531	87d9c70c6ad5b29afc419d4672eb9f71
ERS11976924	P500	P	P500_NPreg	WGS_HELMi_Seq172_R1.fq.gz	WGS_HELMi_Seq172_R2.fq.gz	1a4acffa3f3e3225fb9e948e40c6809e	43e29c3b26bb1cdca731e854c51ed76a
ERS11976925	P502	P	P502_NPreg	WGS_HELMi_Seq178_R1.fq.gz	WGS_HELMi_Seq178_R2.fq.gz	77f2a4c95032eef5b94e19e30b6bc805	c1e4f7fc2f0147994d00de9157cfd643
ERS11976926	P505	P	P505_NPreg	WGS_HELMi_Seq183_R1.fq.gz	WGS_HELMi_Seq183_R2.fq.gz	eac19b48ae420f10a0407e98cc56c82a	48a8ddfc85ec18ca9f03f5d44fd1948c
ERS11976927	P506	P	P506_NPreg	WGS_HELMi_Seq189_R1.fq.gz	WGS_HELMi_Seq189_R2.fq.gz	33a0733e52b70d8249db932e1cad0fd5	fcb51930de0da785d6a83c9129d9429c
ERS11976971	P516	P	P516_NPreg	WGS_HELMi_Seq459_R1.fq.gz	WGS_HELMi_Seq459_R2.fq.gz	704378baafff53605eee4d820a4d988c	cc6cf2f2c621d1a6ff1cea1e73958fe4
ERS11976928	P537	P	P537_NPreg	WGS_HELMi_Seq199_R1.fq.gz	WGS_HELMi_Seq199_R2.fq.gz	0b232f12bccb007218b189c04892a5ba	ace5702af7d17b456169b4fdc5c899de
ERS11976929	P546	P	P546_NPreg	WGS_HELMi_Seq204_R1.fq.gz	WGS_HELMi_Seq204_R2.fq.gz	82dc95f3eb5bbfd74eebbdfcbb7c3a2c	c45226e030ce0f7198b72e97a4a76acc
ERS11976972	P557	P	P557_NPreg	WGS_HELMi_Seq464_R1.fq.gz	WGS_HELMi_Seq464_R2.fq.gz	60d9210c8f5c11063034bca423c1b51e	5c75ce3534b72ba6e405ffd9e9afc093
ERS11976973	P560	P	P560_NPreg	WGS_HELMi_Seq469_R1.fq.gz	WGS_HELMi_Seq469_R2.fq.gz	78390de83055227630805fac59c51393	ced0eba35cfbf699502967587c6367d2
ERS11976930	P84	P	P84_NPreg	WGS_HELMi_Seq216_R1.fq.gz	WGS_HELMi_Seq216_R2.fq.gz	a01f357281540834cf688ee821412951	fedda9976b9826e75b6c997e51625d1f
ERS11976931	P658	P	P658_NPreg	WGS_HELMi_Seq234_R1.fq.gz	WGS_HELMi_Seq234_R2.fq.gz	5992da2f0cb3de46208d7ccf074cbf14	018b88ae8fc2fbca0d6a18de223eaf21
ERS11976932	P687	P	P687_NPreg	WGS_HELMi_Seq240_R1.fq.gz	WGS_HELMi_Seq240_R2.fq.gz	45076a74d5dbc31f4b47d4f3143463d5	510c9063628ba301df5fb8ad0e548183
ERS11976933	P716	P	P716_NPreg	WGS_HELMi_Seq245_R1.fq.gz	WGS_HELMi_Seq245_R2.fq.gz	cde7af26b659da1d368fe36640b18775	991c23b9e817a8c9e026590551951348
ERS11976934	P719	P	P719_NPreg	WGS_HELMi_Seq250_R1.fq.gz	WGS_HELMi_Seq250_R2.fq.gz	99e94928522b90a717b646b1813f692d	12d9556120f846f23ce34a0862f6d643
ERS11976935	P722	P	P722_NPreg	WGS_HELMi_Seq256_R1.fq.gz	WGS_HELMi_Seq256_R2.fq.gz	d111d4d0a22d7e2d463eae96c50ff77a	18dbcc76f21b22114eba62fe7cd33035
ERS11976936	P731	P	P731_NPreg	WGS_HELMi_Seq261_R1.fq.gz	WGS_HELMi_Seq261_R2.fq.gz	e6dda57589da9716633398f4cd98ce36	6f489edd1d961cb189e609983549ad6a
ERS11976937	P750	P	P750_NPreg	WGS_HELMi_Seq266_R1.fq.gz	WGS_HELMi_Seq266_R2.fq.gz	487e0a06ca444046cbe9a6ba64fcb699	9571cf8c9b624fe944bd14d877e332b4
ERS11976938	P753	P	P753_NPreg	WGS_HELMi_Seq272_R1.fq.gz	WGS_HELMi_Seq272_R2.fq.gz	b1ee57c92f154b25533e565051b5bf8e	5fa8dfead08b3b1e20c5e545e555a1a6
ERS11976939	P762	P	P762_NPreg	WGS_HELMi_Seq281_R1.fq.gz	WGS_HELMi_Seq281_R2.fq.gz	051b0685263a7e6ca90d65ced7e678ec	e2ba07552d297002d8e5442295c55323
ERS11976940	P781	P	P781_NPreg	WGS_HELMi_Seq287_R1.fq.gz	WGS_HELMi_Seq287_R2.fq.gz	8e52eb6d9190bee3079fab34ee15dadb	4e46a250f6f7c1985dfab5a135e0968c
ERS11976941	P788	P	P788_NPreg	WGS_HELMi_Seq292_R1.fq.gz	WGS_HELMi_Seq292_R2.fq.gz	601786cb0a85102a79765a930de470fc	507d543f139979db7703212829ca6b3b
ERS11976942	P803	P	P803_NPreg	WGS_HELMi_Seq298_R1.fq.gz	WGS_HELMi_Seq298_R2.fq.gz	d74ad09014ca0acdea9db5f896392684	e10f3a3a9404bf10e87b7cc538c5ff5f
ERS11976943	P816	P	P816_NPreg	WGS_HELMi_Seq304_R1.fq.gz	WGS_HELMi_Seq304_R2.fq.gz	c7d6b9b64b1a2c9952c55fab7479d5f4	d36b179c9e62c710a8ffa45b378b121e
ERS11976944	P832	P	P832_NPreg	WGS_HELMi_Seq313_R1.fq.gz	WGS_HELMi_Seq313_R2.fq.gz	2a498bc564b0d075b97f6a4885bb983c	a453845a5096dee55deedb47541f8eca
ERS11976945	P842	P	P842_NPreg	WGS_HELMi_Seq318_R1.fq.gz	WGS_HELMi_Seq318_R2.fq.gz	a2c70c389c555b862f5ee0f5653b8199	319f7b8022e9e2b415073c39dc5778c9
ERS11976946	P853	P	P853_NPreg	WGS_HELMi_Seq323_R1.fq.gz	WGS_HELMi_Seq323_R2.fq.gz	f20b01f025f90bebebc52d0ed18fc9ff	bbcc5a887cd861cdb1a492bca356f2f7
ERS11976947	P875	P	P875_NPreg	WGS_HELMi_Seq328_R1.fq.gz	WGS_HELMi_Seq328_R2.fq.gz	6314378be7c18606c2b088e260d84109	a0d36644ff9be0e856dce360e110cc50
ERS11976948	P888	P	P888_NPreg	WGS_HELMi_Seq334_R1.fq.gz	WGS_HELMi_Seq334_R2.fq.gz	e2e20d85922dfa9d5d64f423236edd59	7e30b027332d2b7cc12fd13e1d70fccf
ERS11976949	P913	P	P913_NPreg	WGS_HELMi_Seq344_R1.fq.gz	WGS_HELMi_Seq344_R2.fq.gz	b47bc608d861989eea4a5e43b3329bf4	9e3aa46d1e73c618ffd8ec0fede9761f
ERS11976974	P121	P	P121_NPreg	WGS_HELMi_Seq474_R1.fq.gz	WGS_HELMi_Seq474_R2.fq.gz	db9b1bce7e013174aa26ccc3713459bd	d78148c2bb71c50ea2feb84131f85923
ERS11976975	P122	P	P122_NPreg	WGS_HELMi_Seq479_R1.fq.gz	WGS_HELMi_Seq479_R2.fq.gz	ae8563c35b4aeac134e5257c4c518951	eee0524b5679a5eac7cb0668eeaa8116
ERS11976950	P943	P	P943_NPreg	WGS_HELMi_Seq352_R1.fq.gz	WGS_HELMi_Seq352_R2.fq.gz	e4dee18c9f22c92806601dbf2a82c8aa	3a609e5d3c59e8e116d286dd6d6ab344
ERS11976976	P125	P	P125_NPreg	WGS_HELMi_Seq484_R1.fq.gz	WGS_HELMi_Seq484_R2.fq.gz	b300a8b79e4c6a8aefb477629a545149	da348f1af5eae58e35d2fa015b308f1c
ERS11976951	P982	P	P982_NPreg	WGS_HELMi_Seq359_R1.fq.gz	WGS_HELMi_Seq359_R2.fq.gz	93b1855d83418651e345e285a46a2e94	6505a3021ae504785ddccd3d806e261f
ERS11976952	P1008	P	P1008_NPreg	WGS_HELMi_Seq364_R1.fq.gz	WGS_HELMi_Seq364_R2.fq.gz	ba7527a57d041fac816b9e4e74b342d8	8519ee34f3970c019608d41079fca9a8
ERS11976977	M152	M	M152_Preg	WGS_HELMi_Seq6_R1.fq.gz	WGS_HELMi_Seq6_R2.fq.gz	e725dae137379a40bc9c2e16697f7ba6	84888343ae16bb165b0bb5aaaa61fa89
ERS11977025	M156	M	M156_Preg	WGS_HELMi_Seq370_R1.fq.gz	WGS_HELMi_Seq370_R2.fq.gz	78bc7967992b92bce21e3acd0eb21318	172a4379ca66672956095ccc13c1e12a
ERS11976978	M1110	M	M1110_Preg	WGS_HELMi_Seq20_R1.fq.gz	WGS_HELMi_Seq20_R2.fq.gz	61ea169370e65419a8780b34b67eb407	e431046af1e4a98944b64751249a7c1e
ERS11976979	M160	M	M160_Preg	WGS_HELMi_Seq25_R1.fq.gz	WGS_HELMi_Seq25_R2.fq.gz	df585d99ab89cf1defd8d208bb358cc5	35aba85a184acea25f3457826a71635f
ERS11976980	M165	M	M165_Preg	WGS_HELMi_Seq32_R1.fq.gz	WGS_HELMi_Seq32_R2.fq.gz	edd9a2f87274221c0cc5f1a98d07a050	cae0932b4adef433284f1d6961cae391
ERS11977027	M176	M	M176_Preg	WGS_HELMi_Seq380_R1.fq.gz	WGS_HELMi_Seq380_R2.fq.gz	7bed3b1f044a8a2fa67725fa48f6578d	f5adda326684e9040bd086e3aef52d75
ERS11977028	M178	M	M178_Preg	WGS_HELMi_Seq385_R1.fq.gz	WGS_HELMi_Seq385_R2.fq.gz	b85a299c14d6ec0c12e108c7fbcdbc9b	55e83cf87ae0d385b59f3c24f6812b85
ERS11977029	M181	M	M181_Preg	WGS_HELMi_Seq390_R1.fq.gz	WGS_HELMi_Seq390_R2.fq.gz	bf077ea1eaed9fd5f525c8801186fd33	1a4c7034af0325c7fd0dba95bd2b0acb
ERS11976981	M204	M	M204_Preg	WGS_HELMi_Seq45_R1.fq.gz	WGS_HELMi_Seq45_R2.fq.gz	42ea054e5ba8501876c66f455a9e4139	bfc3d7cdaeaad0b4abfbe108c4866365
ERS11977030	M206	M	M206_Preg	WGS_HELMi_Seq395_R1.fq.gz	WGS_HELMi_Seq395_R2.fq.gz	af0af931ff125e64069be900cba4b380	fea80be12310ed95152a17b63983df09
ERS11976982	M229	M	M229_Preg	WGS_HELMi_Seq56_R1.fq.gz	WGS_HELMi_Seq56_R2.fq.gz	72af81d521536d345aa0b84542163a03	ed070cda62a8509c99e6275fb9ee48be
ERS11977032	M69	M	M69_Preg	WGS_HELMi_Seq405_R1.fq.gz	WGS_HELMi_Seq405_R2.fq.gz	02226b9ad7c646c9be4d8e11208375c7	09a36cf626c974d97109e7729d741d4e
ERS11976983	M244	M	M244_Preg	WGS_HELMi_Seq68_R1.fq.gz	WGS_HELMi_Seq68_R2.fq.gz	49a80a052c0e460e6f5c00120b6f8fd5	54d2939687aac15ab6077fc786fdde13
ERS11976984	M278	M	M278_Preg	WGS_HELMi_Seq73_R1.fq.gz	WGS_HELMi_Seq73_R2.fq.gz	da91036b3ab271fa2abfcaf536c35b78	2d8f666ac497eabd91c77a96d90b27c3
ERS11977033	M279	M	M279_Preg	WGS_HELMi_Seq410_R1.fq.gz	WGS_HELMi_Seq410_R2.fq.gz	c9e8c90709cd084ee678f6deb21b2f97	85a9907690b4491b7d2fbca2bcdc5d2c
ERS11976985	M281	M	M281_Preg	WGS_HELMi_Seq80_R1.fq.gz	WGS_HELMi_Seq80_R2.fq.gz	1a7aced759e9675316e734e8f27f87eb	90b410d98ac8dfd90acb14df7eab27b3
ERS11977034	M74	M	M74_Preg	WGS_HELMi_Seq415_R1.fq.gz	WGS_HELMi_Seq415_R2.fq.gz	852ca43c61ebc3d2c77ef27a6446d963	278b87e044b44b256b2c58b219e88ea1
ERS11977035	M295	M	M295_Preg	WGS_HELMi_Seq420_R1.fq.gz	WGS_HELMi_Seq420_R2.fq.gz	36d64ab20a12085ec6b59c4d87ac12a8	8c8250a40ad9d73873da363330a72fdb
ERS11976986	M77	M	M77_Preg	WGS_HELMi_Seq94_R1.fq.gz	WGS_HELMi_Seq94_R2.fq.gz	5159b5b940c6e31d75da43b33fd72852	4b01019ccf14d922c09bd186546d15d5
ERS11977036	M320	M	M320_Preg	WGS_HELMi_Seq425_R1.fq.gz	WGS_HELMi_Seq425_R2.fq.gz	7e3a53dd8c78eb0e01b12a2656275786	90dac4f8d2eaaf75a99ee5dd156fa9ab
ERS11977037	M78	M	M78_Preg	WGS_HELMi_Seq430_R1.fq.gz	WGS_HELMi_Seq430_R2.fq.gz	7af9bd7b081e0efa13df47eccc56d1e0	1ebaba820cb315aef7a56941e7796f99
ERS11977038	M322	M	M322_Preg	WGS_HELMi_Seq435_R1.fq.gz	WGS_HELMi_Seq435_R2.fq.gz	d276ac24d07e6629cd06957e78cc16da	e666da30812e3ada7c1af38dc4f5ea96
ERS11976987	M352	M	M352_Preg	WGS_HELMi_Seq107_R1.fq.gz	WGS_HELMi_Seq107_R2.fq.gz	a6a05705d664dd3bb5a34185249180e4	18b0a6d6de6fee27247b3439897a6bf3
ERS11976988	M355	M	M355_Preg	WGS_HELMi_Seq113_R1.fq.gz	WGS_HELMi_Seq113_R2.fq.gz	ea25f607558d1b8bcf3cad763d7bcaf0	4bc7667911464b2ef83c47ec297f30c0
ERS11976989	M374	M	M374_Preg	WGS_HELMi_Seq123_R1.fq.gz	WGS_HELMi_Seq123_R2.fq.gz	a63c2286af006d1da402ae6d6fa023a9	be57927dcd49bb9731e1be034248e32f
ERS11977039	M402	M	M402_Preg	WGS_HELMi_Seq440_R1.fq.gz	WGS_HELMi_Seq440_R2.fq.gz	00a65656f6e40455abb5c0e8442eb169	9432e30fdbcf59d07d34c5616bdea3cf
ERS11976991	M405	M	M405_Preg	WGS_HELMi_Seq135_R1.fq.gz	WGS_HELMi_Seq135_R2.fq.gz	9e1c20cf27ae949f29213f6f9efb18f9	60f56e6fd406d86d66b2e4a4d0b1407f
ERS11977040	M414	M	M414_Preg	WGS_HELMi_Seq445_R1.fq.gz	WGS_HELMi_Seq445_R2.fq.gz	843e30104d15e707fd679c5dd75f9c10	63c33501eb8ab72219e9c9195c41ee97
ERS11976992	M415	M	M415_Preg	WGS_HELMi_Seq141_R1.fq.gz	WGS_HELMi_Seq141_R2.fq.gz	e6c1b19efd935cbbf15ec7da553ea20d	c4c14800049fc3ce8823e441f288b137
ERS11977041	M421	M	M421_Preg	WGS_HELMi_Seq450_R1.fq.gz	WGS_HELMi_Seq450_R2.fq.gz	67d956c7af13259136846d2f9e3e01a3	4414cc9830935b716ef1111cccbba88f
ERS11976993	M437	M	M437_Preg	WGS_HELMi_Seq153_R1.fq.gz	WGS_HELMi_Seq153_R2.fq.gz	02a0186e573a2eb574928744ed2e2dd5	5e4bd839eca15fa5628525029cdcdc45
ERS11977042	M448	M	M448_Preg	WGS_HELMi_Seq455_R1.fq.gz	WGS_HELMi_Seq455_R2.fq.gz	430401e77bd659364ae0e8b1b48a0004	2a0bbf9cd05041c64aed6fdd35dee93b
ERS11976994	M517	M	M517_Preg	WGS_HELMi_Seq167_R1.fq.gz	WGS_HELMi_Seq167_R2.fq.gz	77728fab4298686d5126a3e4f6943e86	5a47a5591ce065c7a52c96484809c305
ERS11976995	M520	M	M520_Preg	WGS_HELMi_Seq173_R1.fq.gz	WGS_HELMi_Seq173_R2.fq.gz	a3095f14507a7e437a8be56af609c1f8	7100a2f599fdf04755e56a7453fe6343
ERS11976996	M522	M	M522_Preg	WGS_HELMi_Seq179_R1.fq.gz	WGS_HELMi_Seq179_R2.fq.gz	f56b16205f772d93a35ea2578fccda2e	07eb8d581662c9d3f9e2b2091bc420cf
ERS11976997	M525	M	M525_Preg	WGS_HELMi_Seq184_R1.fq.gz	WGS_HELMi_Seq184_R2.fq.gz	75788242fae5dc67051bbcb0ed4fa0db	5b69cc5aa040f01a992a71e7a0359319
ERS11976998	M526	M	M526_Preg	WGS_HELMi_Seq190_R1.fq.gz	WGS_HELMi_Seq190_R2.fq.gz	2529a8eea7f13b108e45358f466488ea	af4503606b6054bcc66315f30a9fa599
ERS11977043	M536	M	M536_Preg	WGS_HELMi_Seq460_R1.fq.gz	WGS_HELMi_Seq460_R2.fq.gz	791d2da2732f3815c2d61cced1a8cde0	7cbcc423c31457b7d786b2e1da35b4a1
ERS11977000	M566	M	M566_Preg	WGS_HELMi_Seq205_R1.fq.gz	WGS_HELMi_Seq205_R2.fq.gz	20262f5d71024b093d275fb648e3eed1	41dc061f5a95e47e14a55e4fa026cb54
ERS11977001	M570	M	M570_Preg	WGS_HELMi_Seq210_R1.fq.gz	WGS_HELMi_Seq210_R2.fq.gz	7a4f77a13b9af93333780e1ddf374854	6c2581c73805ee910c0f00dbe76385d7
ERS11977044	M577	M	M577_Preg	WGS_HELMi_Seq465_R1.fq.gz	WGS_HELMi_Seq465_R2.fq.gz	07f676d70e252cbea73f5f49b3443134	3a6205939a2698e618fab780a1b23114
ERS11977045	M580	M	M580_Preg	WGS_HELMi_Seq470_R1.fq.gz	WGS_HELMi_Seq470_R2.fq.gz	2304c2b71cf54297b0496a3111d49ef1	cbc966d4874139a9765a910ed6554c18
ERS11977002	M104	M	M104_Preg	WGS_HELMi_Seq217_R1.fq.gz	WGS_HELMi_Seq217_R2.fq.gz	bdcd3331303b17542e6ca3ab7defabba	92088e42b384b8db1418d20a860a7645
ERS11977003	M678	M	M678_Preg	WGS_HELMi_Seq235_R1.fq.gz	WGS_HELMi_Seq235_R2.fq.gz	8e7560c48e03026219cacd15e026b4f2	53c5d52f64935d8d19f7554db9058463
ERS11977004	M707	M	M707_Preg	WGS_HELMi_Seq241_R1.fq.gz	WGS_HELMi_Seq241_R2.fq.gz	347ba23ede187653e91b28bcb551399b	fa705452f041f16609a90e2546357ad3
ERS11977005	M736	M	M736_Preg	WGS_HELMi_Seq246_R1.fq.gz	WGS_HELMi_Seq246_R2.fq.gz	2ae5ffbc6bda9e9fa86e585fcb6fc30a	0fcd3a4402f49df0463cf6096f3a87c8
ERS11977006	M739	M	M739_Preg	WGS_HELMi_Seq251_R1.fq.gz	WGS_HELMi_Seq251_R2.fq.gz	cd71f5d2405dc48a7b74afd512feac9a	65d0fa5ba1076acfa5b94b7da787d2bc
ERS11977007	M742	M	M742_Preg	WGS_HELMi_Seq257_R1.fq.gz	WGS_HELMi_Seq257_R2.fq.gz	931c89e790984eb9383e74bd78cd49af	480bf5d258e4aa2bcf3ba96e3610ca07
ERS11977008	M751	M	M751_Preg	WGS_HELMi_Seq262_R1.fq.gz	WGS_HELMi_Seq262_R2.fq.gz	0eaf6b56ba7662839fb8cc4ce1d58001	11457768048975d27d3def16874ea791
ERS11977009	M770	M	M770_Preg	WGS_HELMi_Seq267_R1.fq.gz	WGS_HELMi_Seq267_R2.fq.gz	436fd1dd8f2aeb461fd7de36950cafe4	de3a4788872da2417b40b0d6bfb797d6
ERS11977010	M773	M	M773_Preg	WGS_HELMi_Seq273_R1.fq.gz	WGS_HELMi_Seq273_R2.fq.gz	c55e5982c450014d7a3e1a52661922af	d8dd7947ca262ce85b33c8a3935b38d1
ERS11977011	M782	M	M782_Preg	WGS_HELMi_Seq282_R1.fq.gz	WGS_HELMi_Seq282_R2.fq.gz	b7e6af4ad3f1faa46bd413ed5f84c5e7	f69084ed59ce06cac9579407d4e61515
ERS11977012	M801	M	M801_Preg	WGS_HELMi_Seq288_R1.fq.gz	WGS_HELMi_Seq288_R2.fq.gz	ded9a7a99b47800b1c5e0a939dc54dc5	a88e17b4d7a41f3b535739bf243014fa
ERS11977013	M808	M	M808_Preg	WGS_HELMi_Seq293_R1.fq.gz	WGS_HELMi_Seq293_R2.fq.gz	329e6346d48f1acb5f88531b266a54e6	abc823748437934aea5861badde16e54
ERS11977014	M823	M	M823_Preg	WGS_HELMi_Seq299_R1.fq.gz	WGS_HELMi_Seq299_R2.fq.gz	314d8608dc9c0a65b1477c533875f4e5	4fa8912d3d8a88850a7364341093f3f9
ERS11977015	M836	M	M836_Preg	WGS_HELMi_Seq305_R1.fq.gz	WGS_HELMi_Seq305_R2.fq.gz	f968c38d43c3964f567829fd34737cfa	97aa21d4e442c65be3b950bca8b7fd19
ERS11977016	M852	M	M852_Preg	WGS_HELMi_Seq314_R1.fq.gz	WGS_HELMi_Seq314_R2.fq.gz	2502a8458fa6440057d8d732562337bc	99129595d7e82d97d3ebb9b2f0aaa31d
ERS11977017	M862	M	M862_Preg	WGS_HELMi_Seq319_R1.fq.gz	WGS_HELMi_Seq319_R2.fq.gz	19a73e54949825e31da031d404a9043c	4cdcb4d2fa83733d2fe811aba9ceb6db
ERS11977018	M873	M	M873_Preg	WGS_HELMi_Seq324_R1.fq.gz	WGS_HELMi_Seq324_R2.fq.gz	06df4c79814efe1eac8b8bfa1af69933	f7889a1a7c52fe134ad72a95f8a8aee1
ERS11977019	M895	M	M895_Preg	WGS_HELMi_Seq329_R1.fq.gz	WGS_HELMi_Seq329_R2.fq.gz	39771933a71ff38f2756ae3a1581ce03	1e8ea7d9407569ec463088e74bd6868a
ERS11977020	M908	M	M908_Preg	WGS_HELMi_Seq335_R1.fq.gz	WGS_HELMi_Seq335_R2.fq.gz	f5eaf3abaa7c232200f648499be4aee3	2eea7980cd595654bff7430c860ec824
ERS11977021	M933	M	M933_Preg	WGS_HELMi_Seq345_R1.fq.gz	WGS_HELMi_Seq345_R2.fq.gz	4cf6b05c7c9f4f44ef2dce2fd784e2b0	92eb42bf3e4e30e5a6d843cb77327426
ERS11977046	M141	M	M141_Preg	WGS_HELMi_Seq475_R1.fq.gz	WGS_HELMi_Seq475_R2.fq.gz	e93180487a104a6d9074d1c9a7e30af5	d2178d6c478fdd49ec475ddb57098310
ERS11977047	M142	M	M142_Preg	WGS_HELMi_Seq480_R1.fq.gz	WGS_HELMi_Seq480_R2.fq.gz	b14eb088540e92b6b0185ec97fbe3e21	3ab1652edbb45defc60d39728baf3281
ERS11977022	M963	M	M963_Preg	WGS_HELMi_Seq353_R1.fq.gz	WGS_HELMi_Seq353_R2.fq.gz	a6193de22ed090fc0de8c8417efda77d	b934c8be13ec66d172341e3360269b18
ERS11977048	M145	M	M145_Preg	WGS_HELMi_Seq485_R1.fq.gz	WGS_HELMi_Seq485_R2.fq.gz	a484334fbb4baa83329679af03b33eec	4c222c258a7971725865f1cd7cdbfcb2
ERS11977023	M1002	M	M1002_Preg	WGS_HELMi_Seq360_R1.fq.gz	WGS_HELMi_Seq360_R2.fq.gz	d157003822523e49f2fe6761c703991a	a2208ec2a8d9953d167a3db209fe14ca
ERS11977024	M1028	M	M1028_Preg	WGS_HELMi_Seq365_R1.fq.gz	WGS_HELMi_Seq365_R2.fq.gz	92de472e178def98e1c9f39a31ec829e	08c920598dd11c75bd814e2c97aa6f50
