# Supplementary material for: An extended catalog of integrated prophages in the infant and adult fecal microbiome shows high prevalence of lysogeny
Source: Front Microbiol. 2023 Sep 5;14:1254535. doi: 10.3389/fmicb.2023.1254535 (PMC10508911; doi:10.3389/fmicb.2023.1254535)
Supplement: Supplementary file 1 [file Data_Sheet_1.zip › Supplementary File 2.XLSX]

## Sheet: MAGs
HELMi_MAG_ID	ENA_subjectID	Subject_type	completeness	contamination	GC_content	N50	size	domain	phylum	class	order	family	genus	species
I142_bin.10.orig	I142	Infant	99.32	0.671	0.409	144151	2060784	Bacteria	Bacillota	Clostridia	Oscillospirales	Acutalibacteraceae	Ruminococcus_E	Ruminococcus_E bromii_B
I142_bin.11.permissive	I142	Infant	79.67	2.873	0.593	2898	2377365	Bacteria	Bacteroidota	Bacteroidia	Bacteroidales	Rikenellaceae	Alistipes	Alistipes shahii
I142_bin.12.orig	I142	Infant	98.65	0.209	0.37	85000	2904791	Bacteria	Bacillota	Clostridia	Lachnospirales	Lachnospiraceae	Lachnospira	Lachnospira sp000436535
I142_bin.13.strict	I142	Infant	95.37	1.397	0.387	79442	1883284	Bacteria	Bacillota	Negativicutes	Veillonellales	Veillonellaceae	Veillonella	Veillonella atypica
I142_bin.14.strict	I142	Infant	92.7	1.347	0.386	24918	1901378	Bacteria	Bacillota	Negativicutes	Veillonellales	Veillonellaceae	Veillonella	Veillonella nakazawae
I142_bin.15.orig	I142	Infant	98.65	0.134	0.619	49896	3337974	Bacteria	Bacillota	Clostridia	Oscillospirales	Oscillospiraceae	Flavonifractor	Flavonifractor plautii
I142_bin.16.strict	I142	Infant	92.18	0.907	0.511	33184	4267302	Bacteria	Pseudomonadota	Gammaproteobacteria	Enterobacterales	Enterobacteriaceae	Escherichia	Escherichia coli
I142_bin.17.strict	I142	Infant	100	0	0.579	133000	2334304	Bacteria	Actinomycetota	Coriobacteriia	Coriobacteriales	Eggerthellaceae	Slackia_A	Slackia_A isoflavoniconvertens
I142_bin.18.strict	I142	Infant	92	0.922	0.395	10215	1757499	Bacteria	Pseudomonadota	Gammaproteobacteria	Enterobacterales	Pasteurellaceae	Haemophilus_D	Haemophilus_D sp900764435
I142_bin.19.permissive	I142	Infant	94.98	0	0.59	139114	2496179	Bacteria	Bacillota	Clostridia	Oscillospirales	Ruminococcaceae	Faecalibacterium	Faecalibacterium sp900539945
I142_bin.1.orig	I142	Infant	98.15	0	0.378	35664	2587303	Bacteria	Bacillota	Clostridia	Lachnospirales	Lachnospiraceae	Lachnospira	Lachnospira sp003451515
I142_bin.20.orig	I142	Infant	99.91	0.471	0.313	45829	3036972	Bacteria	Bacillota	Bacilli	Erysipelotrichales	Coprobacillaceae	Erysipelatoclostridium	Erysipelatoclostridium ramosum
I142_bin.21.permissive	I142	Infant	100	0.806	0.601	110483	2143497	Bacteria	Actinomycetota	Coriobacteriia	Coriobacteriales	Coriobacteriaceae	Collinsella	Collinsella aerofaciens_M
I142_bin.22.strict	I142	Infant	100	1.421	0.689	244829	2564136	Bacteria	Actinomycetota	Actinomycetia	Actinomycetales	Actinomycetaceae	Actinomyces	Actinomyces urogenitalis
I142_bin.23.permissive	I142	Infant	99.4	0	0.593	63512	4494640	Bacteria	Desulfobacterota_I	Desulfovibrionia	Desulfovibrionales	Desulfovibrionaceae	Bilophila	Bilophila wadsworthia
I142_bin.24.permissive	I142	Infant	94.11	0.777	0.604	23803	2028522	Bacteria	Actinomycetota	Actinomycetia	Actinomycetales	Micrococcaceae	Rothia	Rothia sp902373285
I142_bin.25.strict	I142	Infant	88.91	0.228	0.405	253222	3489067	Bacteria	Bacteroidota	Bacteroidia	Bacteroidales	Bacteroidaceae	Phocaeicola	Phocaeicola coprocola
I142_bin.26.orig	I142	Infant	100	0	0.455	173741	1638937	Bacteria	Bacillota	Negativicutes	Veillonellales	Megasphaeraceae	Anaeroglobus	Anaeroglobus micronuciformis
I142_bin.27.strict	I142	Infant	98.63	0	0.441	276574	2374687	Bacteria	Bacillota	Clostridia	Oscillospirales	Ruminococcaceae	Ruminococcus_D	Ruminococcus_D sp900539095
I142_bin.28.orig	I142	Infant	96.04	0.743	0.466	155521	4147099	Bacteria	Bacteroidota	Bacteroidia	Bacteroidales	Bacteroidaceae	Bacteroides	Bacteroides uniformis
I142_bin.29.orig	I142	Infant	98.83	0	0.416	78009	2516240	Bacteria	Bacillota	Clostridia	Lachnospirales	Lachnospiraceae	Mediterraneibacter	Mediterraneibacter torques
I142_bin.2.permissive	I142	Infant	99.25	2.251	0.435	593432	5665907	Bacteria	Bacteroidota	Bacteroidia	Bacteroidales	Bacteroidaceae	Bacteroides	Bacteroides fragilis
I142_bin.30.orig	I142	Infant	99.45	0	0.467	67198	2832231	Bacteria	Bacillota	Bacilli	Lactobacillales	Lactobacillaceae	Lacticaseibacillus	Lacticaseibacillus rhamnosus
I142_bin.31.strict	I142	Infant	97.19	0.742	0.593	104536	2296338	Bacteria	Bacillota	Clostridia	Oscillospirales	Ruminococcaceae	Faecalibacterium	Faecalibacterium prausnitzii_G
I142_bin.32.strict	I142	Infant	95.65	1.878	0.387	110802	2120509	Bacteria	Bacillota	Negativicutes	Veillonellales	Veillonellaceae	Veillonella	Veillonella parvula_A
I142_bin.33.orig	I142	Infant	94.68	0.644	0.468	64439	3188807	Bacteria	Bacillota	Clostridia	Lachnospirales	Lachnospiraceae	Acetatifactor	Acetatifactor sp900066565
I142_bin.34.strict	I142	Infant	86.73	3.141	0.447	344285	4880456	Bacteria	Bacteroidota	Bacteroidia	Bacteroidales	Tannerellaceae	Parabacteroides	Parabacteroides distasonis
I142_bin.35.strict	I142	Infant	95.16	2.217	0.594	54574	2560286	Bacteria	Actinomycetota	Actinomycetia	Actinomycetales	Bifidobacteriaceae	Bifidobacterium	Bifidobacterium longum
I142_bin.3.orig	I142	Infant	100	0.277	0.562	97846	2306000	Bacteria	Actinomycetota	Actinomycetia	Actinomycetales	Bifidobacteriaceae	Bifidobacterium	Bifidobacterium pseudocatenulatum
I142_bin.4.orig	I142	Infant	99.41	0.452	0.418	158168	6500159	Bacteria	Bacteroidota	Bacteroidia	Bacteroidales	Bacteroidaceae	Bacteroides	Bacteroides ovatus
I142_bin.5.strict	I142	Infant	98.95	0.947	0.587	82397	2322319	Bacteria	Actinomycetota	Actinomycetia	Actinomycetales	Actinomycetaceae	Pauljensenia	Pauljensenia radingae_A
I142_bin.6.orig	I142	Infant	98.75	1.123	0.373	30927	2820847	Bacteria	Bacillota	Bacilli	Lactobacillales	Enterococcaceae	Enterococcus	Enterococcus faecalis
I142_bin.7.strict	I142	Infant	98.68	0.446	0.427	79844	6665166	Bacteria	Bacteroidota	Bacteroidia	Bacteroidales	Bacteroidaceae	Bacteroides	Bacteroides cellulosilyticus
I142_bin.8.orig	I142	Infant	99.24	0	0.422	105416	5209136	Bacteria	Bacteroidota	Bacteroidia	Bacteroidales	Bacteroidaceae	Phocaeicola	Phocaeicola vulgatus
I142_bin.9.orig	I142	Infant	94.87	0	0.453	153664	4224868	Bacteria	Bacteroidota	Bacteroidia	Bacteroidales	Tannerellaceae	Parabacteroides	Parabacteroides merdae
I1057_bin.10.orig	I1057	Infant	95.3	1.14	0.412	192289	2622614	Bacteria	Bacillota	Clostridia	Lachnospirales	Lachnospiraceae	Coprococcus	Coprococcus sp000154245
I1057_bin.11.strict	I1057	Infant	85.11	0	0.645	47158	2780395	Bacteria	Actinomycetota	Coriobacteriia	Coriobacteriales	Eggerthellaceae	Eggerthella	Eggerthella lenta
I1057_bin.12.orig	I1057	Infant	98.24	0.584	0.431	84487	2928375	Bacteria	Bacillota	Clostridia	Lachnospirales	Lachnospiraceae	Ruminococcus_B	Ruminococcus_B gnavus
I1057_bin.13.strict	I1057	Infant	91.53	0.145	0.396	78948	1652319	Bacteria	Bacillota	Bacilli	Lactobacillales	Streptococcaceae	Streptococcus	Streptococcus vestibularis
I1057_bin.14.strict	I1057	Infant	93.11	0.111	0.601	34712	2250289	Bacteria	Actinomycetota	Actinomycetia	Actinomycetales	Micrococcaceae	Rothia	Rothia sp902373285
I1057_bin.15.permissive	I1057	Infant	96.86	0.53	0.564	113209	2209625	Bacteria	Actinomycetota	Actinomycetia	Actinomycetales	Bifidobacteriaceae	Bifidobacterium	Bifidobacterium pseudocatenulatum
I1057_bin.16.strict	I1057	Infant	96.41	0	0.58	45027	3147385	Bacteria	Bacillota	Clostridia	Oscillospirales	Ruminococcaceae	Ruthenibacterium	Ruthenibacterium lactatiformans
I1057_bin.17.orig	I1057	Infant	95.09	0	0.464	133737	4986755	Bacteria	Bacteroidota	Bacteroidia	Bacteroidales	Bacteroidaceae	Bacteroides	Bacteroides uniformis
I1057_bin.18.strict	I1057	Infant	93.75	1.129	0.504	40809	4214842	Bacteria	Bacillota	Clostridia	Lachnospirales	Lachnospiraceae	Enterocloster	Enterocloster clostridioformis
I1057_bin.19.orig	I1057	Infant	94.3	0.632	0.478	32874	4628029	Bacteria	Bacillota	Clostridia	Lachnospirales	Lachnospiraceae	Clostridium_Q	Clostridium_Q symbiosum
I1057_bin.1.strict	I1057	Infant	88.17	0.838	0.462	6610	2085656	Bacteria	Bacillota	Clostridia	Oscillospirales	Acutalibacteraceae	UBA737	UBA737 sp905193585
I1057_bin.20.orig	I1057	Infant	78.27	0.748	0.393	31330	1532386	Bacteria	Bacillota	Negativicutes	Veillonellales	Veillonellaceae	Veillonella	Veillonella atypica
I1057_bin.21.strict	I1057	Infant	98.12	0	0.374	240048	2877114	Bacteria	Bacillota	Bacilli	Lactobacillales	Enterococcaceae	Enterococcus	Enterococcus faecalis
I1057_bin.22.orig	I1057	Infant	98.92	0.967	0.283	31845	5442057	Bacteria	Bacillota	Clostridia	Clostridiales	Clostridiaceae	Clostridium	Clostridium neonatale
I1057_bin.23.orig	I1057	Infant	93.14	0.335	0.36	19923	2485530	Bacteria	Bacillota	Clostridia	Lachnospirales	Lachnospiraceae	Lachnospira	Lachnospira sp000436475
I1057_bin.24.orig	I1057	Infant	97.89	0	0.419	89126	4391931	Bacteria	Bacteroidota	Bacteroidia	Bacteroidales	Bacteroidaceae	Phocaeicola	Phocaeicola vulgatus
I1057_bin.25.orig	I1057	Infant	95.57	0.243	0.504	179152	4829209	Bacteria	Pseudomonadota	Gammaproteobacteria	Enterobacterales	Enterobacteriaceae	Escherichia	Escherichia coli
I1057_bin.26.strict	I1057	Infant	80.57	1.593	0.408	30132	1387817	Bacteria	Bacillota	Bacilli	Lactobacillales	Streptococcaceae	Streptococcus	NA
I1057_bin.27.strict	I1057	Infant	86.05	2.723	0.418	22867	1778486	Bacteria	Bacillota	Bacilli	Lactobacillales	Streptococcaceae	Streptococcus	Streptococcus lactarius
I1057_bin.28.strict	I1057	Infant	97.95	0.68	0.555	124298	2687808	Bacteria	Verrucomicrobiota	Verrucomicrobiae	Verrucomicrobiales	Akkermansiaceae	Akkermansia	Akkermansia muciniphila
I1057_bin.29.orig	I1057	Infant	94.89	0	0.576	17376	2420926	Bacteria	Bacillota	Clostridia	Oscillospirales	Ruminococcaceae	Faecalibacterium	Faecalibacterium prausnitzii_D
I1057_bin.2.strict	I1057	Infant	99.32	0.335	0.429	134807	2853793	Bacteria	Bacillota	Clostridia	Lachnospirales	Lachnospiraceae	Coprococcus	Coprococcus eutactus
I1057_bin.30.permissive	I1057	Infant	97.31	0.061	0.508	30331	2540232	Bacteria	Bacillota	Clostridia	Oscillospirales	Ruminococcaceae	Ruminococcus_C	Ruminococcus_C callidus
I1057_bin.31.strict	I1057	Infant	100	0	0.311	123296	3616609	Bacteria	Bacillota	Bacilli	Erysipelotrichales	Coprobacillaceae	Erysipelatoclostridium	Erysipelatoclostridium ramosum
I1057_bin.32.strict	I1057	Infant	97.86	0	0.61	119386	2902392	Bacteria	Bacillota	Clostridia	Oscillospirales	Oscillospiraceae	Dysosmobacter	Dysosmobacter welbionis
I1057_bin.33.orig	I1057	Infant	95.97	2.796	0.378	13891	2096725	Bacteria	Bacillota	Clostridia	Lachnospirales	Lachnospiraceae	Anaerostipes	Anaerostipes hadrus
I1057_bin.34.strict	I1057	Infant	97.31	0	0.533	526295	1966537	Bacteria	Bacillota	Clostridia	Oscillospirales	Acutalibacteraceae	CAG-217	CAG-217 sp000436335
I1057_bin.35.permissive	I1057	Infant	99.42	1.382	0.6	92967	2404739	Bacteria	Actinomycetota	Actinomycetia	Actinomycetales	Bifidobacteriaceae	Bifidobacterium	Bifidobacterium longum
I1057_bin.36.orig	I1057	Infant	99.05	1.415	0.437	68955	4392521	Bacteria	Bacillota	Bacilli	Erysipelotrichales	Erysipelotrichaceae	Clostridium_AQ	Clostridium_AQ innocuum
I1057_bin.37.strict	I1057	Infant	79.42	0.584	0.423	8251	1779194	Bacteria	Bacillota	Clostridia	Lachnospirales	Lachnospiraceae	Mediterraneibacter	Mediterraneibacter torques
I1057_bin.38.orig	I1057	Infant	95.97	0.335	0.596	62798	3080392	Bacteria	Bacillota	Clostridia	Oscillospirales	Oscillospiraceae	Intestinimonas	Intestinimonas butyriciproducens
I1057_bin.39.orig	I1057	Infant	92.61	0.671	0.599	71000	2486544	Bacteria	Bacillota	Clostridia	Oscillospirales	Oscillospiraceae	Faecousia	Faecousia sp003525905
I1057_bin.3.permissive	I1057	Infant	95.56	0.632	0.448	132673	1700017	Bacteria	Bacillota	Negativicutes	Veillonellales	Dialisteraceae	Dialister	Dialister invisus
I1057_bin.40.strict	I1057	Infant	94.23	0.683	0.556	346780	5237119	Bacteria	Pseudomonadota	Gammaproteobacteria	Enterobacterales	Enterobacteriaceae	Klebsiella	Klebsiella michiganensis
I1057_bin.41.strict	I1057	Infant	90.38	1.963	0.497	83373	5744859	Bacteria	Bacillota	Clostridia	Lachnospirales	Lachnospiraceae	Enterocloster	Enterocloster bolteae
I1057_bin.42.strict	I1057	Infant	99.33	0.777	0.594	141080	2279850	Bacteria	Actinomycetota	Actinomycetia	Actinomycetales	Micrococcaceae	Rothia	Rothia sp001808955
I1057_bin.43.strict	I1057	Infant	81.59	0.895	0.421	33548	1678950	Bacteria	Bacillota	Bacilli	Lactobacillales	Streptococcaceae	Streptococcus	Streptococcus sp900766505
I1057_bin.44.strict	I1057	Infant	86.35	0.921	0.59	18082	1878632	Bacteria	Actinomycetota	Actinomycetia	Actinomycetales	Bifidobacteriaceae	Bifidobacterium	Bifidobacterium breve
I1057_bin.45.orig	I1057	Infant	97.98	2.318	0.373	182127	2651232	Bacteria	Bacillota	Clostridia	Lachnospirales	Lachnospiraceae	Lachnospira	Lachnospira eligens
I1057_bin.46.strict	I1057	Infant	79.23	1.898	0.501	4900	4953194	Bacteria	Bacillota	Clostridia	Lachnospirales	Lachnospiraceae	Enterocloster	Enterocloster citroniae
I1057_bin.47.strict	I1057	Infant	74.92	2.689	0.5	4038	5319228	Bacteria	Bacillota	Clostridia	Lachnospirales	Lachnospiraceae	Hungatella	Hungatella effluvii
I1057_bin.48.permissive	I1057	Infant	81.36	2.147	0.592	3697	2062711	Bacteria	Bacillota	Clostridia	Oscillospirales	Oscillospiraceae	Evtepia	Evtepia gabavorous
I1057_bin.4.strict	I1057	Infant	100	0	0.552	146421	2768497	Bacteria	Pseudomonadota	Gammaproteobacteria	Burkholderiales	Burkholderiaceae	Sutterella	Sutterella wadsworthensis
I1057_bin.5.permissive	I1057	Infant	95.46	2.818	0.619	95419	3266704	Bacteria	Bacillota	Clostridia	Oscillospirales	Oscillospiraceae	Flavonifractor	Flavonifractor plautii
I1057_bin.6.strict	I1057	Infant	97.98	0.335	0.446	293101	2026562	Bacteria	Bacillota	Clostridia	Oscillospirales	Acutalibacteraceae	Fimenecus	Fimenecus sp000432435
I1057_bin.7.orig	I1057	Infant	86.78	0.474	0.434	9987	2720090	Bacteria	Bacillota	Clostridia	Lachnospirales	Lachnospiraceae	Enterocloster	Enterocloster sp900541315
I1057_bin.8.permissive	I1057	Infant	98.18	0	0.595	175167	2115769	Bacteria	Actinomycetota	Actinomycetia	Actinomycetales	Bifidobacteriaceae	Bifidobacterium	Bifidobacterium adolescentis
I1057_bin.9.orig	I1057	Infant	99.32	1.006	0.411	219936	2017415	Bacteria	Bacillota	Clostridia	Oscillospirales	Acutalibacteraceae	Ruminococcus_E	Ruminococcus_E bromii_B
I1067_bin.10.orig	I1067	Infant	98.09	0.675	0.517	21031	2992311	Bacteria	Bacteroidota	Bacteroidia	Bacteroidales	Bacteroidaceae	Prevotella	Prevotella buccae
I1067_bin.11.orig	I1067	Infant	98.65	0	0.363	192434	3206991	Bacteria	Bacillota	Clostridia	Lachnospirales	Lachnospiraceae	Lachnospira	Lachnospira rogosae_A
I1067_bin.12.permissive	I1067	Infant	85.66	1.113	0.428	5020	2667899	Bacteria	Bacillota	Clostridia	Oscillospirales	Ruminococcaceae	Ruminococcus_D	Ruminococcus_D bicirculans
I1067_bin.13.strict	I1067	Infant	99.24	0.093	0.438	123685	4807455	Bacteria	Bacteroidota	Bacteroidia	Bacteroidales	Bacteroidaceae	Phocaeicola	Phocaeicola sartorii
I1067_bin.14.orig	I1067	Infant	99.37	0.591	0.313	207096	2120349	Bacteria	Bacillota	Bacilli	Staphylococcales	Staphylococcaceae	Staphylococcus	Staphylococcus hominis
I1067_bin.15.strict	I1067	Infant	73.31	0.988	0.385	15400	1777431	Bacteria	Bacillota	Negativicutes	Veillonellales	Veillonellaceae	Veillonella	Veillonella nakazawae
I1067_bin.16.strict	I1067	Infant	97.33	2.395	0.456	46598	1611925	Bacteria	Bacillota	Negativicutes	Veillonellales	Megasphaeraceae	Anaeroglobus	Anaeroglobus micronuciformis
I1067_bin.17.orig	I1067	Infant	97.86	0.883	0.542	145751	4261259	Bacteria	Pseudomonadota	Gammaproteobacteria	Enterobacterales	Enterobacteriaceae	Atlantibacter	Atlantibacter hermannii
I1067_bin.18.strict	I1067	Infant	98.91	0.543	0.465	64823	2924824	Bacteria	Bacillota	Bacilli	Lactobacillales	Lactobacillaceae	Lacticaseibacillus	Lacticaseibacillus rhamnosus
I1067_bin.1.orig	I1067	Infant	87.9	0.161	0.268	49890	2868227	Bacteria	Bacillota	Clostridia	Clostridiales	Clostridiaceae	Clostridium	Clostridium sp900540255
I1067_bin.20.strict	I1067	Infant	93.31	0.496	0.552	123087	5382230	Bacteria	Pseudomonadota	Gammaproteobacteria	Enterobacterales	Enterobacteriaceae	Klebsiella	Klebsiella oxytoca
I1067_bin.21.strict	I1067	Infant	94.78	2.345	0.387	8343	1896614	Bacteria	Bacillota	Bacilli	Lactobacillales	Streptococcaceae	Streptococcus	Streptococcus anginosus
I1067_bin.22.strict	I1067	Infant	92.9	0.505	0.51	85618	4046609	Bacteria	Pseudomonadota	Gammaproteobacteria	Enterobacterales	Enterobacteriaceae	Escherichia	Escherichia coli
I1067_bin.23.permissive	I1067	Infant	74.85	2.198	0.64	4653	2512736	Bacteria	Actinomycetota	Coriobacteriia	Coriobacteriales	Eggerthellaceae	Eggerthella	Eggerthella lenta
I1067_bin.24.permissive	I1067	Infant	99.41	0.292	0.431	158893	2882956	Bacteria	Bacillota	Clostridia	Lachnospirales	Lachnospiraceae	Ruminococcus_B	Ruminococcus_B gnavus
I1067_bin.25.orig	I1067	Infant	98.08	0.409	0.57	175839	4084515	Bacteria	Pseudomonadota	Gammaproteobacteria	Enterobacterales	Enterobacteriaceae	Mixta	Mixta calida
I1067_bin.26.strict	I1067	Infant	92.27	0.998	0.398	46364	1760424	Bacteria	Bacillota	Bacilli	Lactobacillales	Streptococcaceae	Streptococcus	Streptococcus sp001556435
I1067_bin.27.strict	I1067	Infant	95.07	1.047	0.387	78323	1875693	Bacteria	Bacillota	Negativicutes	Veillonellales	Veillonellaceae	Veillonella	Veillonella atypica
I1067_bin.28.strict	I1067	Infant	89.23	0.749	0.395	43573	1961917	Bacteria	Bacillota	Bacilli	Lactobacillales	Streptococcaceae	Streptococcus	Streptococcus sp000187445
I1067_bin.29.orig	I1067	Infant	99.21	0.966	0.433	120982	3090375	Bacteria	Bacillota	Clostridia	Lachnospirales	Lachnospiraceae	Agathobacter	Agathobacter faecis
I1067_bin.2.permissive	I1067	Infant	98.14	0.061	0.462	316726	4343604	Bacteria	Bacteroidota	Bacteroidia	Bacteroidales	Bacteroidaceae	Bacteroides	Bacteroides uniformis
I1067_bin.30.orig	I1067	Infant	82.07	0.471	0.314	96046	3460811	Bacteria	Bacillota	Bacilli	Erysipelotrichales	Coprobacillaceae	Erysipelatoclostridium	Erysipelatoclostridium ramosum
I1067_bin.31.strict	I1067	Infant	97.21	1.211	0.402	56275	1877688	Bacteria	Bacillota	Bacilli	Lactobacillales	Streptococcaceae	Streptococcus	Streptococcus mitis_BM
I1067_bin.32.strict	I1067	Infant	77.51	2.279	0.384	19227	1285310	Bacteria	Bacillota	Negativicutes	Veillonellales	Veillonellaceae	Veillonella	Veillonella parvula_A
I1067_bin.33.strict	I1067	Infant	85.68	0.61	0.598	17347	1721615	Bacteria	Actinomycetota	Actinomycetia	Actinomycetales	Bifidobacteriaceae	Bifidobacterium	Bifidobacterium adolescentis
I1067_bin.34.orig	I1067	Infant	88.66	2.07	0.495	3411	1751929	Bacteria	Pseudomonadota	Gammaproteobacteria	Burkholderiales	Burkholderiaceae	Sutterella	Sutterella sp900762445
I1067_bin.35.orig	I1067	Infant	97.96	0	0.419	166226	2744106	Bacteria	Bacillota	Clostridia	Lachnospirales	Lachnospiraceae	Lachnospira	Lachnospira sp000437735
I1067_bin.3.strict	I1067	Infant	91	1	0.6	12465	2141060	Bacteria	Actinomycetota	Actinomycetia	Actinomycetales	Micrococcaceae	Rothia	Rothia sp902373285
I1067_bin.4.orig	I1067	Infant	100	0.806	0.599	44468	2396425	Bacteria	Actinomycetota	Coriobacteriia	Coriobacteriales	Coriobacteriaceae	Collinsella	Collinsella aerofaciens_J
I1067_bin.5.orig	I1067	Infant	83.63	1.136	0.561	172419	2011156	Bacteria	Actinomycetota	Actinomycetia	Actinomycetales	Bifidobacteriaceae	Bifidobacterium	Bifidobacterium pseudocatenulatum
I1067_bin.6.strict	I1067	Infant	99.42	0.128	0.452	256214	4524755	Bacteria	Bacteroidota	Bacteroidia	Bacteroidales	Tannerellaceae	Parabacteroides	Parabacteroides distasonis
I1067_bin.7.strict	I1067	Infant	94.51	0	0.6	41014	2139997	Bacteria	Actinomycetota	Actinomycetia	Actinomycetales	Bifidobacteriaceae	Bifidobacterium	Bifidobacterium longum
I1067_bin.8.orig	I1067	Infant	98.63	0.671	0.374	116827	3001565	Bacteria	Bacillota	Clostridia	Lachnospirales	Lachnospiraceae	Lachnospira	Lachnospira eligens_A
I1067_bin.9.orig	I1067	Infant	98.94	0.417	0.347	61017	2028523	Bacteria	Bacillota	Bacilli	Lactobacillales	Lactobacillaceae	Lactobacillus	Lactobacillus acidophilus
I146_bin.10.permissive	I146	Infant	82.59	1.631	0.508	6267	1952721	Bacteria	Bacillota	Clostridia	Christensenellales	Christensenellaceae	Christensenella	Christensenella massiliensis
I146_bin.11.strict	I146	Infant	97.6	0.299	0.428	19865	1838169	Bacteria	Bacillota	Negativicutes	Veillonellales	Veillonellaceae	Veillonella_A	Veillonella_A seminalis
I146_bin.12.strict	I146	Infant	93.67	0.894	0.544	14015	3172197	Bacteria	Bacillota	Clostridia	Oscillospirales	Ruminococcaceae	Anaerotruncus	Anaerotruncus colihominis
I146_bin.13.orig	I146	Infant	91.59	1.42	0.491	11048	2284101	Bacteria	Bacillota	Clostridia	Christensenellales	Christensenellaceae	Christensenella	Christensenella hongkongensis
I146_bin.14.orig	I146	Infant	100	0	0.564	521311	2120038	Bacteria	Actinomycetota	Actinomycetia	Actinomycetales	Bifidobacteriaceae	Bifidobacterium	Bifidobacterium pseudocatenulatum
I146_bin.15.orig	I146	Infant	98.96	2.21	0.572	64554	2779754	Bacteria	Bacillota	Clostridia	Oscillospirales	Ruminococcaceae	Faecalibacterium	Faecalibacterium sp900539885
I146_bin.16.orig	I146	Infant	100	4.545	0.465	181978	4143103	Bacteria	Bacteroidota	Bacteroidia	Bacteroidales	Bacteroidaceae	Bacteroides	Bacteroides uniformis
I146_bin.17.strict	I146	Infant	96.63	0.377	0.423	156296	5882717	Bacteria	Bacteroidota	Bacteroidia	Bacteroidales	Bacteroidaceae	Bacteroides	Bacteroides faecis
I146_bin.18.strict	I146	Infant	91.25	1.476	0.506	6031	4987329	Bacteria	Bacillota	Clostridia	Lachnospirales	Lachnospiraceae	Enterocloster	Enterocloster aldenensis
I146_bin.19.orig	I146	Infant	75.57	0	0.63	236959	1660679	Bacteria	Actinomycetota	Actinomycetia	Actinomycetales	Bifidobacteriaceae	Bifidobacterium	Bifidobacterium bifidum
I146_bin.1.permissive	I146	Infant	90.4	0.881	0.606	13953	2371945	Bacteria	Bacteroidota	Bacteroidia	Bacteroidales	Rikenellaceae	Alistipes	Alistipes shahii
I146_bin.20.permissive	I146	Infant	99.08	1.863	0.55	17108	2909825	Bacteria	Pseudomonadota	Gammaproteobacteria	Burkholderiales	Burkholderiaceae	Sutterella	Sutterella wadsworthensis
I146_bin.21.strict	I146	Infant	98.55	0.961	0.542	100641	2201807	Bacteria	Bacteroidota	Bacteroidia	Bacteroidales	Rikenellaceae	Alistipes	Alistipes putredinis
I146_bin.22.orig	I146	Infant	96.5	0.724	0.494	36570	3090739	Bacteria	Bacillota	Clostridia	Lachnospirales	Lachnospiraceae	Roseburia	Roseburia hominis
I146_bin.23.strict	I146	Infant	81.2	4.391	0.374	5499	2429109	Bacteria	Bacillota	Bacilli	Lactobacillales	Enterococcaceae	Enterococcus	Enterococcus faecalis
I146_bin.24.strict	I146	Infant	95.65	1.537	0.416	93085	5764097	Bacteria	Bacteroidota	Bacteroidia	Bacteroidales	Bacteroidaceae	Bacteroides	Bacteroides ovatus
I146_bin.25.orig	I146	Infant	97.48	0.748	0.455	13583	1639291	Bacteria	Bacillota	Negativicutes	Veillonellales	Megasphaeraceae	Anaeroglobus	Anaeroglobus micronuciformis
I146_bin.26.permissive	I146	Infant	99.27	0.544	0.583	200799	3194789	Bacteria	Bacteroidota	Bacteroidia	Bacteroidales	Rikenellaceae	Alistipes	Alistipes onderdonkii
I146_bin.27.permissive	I146	Infant	88.85	0.228	0.435	5668	3267456	Bacteria	Bacteroidota	Bacteroidia	Bacteroidales	Marinifilaceae	Odoribacter	Odoribacter splanchnicus
I146_bin.28.permissive	I146	Infant	99.42	0	0.451	112176	4656459	Bacteria	Bacteroidota	Bacteroidia	Bacteroidales	Tannerellaceae	Parabacteroides	Parabacteroides distasonis
I146_bin.29.permissive	I146	Infant	87.13	0.441	0.511	6102	3546044	Bacteria	Pseudomonadota	Gammaproteobacteria	Enterobacterales	Enterobacteriaceae	Escherichia	Escherichia coli
I146_bin.2.orig	I146	Infant	87.3	0.25	0.529	4534	1610295	Bacteria	Actinomycetota	Coriobacteriia	Coriobacteriales	Eggerthellaceae	CAG-1427	CAG-1427 sp000436075
I146_bin.30.strict	I146	Infant	99.41	1.9	0.418	150539	3670534	Bacteria	Bacillota	Clostridia	Lachnospirales	Lachnospiraceae	Mediterraneibacter	Mediterraneibacter sp014287475
I146_bin.31.permissive	I146	Infant	87.55	2.531	0.445	5255	2970145	Bacteria	Bacillota	Clostridia	Lachnospirales	Lachnospiraceae	Blautia_A	Blautia_A sp900066205
I146_bin.32.strict	I146	Infant	94.81	0	0.585	112917	2394625	Bacteria	Bacillota	Clostridia	Oscillospirales	Ruminococcaceae	Faecalibacterium	Faecalibacterium prausnitzii_G
I146_bin.33.orig	I146	Infant	96.92	1.586	0.372	18146	2663704	Bacteria	Bacillota	Clostridia	Lachnospirales	Lachnospiraceae	Anaerostipes	Anaerostipes hadrus
I146_bin.34.permissive	I146	Infant	100	0.806	0.599	169343	2370648	Bacteria	Actinomycetota	Coriobacteriia	Coriobacteriales	Coriobacteriaceae	Collinsella	Collinsella sp900752015
I146_bin.35.permissive	I146	Infant	98.94	0.632	0.48	111620	3162368	Bacteria	Bacillota	Clostridia	Lachnospirales	Lachnospiraceae	Fusicatenibacter	Fusicatenibacter saccharivorans
I146_bin.36.strict	I146	Infant	82.87	3.231	0.541	4046	2772197	Bacteria	Bacillota	Clostridia	Oscillospirales	Acutalibacteraceae	Clostridium_E	Clostridium_E sporosphaeroides
I146_bin.3.strict	I146	Infant	94.36	0	0.42	77034	4397734	Bacteria	Bacteroidota	Bacteroidia	Bacteroidales	Bacteroidaceae	Phocaeicola	Phocaeicola vulgatus
I146_bin.4.strict	I146	Infant	73.17	2.013	0.625	3389	1495932	Bacteria	Bacillota	Clostridia	Oscillospirales	Oscillospiraceae	Faecousia	Faecousia sp003525905
I146_bin.5.orig	I146	Infant	99.32	0.134	0.618	100476	3459240	Bacteria	Bacillota	Clostridia	Oscillospirales	Oscillospiraceae	Flavonifractor	Flavonifractor plautii
I146_bin.6.permissive	I146	Infant	98.65	0	0.418	150476	2757238	Bacteria	Bacillota	Clostridia	Lachnospirales	Lachnospiraceae	Lachnospira	Lachnospira sp000437735
I146_bin.7.strict	I146	Infant	81.03	3.448	0.437	114238	2620866	Bacteria	Bacillota	Clostridia	Lachnospirales	Lachnospiraceae	Agathobacter	Agathobacter faecis
I146_bin.8.strict	I146	Infant	99.36	1.412	0.413	77851	3977838	Bacteria	Bacillota	Clostridia	Lachnospirales	Lachnospiraceae	Blautia_A	Blautia_A wexlerae
I146_bin.9.permissive	I146	Infant	90.25	0.877	0.44	6279	2048403	Bacteria	Bacillota	Clostridia	Lachnospirales	Lachnospiraceae	Ruminococcus_B	Ruminococcus_B gnavus
I1100_bin.10.strict	I1100	Infant	100	0	0.642	88953	3241526	Bacteria	Actinomycetota	Coriobacteriia	Coriobacteriales	Eggerthellaceae	Eggerthella	Eggerthella lenta
I1100_bin.11.orig	I1100	Infant	97.07	0	0.435	39282	3076738	Bacteria	Bacillota	Clostridia	Lachnospirales	Lachnospiraceae	Schaedlerella	Schaedlerella sp002320245
I1100_bin.12.orig	I1100	Infant	99.28	1.464	0.588	211917	2355414	Bacteria	Actinomycetota	Actinomycetia	Actinomycetales	Actinomycetaceae	Pauljensenia	Pauljensenia radingae_A
I1100_bin.13.orig	I1100	Infant	99.32	1.476	0.599	175577	4305959	Bacteria	Bacillota	Clostridia	Oscillospirales	Oscillospiraceae	Flavonifractor	Flavonifractor plautii
I1100_bin.14.strict	I1100	Infant	95.9	0.09	0.594	173853	2080456	Bacteria	Actinomycetota	Actinomycetia	Actinomycetales	Bifidobacteriaceae	Bifidobacterium	Bifidobacterium adolescentis
I1100_bin.15.orig	I1100	Infant	100	0	0.312	114016	3319504	Bacteria	Bacillota	Bacilli	Erysipelotrichales	Coprobacillaceae	Erysipelatoclostridium	Erysipelatoclostridium ramosum
I1100_bin.16.orig	I1100	Infant	96.72	2.58	0.286	9447	5100990	Bacteria	Bacillota	Clostridia	Clostridiales	Clostridiaceae	Clostridium	Clostridium neonatale
I1100_bin.17.strict	I1100	Infant	86.05	2.015	0.385	28547	1870606	Bacteria	Bacillota	Negativicutes	Veillonellales	Veillonellaceae	Veillonella	Veillonella nakazawae
I1100_bin.18.orig	I1100	Infant	99.17	0.413	0.386	89221	1956712	Bacteria	Bacillota	Bacilli	Lactobacillales	Streptococcaceae	Streptococcus	Streptococcus anginosus
I1100_bin.19.orig	I1100	Infant	96.84	1.741	0.656	13073	2215219	Bacteria	Actinomycetota	Actinomycetia	Actinomycetales	Actinomycetaceae	Pauljensenia	NA
I1100_bin.1.strict	I1100	Infant	93.22	0.333	0.597	12409	2122014	Bacteria	Actinomycetota	Actinomycetia	Actinomycetales	Micrococcaceae	Rothia	Rothia sp001808955
I1100_bin.20.orig	I1100	Infant	99.34	1.582	0.492	161196	7046142	Bacteria	Bacillota	Clostridia	Lachnospirales	Lachnospiraceae	Hungatella	Hungatella effluvii
I1100_bin.21.strict	I1100	Infant	100	0.079	0.551	342214	5759728	Bacteria	Pseudomonadota	Gammaproteobacteria	Enterobacterales	Enterobacteriaceae	Klebsiella	Klebsiella oxytoca
I1100_bin.22.permissive	I1100	Infant	100	0	0.279	195486	3469597	Bacteria	Bacillota	Clostridia	Clostridiales	Clostridiaceae	Clostridium_P	Clostridium_P perfringens
I1100_bin.23.orig	I1100	Infant	84.87	1.823	0.427	11851	1646293	Bacteria	Bacillota	Bacilli	Lactobacillales	Streptococcaceae	Streptococcus	Streptococcus sp900766505
I1100_bin.24.strict	I1100	Infant	96.27	1.152	0.6	70130	2376057	Bacteria	Actinomycetota	Actinomycetia	Actinomycetales	Bifidobacteriaceae	Bifidobacterium	Bifidobacterium longum
I1100_bin.25.strict	I1100	Infant	81.67	1.181	0.397	6773	1423878	Bacteria	Bacillota	Bacilli	Lactobacillales	Streptococcaceae	Streptococcus	Streptococcus infantis
I1100_bin.2.strict	I1100	Infant	86.16	1.559	0.456	14085	2777820	Bacteria	Bacillota	Clostridia	Lachnospirales	Lachnospiraceae	Sellimonas	Sellimonas intestinalis
I1100_bin.3.permissive	I1100	Infant	79.15	1.244	0.455	2815	1307316	Bacteria	Bacillota	Negativicutes	Veillonellales	Megasphaeraceae	Anaeroglobus	Anaeroglobus micronuciformis
I1100_bin.4.strict	I1100	Infant	78.21	1.473	0.394	2900	1553113	Bacteria	Pseudomonadota	Gammaproteobacteria	Enterobacterales	Pasteurellaceae	Haemophilus_D	Haemophilus_D parainfluenzae
I1100_bin.5.permissive	I1100	Infant	99.13	0	0.468	21168	2779352	Bacteria	Bacillota	Bacilli	Lactobacillales	Lactobacillaceae	Lacticaseibacillus	Lacticaseibacillus rhamnosus
I1100_bin.6.orig	I1100	Infant	95.26	1.421	0.688	100679	2498303	Bacteria	Actinomycetota	Actinomycetia	Actinomycetales	Actinomycetaceae	Actinomyces	Actinomyces urogenitalis
I1100_bin.7.orig	I1100	Infant	95.18	0.573	0.386	64931	1976183	Bacteria	Bacillota	Negativicutes	Veillonellales	Veillonellaceae	Veillonella	Veillonella parvula_A
I1100_bin.8.permissive	I1100	Infant	86.79	1.323	0.397	16387	1909696	Bacteria	Bacillota	Bacilli	Lactobacillales	Streptococcaceae	Streptococcus	Streptococcus sp000187445
I1100_bin.9.permissive	I1100	Infant	100	0.806	0.483	94610	1558254	Bacteria	Actinomycetota	Coriobacteriia	Coriobacteriales	Atopobiaceae	Lancefieldella	Lancefieldella sp000564995
I150_bin.10.strict	I150	Infant	99.36	2.215	0.49	313902	7474532	Bacteria	Bacillota	Clostridia	Lachnospirales	Lachnospiraceae	Hungatella	Hungatella effluvii
I150_bin.11.orig	I150	Infant	70.08	3.052	0.302	2118	3072003	Bacteria	Bacillota	Clostridia	Peptostreptococcales	Peptostreptococcaceae	Clostridioides	Clostridioides difficile
I150_bin.12.orig	I150	Infant	99.25	0.578	0.433	242198	5110309	Bacteria	Bacteroidota	Bacteroidia	Bacteroidales	Bacteroidaceae	Bacteroides	Bacteroides fragilis
I150_bin.13.orig	I150	Infant	91.59	0	0.564	236730	2026657	Bacteria	Actinomycetota	Actinomycetia	Actinomycetales	Bifidobacteriaceae	Bifidobacterium	Bifidobacterium pseudocatenulatum
I150_bin.14.strict	I150	Infant	100	0.806	0.598	74848	2182999	Bacteria	Actinomycetota	Coriobacteriia	Coriobacteriales	Coriobacteriaceae	Collinsella	Collinsella sp900758845
I150_bin.1.permissive	I150	Infant	100	0	0.654	302293	1870625	Bacteria	Actinomycetota	Coriobacteriia	Coriobacteriales	Atopobiaceae	Paratractidigestivibacter	Paratractidigestivibacter faecalis
I150_bin.2.strict	I150	Infant	95.37	0.115	0.602	60437	2357105	Bacteria	Actinomycetota	Actinomycetia	Actinomycetales	Bifidobacteriaceae	Bifidobacterium	Bifidobacterium longum
I150_bin.3.strict	I150	Infant	87.63	0.431	0.51	32027	3909531	Bacteria	Pseudomonadota	Gammaproteobacteria	Enterobacterales	Enterobacteriaceae	Escherichia	Escherichia coli
I150_bin.4.orig	I150	Infant	99.42	0.641	0.45	247117	4843240	Bacteria	Bacteroidota	Bacteroidia	Bacteroidales	Tannerellaceae	Parabacteroides	Parabacteroides distasonis
I150_bin.5.strict	I150	Infant	99.19	0.967	0.284	64215	5267414	Bacteria	Bacillota	Clostridia	Clostridiales	Clostridiaceae	Clostridium	Clostridium neonatale
I150_bin.6.orig	I150	Infant	99.66	0.187	0.371	85604	2233484	Bacteria	Bacillota	Bacilli	Lactobacillales	Streptococcaceae	Streptococcus	Streptococcus pasteurianus
I150_bin.7.strict	I150	Infant	98.45	0.215	0.423	165387	6058234	Bacteria	Bacteroidota	Bacteroidia	Bacteroidales	Bacteroidaceae	Bacteroides	Bacteroides faecis
I150_bin.8.orig	I150	Infant	98.84	1.305	0.58	214804	5356961	Bacteria	Pseudomonadota	Gammaproteobacteria	Enterobacterales	Enterobacteriaceae	Klebsiella	Klebsiella quasipneumoniae
I150_bin.9.strict	I150	Infant	100	0	0.551	100346	2793164	Bacteria	Pseudomonadota	Gammaproteobacteria	Burkholderiales	Burkholderiaceae	Sutterella	Sutterella wadsworthensis
I155_bin.10.orig	I155	Infant	86.04	2.415	0.43	20551	2998827	Bacteria	Bacillota	Clostridia	Lachnospirales	Lachnospiraceae	Roseburia	Roseburia intestinalis
I155_bin.11.strict	I155	Infant	95.52	0.743	0.507	46585	4339305	Bacteria	Pseudomonadota	Gammaproteobacteria	Enterobacterales	Enterobacteriaceae	Escherichia	Escherichia coli
I155_bin.12.permissive	I155	Infant	100	0.806	0.596	143517	2275702	Bacteria	Actinomycetota	Coriobacteriia	Coriobacteriales	Coriobacteriaceae	Collinsella	Collinsella sp003469185
I155_bin.13.orig	I155	Infant	95.1	1.188	0.314	6759	2776213	Bacteria	Bacillota	Clostridia	Peptostreptococcales	Peptostreptococcaceae	Clostridioides_A	NA
I155_bin.14.strict	I155	Infant	97.53	1.304	0.604	12340	1814728	Bacteria	Actinomycetota	Actinomycetia	Actinomycetales	Actinomycetaceae	Actinobaculum	Actinobaculum massiliense
I155_bin.15.orig	I155	Infant	94.52	0	0.43	90383	2390308	Bacteria	Bacillota	Clostridia	Oscillospirales	Ruminococcaceae	Ruminococcus_D	Ruminococcus_D bicirculans
I155_bin.16.permissive	I155	Infant	97.97	0.632	0.451	195297	1784769	Bacteria	Bacillota	Negativicutes	Veillonellales	Dialisteraceae	Dialister	Dialister invisus
I155_bin.17.orig	I155	Infant	99.05	0	0.297	55625	2460990	Bacteria	Bacillota	Bacilli	Erysipelotrichales	Coprobacillaceae	Faecalibacillus	Faecalibacillus faecis
I155_bin.18.orig	I155	Infant	88.01	0.998	0.589	64168	2120530	Bacteria	Actinomycetota	Actinomycetia	Actinomycetales	Bifidobacteriaceae	Bifidobacterium	Bifidobacterium breve
I155_bin.19.strict	I155	Infant	95.88	1.075	0.643	12604	3301690	Bacteria	Actinomycetota	Coriobacteriia	Coriobacteriales	Eggerthellaceae	Eggerthella	Eggerthella lenta
I155_bin.1.strict	I155	Infant	100	0.68	0.574	64475	3033118	Bacteria	Bacillota	Clostridia	Oscillospirales	Ruminococcaceae	Faecalibacterium	Faecalibacterium prausnitzii_G
I155_bin.20.strict	I155	Infant	98.83	0.174	0.39	124250	2206847	Bacteria	Bacillota	Negativicutes	Veillonellales	Veillonellaceae	Veillonella	Veillonella atypica
I155_bin.21.orig	I155	Infant	71.48	4.421	0.569	20331	1643082	Bacteria	Actinomycetota	Actinomycetia	Actinomycetales	Bifidobacteriaceae	Bifidobacterium	Bifidobacterium pseudocatenulatum
I155_bin.22.strict	I155	Infant	99.36	0	0.408	54427	4226535	Bacteria	Bacillota	Clostridia	Lachnospirales	Lachnospiraceae	Blautia_A	Blautia_A wexlerae
I155_bin.23.strict	I155	Infant	93.59	0.362	0.285	12752	4964608	Bacteria	Bacillota	Clostridia	Clostridiales	Clostridiaceae	Clostridium	Clostridium neonatale
I155_bin.24.orig	I155	Infant	99.48	1.475	0.574	156720	5282543	Bacteria	Pseudomonadota	Gammaproteobacteria	Enterobacterales	Enterobacteriaceae	Klebsiella	Klebsiella pneumoniae
I155_bin.25.strict	I155	Infant	96.72	0.886	0.481	45985	2999755	Bacteria	Bacillota	Clostridia	Lachnospirales	Lachnospiraceae	Fusicatenibacter	Fusicatenibacter saccharivorans
I155_bin.26.orig	I155	Infant	99.51	2.721	0.408	145453	2817739	Bacteria	Bacillota	Clostridia	Lachnospirales	Lachnospiraceae	RUG115	RUG115 sp900066395
I155_bin.27.strict	I155	Infant	99.94	0.598	0.387	430306	2047499	Bacteria	Bacillota	Negativicutes	Veillonellales	Veillonellaceae	Veillonella	Veillonella parvula
I155_bin.28.strict	I155	Infant	97.38	0.68	0.56	63428	2962958	Bacteria	Bacillota	Clostridia	Oscillospirales	Ruminococcaceae	Faecalibacterium	Faecalibacterium prausnitzii_D
I155_bin.29.permissive	I155	Infant	97.95	0	0.555	201684	2697265	Bacteria	Verrucomicrobiota	Verrucomicrobiae	Verrucomicrobiales	Akkermansiaceae	Akkermansia	Akkermansia muciniphila
I155_bin.2.orig	I155	Infant	100	0	0.552	80928	2925897	Bacteria	Pseudomonadota	Gammaproteobacteria	Burkholderiales	Burkholderiaceae	Sutterella	Sutterella wadsworthensis
I155_bin.30.strict	I155	Infant	99.32	2.013	0.37	61360	2784131	Bacteria	Bacillota	Clostridia	Lachnospirales	Lachnospiraceae	Anaerostipes	Anaerostipes hadrus
I155_bin.31.permissive	I155	Infant	99.32	1.006	0.407	193492	2322711	Bacteria	Bacillota	Clostridia	Oscillospirales	Acutalibacteraceae	Ruminococcus_E	Ruminococcus_E bromii_B
I155_bin.32.strict	I155	Infant	97.1	1.328	0.413	61819	3372631	Bacteria	Bacillota	Clostridia	Lachnospirales	Lachnospiraceae	Roseburia	Roseburia inulinivorans
I155_bin.33.orig	I155	Infant	87.13	0.241	0.501	15585	2453219	Bacteria	Bacillota	Clostridia	Lachnospirales	Lachnospiraceae	Roseburia	Roseburia hominis
I155_bin.34.permissive	I155	Infant	100	0	0.487	419331	1654324	Bacteria	Actinomycetota	Coriobacteriia	Coriobacteriales	Atopobiaceae	Atopobium	Atopobium minutum
I155_bin.35.strict	I155	Infant	80.45	0	0.495	31565	1837658	Bacteria	Bacillota	Clostridia	Lachnospirales	Lachnospiraceae	Copromonas	Copromonas sp900066535
I155_bin.36.orig	I155	Infant	99.62	0	0.373	148390	2923699	Bacteria	Bacillota	Bacilli	Lactobacillales	Enterococcaceae	Enterococcus	Enterococcus faecalis
I155_bin.37.strict	I155	Infant	98.38	0	0.576	50522	2260822	Bacteria	Actinomycetota	Coriobacteriia	Coriobacteriales	Eggerthellaceae	Slackia_A	Slackia_A isoflavoniconvertens
I155_bin.38.permissive	I155	Infant	95.48	1.363	0.597	8196	4457174	Bacteria	Bacillota	Clostridia	Oscillospirales	Oscillospiraceae	Flavonifractor	Flavonifractor plautii
I155_bin.39.strict	I155	Infant	94.81	1.3	0.415	138756	4920283	Bacteria	Bacteroidota	Bacteroidia	Bacteroidales	Bacteroidaceae	Phocaeicola	Phocaeicola dorei
I155_bin.3.orig	I155	Infant	99.88	0.366	0.387	80402	1827235	Bacteria	Bacillota	Bacilli	Lactobacillales	Streptococcaceae	Streptococcus	Streptococcus anginosus
I155_bin.40.strict	I155	Infant	70.67	3.672	0.595	2832	1594169	Bacteria	Actinomycetota	Actinomycetia	Actinomycetales	Actinomycetaceae	Pauljensenia	Pauljensenia radingae_A
I155_bin.41.permissive	I155	Infant	98.65	0	0.382	213703	1993024	Bacteria	Bacillota	Clostridia	Oscillospirales	Acutalibacteraceae	Eubacterium_R	Eubacterium_R sp000436835
I155_bin.42.orig	I155	Infant	99.68	1.421	0.566	43556	2262475	Bacteria	Actinomycetota	Actinomycetia	Actinomycetales	Actinomycetaceae	Winkia	Winkia sp002849225
I155_bin.43.strict	I155	Infant	70.69	1.416	0.398	2937	1503017	Bacteria	Bacillota	Bacilli	Lactobacillales	Streptococcaceae	Streptococcus	Streptococcus sp000187445
I155_bin.4.orig	I155	Infant	92.39	1.342	0.557	7698	2179589	Bacteria	Bacillota	Clostridia	Oscillospirales	Butyricicoccaceae	Agathobaculum	Agathobaculum butyriciproducens
I155_bin.5.strict	I155	Infant	97.27	0	0.569	164908	3080568	Bacteria	Verrucomicrobiota	Verrucomicrobiae	Verrucomicrobiales	Akkermansiaceae	Akkermansia	Akkermansia sp001580195
I155_bin.6.strict	I155	Infant	92.93	0.743	0.433	271085	4766817	Bacteria	Bacteroidota	Bacteroidia	Bacteroidales	Bacteroidaceae	Bacteroides	Bacteroides fragilis
I155_bin.7.permissive	I155	Infant	93.65	0.349	0.467	9104	2715463	Bacteria	Bacillota	Bacilli	Lactobacillales	Lactobacillaceae	Lacticaseibacillus	Lacticaseibacillus rhamnosus
I155_bin.8.strict	I155	Infant	93.95	0	0.378	197564	2952192	Bacteria	Bacillota	Clostridia	Lachnospirales	Lachnospiraceae	Lachnospira	Lachnospira eligens_A
I155_bin.9.strict	I155	Infant	90.4	1.592	0.418	72354	5489595	Bacteria	Bacteroidota	Bacteroidia	Bacteroidales	Bacteroidaceae	Bacteroides	Bacteroides ovatus
I166_bin.10.orig	I166	Infant	99.51	0.483	0.417	91475	2709498	Bacteria	Bacillota	Clostridia	Lachnospirales	Lachnospiraceae	Agathobacter	Agathobacter rectalis
I166_bin.11.permissive	I166	Infant	78.67	0.671	0.359	5006	2074681	Bacteria	Bacillota	Clostridia	Lachnospirales	Lachnospiraceae	Lachnospira	Lachnospira sp000436475
I166_bin.12.orig	I166	Infant	99.32	2.684	0.359	177304	2678401	Bacteria	Bacillota	Clostridia	Lachnospirales	Lachnospiraceae	Lachnospira	Lachnospira rogosae_A
I166_bin.13.orig	I166	Infant	95.27	1.072	0.463	37451	2441821	Bacteria	Bacillota	Clostridia	Lachnospirales	Lachnospiraceae	Sellimonas	Sellimonas intestinalis
I166_bin.14.orig	I166	Infant	98.71	2.848	0.49	174584	7011953	Bacteria	Bacillota	Clostridia	Lachnospirales	Lachnospiraceae	Hungatella	Hungatella effluvii
I166_bin.15.orig	I166	Infant	95.27	2.202	0.555	221815	5446674	Bacteria	Pseudomonadota	Gammaproteobacteria	Enterobacterales	Enterobacteriaceae	Klebsiella	Klebsiella planticola
I166_bin.16.strict	I166	Infant	97.02	0	0.388	126492	1932825	Bacteria	Bacillota	Negativicutes	Veillonellales	Veillonellaceae	Veillonella	Veillonella atypica
I166_bin.17.permissive	I166	Infant	99.51	0.961	0.537	339444	2802404	Bacteria	Bacteroidota	Bacteroidia	Bacteroidales	Rikenellaceae	Alistipes	Alistipes putredinis
I166_bin.18.strict	I166	Infant	94.78	0	0.576	44079	2915626	Bacteria	Bacillota	Clostridia	Oscillospirales	Ruminococcaceae	Faecalibacterium	Faecalibacterium prausnitzii_G
I166_bin.19.strict	I166	Infant	95.49	0.337	0.506	46912	4570092	Bacteria	Pseudomonadota	Gammaproteobacteria	Enterobacterales	Enterobacteriaceae	Escherichia	Escherichia coli
I166_bin.1.orig	I166	Infant	100	0.089	0.28	30257	3339105	Bacteria	Bacillota	Clostridia	Clostridiales	Clostridiaceae	Clostridium_P	Clostridium_P perfringens
I166_bin.20.permissive	I166	Infant	99.45	0	0.466	259556	2963549	Bacteria	Bacillota	Bacilli	Lactobacillales	Lactobacillaceae	Lacticaseibacillus	Lacticaseibacillus rhamnosus
I166_bin.21.orig	I166	Infant	94.93	1.459	0.599	48508	2042048	Bacteria	Actinomycetota	Actinomycetia	Actinomycetales	Bifidobacteriaceae	Bifidobacterium	Bifidobacterium longum
I166_bin.22.orig	I166	Infant	100	0.632	0.489	83590	2614617	Bacteria	Bacillota	Clostridia	Lachnospirales	Lachnospiraceae	Clostridium_Q	Clostridium_Q fessum
I166_bin.23.orig	I166	Infant	97.94	0	0.431	77431	2700132	Bacteria	Bacillota	Clostridia	Oscillospirales	Ruminococcaceae	Ruminococcus_D	Ruminococcus_D bicirculans
I166_bin.24.orig	I166	Infant	98.1	1.582	0.416	35206	3596304	Bacteria	Bacillota	Clostridia	Lachnospirales	Lachnospiraceae	Blautia_A	Blautia_A wexlerae
I166_bin.25.strict	I166	Infant	99.32	1.006	0.407	449937	2182617	Bacteria	Bacillota	Clostridia	Oscillospirales	Acutalibacteraceae	Ruminococcus_E	Ruminococcus_E bromii_B
I166_bin.26.orig	I166	Infant	93.93	0	0.418	126497	2690187	Bacteria	Bacillota	Clostridia	Lachnospirales	Lachnospiraceae	Lachnospira	Lachnospira sp000437735
I166_bin.27.orig	I166	Infant	94.65	0.132	0.597	57626	2009835	Bacteria	Actinomycetota	Actinomycetia	Actinomycetales	Bifidobacteriaceae	Bifidobacterium	Bifidobacterium adolescentis
I166_bin.28.strict	I166	Infant	88.57	3.248	0.499	12774	4204832	Bacteria	Bacillota	Clostridia	Lachnospirales	Lachnospiraceae	Enterocloster	Enterocloster clostridioformis
I166_bin.29.orig	I166	Infant	91.36	2.181	0.381	8189	2572853	Bacteria	Bacillota	Clostridia	UBA1381	UBA1381	CAG-41	CAG-41 sp900066215
I166_bin.2.orig	I166	Infant	99.62	0.374	0.373	61848	3002255	Bacteria	Bacillota	Bacilli	Lactobacillales	Enterococcaceae	Enterococcus	Enterococcus faecalis
I166_bin.30.strict	I166	Infant	99.7	1.799	0.386	328102	2145855	Bacteria	Bacillota	Negativicutes	Veillonellales	Veillonellaceae	Veillonella	Veillonella parvula_A
I166_bin.31.strict	I166	Infant	92.5	1.762	0.57	18427	2572209	Bacteria	Bacillota	Clostridia	Oscillospirales	Ruminococcaceae	Faecalibacterium	Faecalibacterium prausnitzii_D
I166_bin.32.strict	I166	Infant	95.63	0.134	0.626	50422	3037132	Bacteria	Bacillota	Clostridia	Oscillospirales	Oscillospiraceae	Flavonifractor	Flavonifractor plautii
I166_bin.33.strict	I166	Infant	95.41	4.113	0.492	37419	3093355	Bacteria	Bacillota	Clostridia	Lachnospirales	Lachnospiraceae	Enterocloster	Enterocloster sp900538485
I166_bin.34.orig	I166	Infant	98.63	1.7	0.563	17684	2722977	Bacteria	Bacillota	Clostridia	Oscillospirales	Ruminococcaceae	Gemmiger	Gemmiger qucibialis
I166_bin.35.strict	I166	Infant	73.61	3.03	0.425	3324	1430641	Bacteria	Bacillota	Bacilli	Lactobacillales	Streptococcaceae	Streptococcus	Streptococcus lactarius
I166_bin.36.strict	I166	Infant	96.83	0	0.487	88592	2776068	Bacteria	Bacillota	Clostridia	Lachnospirales	Lachnospiraceae	Copromonas	Copromonas sp900066535
I166_bin.37.permissive	I166	Infant	91.27	1.935	0.558	6425	1725939	Bacteria	Actinomycetota	Actinomycetia	Actinomycetales	Actinomycetaceae	Pauljensenia	Pauljensenia sp900541895
I166_bin.38.orig	I166	Infant	99.19	0.967	0.284	39740	5440827	Bacteria	Bacillota	Clostridia	Clostridiales	Clostridiaceae	Clostridium	Clostridium neonatale
I166_bin.3.strict	I166	Infant	88.42	1.311	0.603	8984	1804176	Bacteria	Actinomycetota	Actinomycetia	Actinomycetales	Bifidobacteriaceae	Bifidobacterium	Bifidobacterium animalis
I166_bin.4.orig	I166	Infant	93.45	0.843	0.425	18249	2288094	Bacteria	Bacillota	Clostridia	Lachnospirales	Lachnospiraceae	Faecalimonas	Faecalimonas umbilicata
I166_bin.5.orig	I166	Infant	94.92	0.362	0.427	89792	3197116	Bacteria	Bacillota	Clostridia	Lachnospirales	Lachnospiraceae	Roseburia	Roseburia intestinalis
I166_bin.6.strict	I166	Infant	94.76	0.299	0.454	8093	1676737	Bacteria	Bacillota	Negativicutes	Veillonellales	Megasphaeraceae	Anaeroglobus	Anaeroglobus micronuciformis
I166_bin.7.orig	I166	Infant	96.28	1.006	0.377	128100	2903315	Bacteria	Bacillota	Clostridia	Lachnospirales	Lachnospiraceae	Lachnospira	Lachnospira eligens_A
I166_bin.8.orig	I166	Infant	99.32	1.342	0.37	66769	2640807	Bacteria	Bacillota	Clostridia	Lachnospirales	Lachnospiraceae	Anaerostipes	Anaerostipes hadrus
I166_bin.9.orig	I166	Infant	92.99	1.061	0.436	96647	3058565	Bacteria	Bacillota	Clostridia	Lachnospirales	Lachnospiraceae	Blautia	Blautia sp900541955
I168_bin.10.orig	I168	Infant	99.03	0	0.563	184583	2285577	Bacteria	Bacteroidota	Bacteroidia	Bacteroidales	Rikenellaceae	Tidjanibacter	Tidjanibacter inops_A
I168_bin.11.strict	I168	Infant	99.32	2.147	0.614	246577	3634695	Bacteria	Bacillota	Clostridia	Oscillospirales	Oscillospiraceae	Flavonifractor	Flavonifractor plautii
I168_bin.12.strict	I168	Infant	99.63	0	0.566	92956	2808741	Bacteria	Bacillota	Clostridia	Oscillospirales	Ruminococcaceae	Faecalibacterium	Faecalibacterium prausnitzii_D
I168_bin.13.orig	I168	Infant	94.76	1.18	0.507	104023	4331107	Bacteria	Pseudomonadota	Gammaproteobacteria	Enterobacterales	Enterobacteriaceae	Escherichia	Escherichia coli
I168_bin.14.permissive	I168	Infant	92.92	0.328	0.633	17290	2428439	Bacteria	Actinomycetota	Actinomycetia	Propionibacteriales	Propionibacteriaceae	Cutibacterium	Cutibacterium avidum
I168_bin.15.strict	I168	Infant	91.5	1.427	0.387	30166	1925455	Bacteria	Bacillota	Negativicutes	Veillonellales	Veillonellaceae	Veillonella	Veillonella parvula_A
I168_bin.16.strict	I168	Infant	83.99	4.158	0.599	27986	2194449	Bacteria	Actinomycetota	Actinomycetia	Actinomycetales	Bifidobacteriaceae	Bifidobacterium	Bifidobacterium infantis
I168_bin.17.orig	I168	Infant	98.65	0	0.416	220336	2907141	Bacteria	Bacillota	Clostridia	Lachnospirales	Lachnospiraceae	Lachnospira	Lachnospira sp000437735
I168_bin.18.orig	I168	Infant	99.31	0.212	0.578	60995	2961874	Bacteria	Bacillota	Clostridia	Oscillospirales	Ruminococcaceae	Faecalibacterium	Faecalibacterium prausnitzii_G
I168_bin.19.orig	I168	Infant	100	0.105	0.483	91331	2692309	Bacteria	Pseudomonadota	Gammaproteobacteria	Burkholderiales	Burkholderiaceae	Parasutterella	Parasutterella excrementihominis
I168_bin.1.permissive	I168	Infant	92.95	0	0.554	34074	2369781	Bacteria	Bacillota	Clostridia	Oscillospirales	Butyricicoccaceae	Agathobaculum	Agathobaculum butyriciproducens
I168_bin.20.permissive	I168	Infant	80.78	1.336	0.465	4498	2412292	Bacteria	Bacillota	Bacilli	Lactobacillales	Lactobacillaceae	Lacticaseibacillus	Lacticaseibacillus paracasei
I168_bin.21.strict	I168	Infant	93.54	0.311	0.541	230943	4323219	Bacteria	Pseudomonadota	Gammaproteobacteria	Enterobacterales	Enterobacteriaceae	Lelliottia	Lelliottia amnigena_A
I168_bin.22.strict	I168	Infant	96.2	0.316	0.409	62629	4324273	Bacteria	Bacillota	Clostridia	Lachnospirales	Lachnospiraceae	Blautia_A	Blautia_A wexlerae
I168_bin.23.strict	I168	Infant	97.21	0.632	0.514	45130	1355584	Bacteria	Bacillota	Negativicutes	Veillonellales	Negativicoccaceae	Negativicoccus	Negativicoccus succinicivorans
I168_bin.24.strict	I168	Infant	98.49	0	0.431	23574	3061900	Bacteria	Bacillota	Clostridia	Lachnospirales	Lachnospiraceae	Enterocloster	Enterocloster sp900541315
I168_bin.25.orig	I168	Infant	95.86	0.716	0.546	31673	4699794	Bacteria	Pseudomonadota	Gammaproteobacteria	Enterobacterales	Enterobacteriaceae	Enterobacter	Enterobacter ludwigii
I168_bin.26.orig	I168	Infant	99.45	0.543	0.467	61551	2884448	Bacteria	Bacillota	Bacilli	Lactobacillales	Lactobacillaceae	Lacticaseibacillus	Lacticaseibacillus rhamnosus
I168_bin.27.strict	I168	Infant	95.05	1.191	0.393	62000	1879928	Bacteria	Pseudomonadota	Gammaproteobacteria	Enterobacterales	Pasteurellaceae	Haemophilus_D	Haemophilus_D parainfluenzae_A
I168_bin.28.orig	I168	Infant	99.43	0.424	0.381	29707	2743616	Bacteria	Bacillota	Bacilli	Lactobacillales	Enterococcaceae	Enterococcus_B	Enterococcus_B lactis
I168_bin.29.orig	I168	Infant	100	0	0.337	20520	2438571	Bacteria	Bacillota	Bacilli	Erysipelotrichales	Erysipelotrichaceae	Amedibacterium	Amedibacterium intestinale
I168_bin.2.orig	I168	Infant	99.19	1.236	0.283	39720	5321894	Bacteria	Bacillota	Clostridia	Clostridiales	Clostridiaceae	Clostridium	Clostridium neonatale
I168_bin.30.strict	I168	Infant	94.37	2.587	0.556	207726	5417455	Bacteria	Pseudomonadota	Gammaproteobacteria	Enterobacterales	Enterobacteriaceae	Klebsiella	Klebsiella planticola
I168_bin.31.orig	I168	Infant	98.34	0.947	0.589	128766	2325257	Bacteria	Actinomycetota	Actinomycetia	Actinomycetales	Actinomycetaceae	Pauljensenia	Pauljensenia radingae_A
I168_bin.32.permissive	I168	Infant	100	0	0.453	890736	1641678	Bacteria	Bacillota	Negativicutes	Veillonellales	Megasphaeraceae	Anaeroglobus	Anaeroglobus micronuciformis
I168_bin.33.permissive	I168	Infant	99.32	2.013	0.369	120207	2690525	Bacteria	Bacillota	Clostridia	Lachnospirales	Lachnospiraceae	Anaerostipes	Anaerostipes hadrus
I168_bin.34.strict	I168	Infant	93.56	0.698	0.577	146009	4944998	Bacteria	Pseudomonadota	Gammaproteobacteria	Enterobacterales	Enterobacteriaceae	Klebsiella	Klebsiella pneumoniae
I168_bin.35.strict	I168	Infant	98.94	0.632	0.478	134133	3147262	Bacteria	Bacillota	Clostridia	Lachnospirales	Lachnospiraceae	Fusicatenibacter	Fusicatenibacter saccharivorans
I168_bin.36.permissive	I168	Infant	100	0	0.568	189358	3681701	Bacteria	Bacteroidota	Bacteroidia	Bacteroidales	Rikenellaceae	Alistipes	Alistipes finegoldii
I168_bin.37.orig	I168	Infant	88.82	0.316	0.403	9113	2852323	Bacteria	Bacillota	Clostridia	Lachnospirales	Lachnospiraceae	Faecalimonas	NA
I168_bin.38.strict	I168	Infant	97.4	0.813	0.321	50753	1754523	Bacteria	Bacillota	Clostridia	Tissierellales	Peptoniphilaceae	Finegoldia	Finegoldia magna_F
I168_bin.39.orig	I168	Infant	99.19	0	0.296	211248	3575812	Bacteria	Bacillota	Clostridia	Clostridiales	Clostridiaceae	Clostridium	Clostridium paraputrificum
I168_bin.3.strict	I168	Infant	99.41	1.169	0.427	82876	3066176	Bacteria	Bacillota	Clostridia	Lachnospirales	Lachnospiraceae	Ruminococcus_B	Ruminococcus_B gnavus
I168_bin.40.strict	I168	Infant	80.36	1.999	0.456	8472	1794817	Bacteria	Bacillota	Negativicutes	Veillonellales	Dialisteraceae	Dialister	Dialister invisus
I168_bin.4.strict	I168	Infant	99.01	0	0.47	178624	2949874	Bacteria	Bacillota	Clostridia	Lachnospirales	Lachnospiraceae	Enterocloster	Enterocloster sp001517625
I168_bin.5.strict	I168	Infant	98.25	1.398	0.299	31151	1862097	Bacteria	Bacillota	Clostridia	Tissierellales	Peptoniphilaceae	Peptoniphilus_A	Peptoniphilus_A lacydonensis
I168_bin.6.permissive	I168	Infant	97.95	0	0.554	311456	2820773	Bacteria	Verrucomicrobiota	Verrucomicrobiae	Verrucomicrobiales	Akkermansiaceae	Akkermansia	Akkermansia muciniphila
I168_bin.7.strict	I168	Infant	91.5	0	0.312	135760	3202203	Bacteria	Bacillota	Bacilli	Erysipelotrichales	Coprobacillaceae	Erysipelatoclostridium	Erysipelatoclostridium ramosum
I168_bin.8.strict	I168	Infant	96.16	1.545	0.526	8891	2033228	Bacteria	Actinomycetota	Actinomycetia	Actinomycetales	Actinomycetaceae	Varibaculum	Varibaculum cambriense_A
I168_bin.9.strict	I168	Infant	98.73	0.057	0.532	20519	2589686	Bacteria	Bacillota	Clostridia	Lachnospirales	Lachnospiraceae	Copromonas	Copromonas sp000435795
I171_bin.10.orig	I171	Infant	99.8	0	0.375	28743	1842055	Bacteria	Bacillota	Bacilli	Lactobacillales	Streptococcaceae	Streptococcus	Streptococcus lutetiensis
I171_bin.11.strict	I171	Infant	73.79	0.514	0.381	2676	1813971	Bacteria	Bacillota	Bacilli	Lactobacillales	Enterococcaceae	Enterococcus	Enterococcus faecalis
I171_bin.12.strict	I171	Infant	97.16	0	0.312	121927	3340970	Bacteria	Bacillota	Bacilli	Erysipelotrichales	Coprobacillaceae	Erysipelatoclostridium	Erysipelatoclostridium ramosum
I171_bin.13.strict	I171	Infant	98.65	2.013	0.366	152034	2580791	Bacteria	Bacillota	Clostridia	Lachnospirales	Lachnospiraceae	Anaerostipes	Anaerostipes hadrus_A
I171_bin.14.strict	I171	Infant	97.06	1.581	0.497	146809	4563620	Bacteria	Bacillota	Clostridia	Lachnospirales	Lachnospiraceae	Enterocloster	Enterocloster clostridioformis
I171_bin.15.permissive	I171	Infant	99.36	0	0.413	93009	3788046	Bacteria	Bacillota	Clostridia	Lachnospirales	Lachnospiraceae	Blautia_A	Blautia_A wexlerae
I171_bin.16.strict	I171	Infant	97.31	1.006	0.381	121374	2716171	Bacteria	Bacillota	Clostridia	UBA1381	UBA1381	CAG-41	CAG-41 sp900066215
I171_bin.17.strict	I171	Infant	90.04	0.68	0.595	12711	2508823	Bacteria	Bacillota	Clostridia	Oscillospirales	Ruminococcaceae	Gemmiger	Gemmiger sp900545545
I171_bin.18.strict	I171	Infant	98.92	0.806	0.284	40917	4511931	Bacteria	Bacillota	Clostridia	Clostridiales	Clostridiaceae	Clostridium	Clostridium neonatale
I171_bin.19.permissive	I171	Infant	99.28	1.184	0.589	152535	2369224	Bacteria	Actinomycetota	Actinomycetia	Actinomycetales	Actinomycetaceae	Pauljensenia	Pauljensenia radingae_A
I171_bin.1.strict	I171	Infant	79.65	0	0.387	85745	1742896	Bacteria	Bacillota	Negativicutes	Veillonellales	Veillonellaceae	Veillonella	Veillonella parvula_A
I171_bin.20.strict	I171	Infant	95.71	1.267	0.437	31896	2256205	Bacteria	Bacillota	Clostridia	Lachnospirales	Lachnospiraceae	Ruminococcus_B	Ruminococcus_B gnavus
I171_bin.21.permissive	I171	Infant	98.76	0.973	0.575	41049	5295160	Bacteria	Pseudomonadota	Gammaproteobacteria	Enterobacterales	Enterobacteriaceae	Klebsiella	Klebsiella variicola
I171_bin.22.orig	I171	Infant	99.55	0	0.604	165495	1908740	Bacteria	Actinomycetota	Actinomycetia	Actinomycetales	Bifidobacteriaceae	Bifidobacterium	Bifidobacterium animalis
I171_bin.23.permissive	I171	Infant	99.32	1.342	0.339	456028	2213680	Bacteria	Bacillota	Clostridia	Lachnospirales	CAG-274	CAG-274	CAG-274 sp900545305
I171_bin.24.strict	I171	Infant	96.7	3.67	0.388	97108	2172572	Bacteria	Bacillota	Negativicutes	Veillonellales	Veillonellaceae	Veillonella	Veillonella rogosae
I171_bin.25.permissive	I171	Infant	77.11	2.348	0.257	94149	1883693	Bacteria	Bacillota	Clostridia	TANB77	CAG-508	CAG-269	CAG-269 sp900553985
I171_bin.26.strict	I171	Infant	94.28	3.544	0.471	34393	6706672	Bacteria	Bacillota	Clostridia	Lachnospirales	Lachnospiraceae	Eisenbergiella	Eisenbergiella tayi
I171_bin.27.strict	I171	Infant	99.32	1.006	0.407	256155	2188016	Bacteria	Bacillota	Clostridia	Oscillospirales	Acutalibacteraceae	Ruminococcus_E	Ruminococcus_E bromii_B
I171_bin.28.permissive	I171	Infant	99.19	0	0.64	122959	3299748	Bacteria	Actinomycetota	Coriobacteriia	Coriobacteriales	Eggerthellaceae	Eggerthella	Eggerthella lenta
I171_bin.29.strict	I171	Infant	96.3	0.134	0.622	38848	3385495	Bacteria	Bacillota	Clostridia	Oscillospirales	Oscillospiraceae	Flavonifractor	Flavonifractor plautii
I171_bin.2.strict	I171	Infant	99.45	0	0.467	80192	2797443	Bacteria	Bacillota	Bacilli	Lactobacillales	Lactobacillaceae	Lacticaseibacillus	Lacticaseibacillus rhamnosus
I171_bin.30.permissive	I171	Infant	96.21	0.671	0.546	33419	2557683	Bacteria	Bacillota	Clostridia	Oscillospirales	Butyricicoccaceae	Butyricicoccus	Butyricicoccus pullicaecorum
I171_bin.31.strict	I171	Infant	99.36	0.632	0.398	69755	3662650	Bacteria	Bacillota	Clostridia	Lachnospirales	Lachnospiraceae	Faecalimonas	Faecalimonas phoceensis
I171_bin.32.orig	I171	Infant	99.24	0	0.42	169587	5398739	Bacteria	Bacteroidota	Bacteroidia	Bacteroidales	Bacteroidaceae	Phocaeicola	Phocaeicola dorei
I171_bin.33.strict	I171	Infant	92.23	0	0.509	28122	4950123	Bacteria	Bacillota	Clostridia	Lachnospirales	Lachnospiraceae	Enterocloster	Enterocloster aldenensis
I171_bin.34.strict	I171	Infant	98.65	0	0.482	142347	2823266	Bacteria	Bacillota	Clostridia	Oscillospirales	Acutalibacteraceae	Caproicibacterium	Caproicibacterium amylolyticum
I171_bin.35.strict	I171	Infant	77.39	1.421	0.535	3067	1584685	Bacteria	Actinomycetota	Actinomycetia	Actinomycetales	Actinomycetaceae	Varibaculum	Varibaculum cambriense_B
I171_bin.36.permissive	I171	Infant	98.91	1.598	0.462	176242	3081491	Bacteria	Bacillota	Clostridia	Lachnospirales	Lachnospiraceae	CAG-45	CAG-45 sp000438375
I171_bin.37.strict	I171	Infant	91.26	0.499	0.393	17634	1630873	Bacteria	Bacillota	Negativicutes	Veillonellales	Veillonellaceae	Veillonella	Veillonella atypica
I171_bin.3.permissive	I171	Infant	100	0	0.497	125106	2188883	Bacteria	Bacillota	Negativicutes	Acidaminococcales	Acidaminococcaceae	Acidaminococcus	Acidaminococcus intestini
I171_bin.4.orig	I171	Infant	98.63	0	0.43	75068	2690663	Bacteria	Bacillota	Clostridia	Oscillospirales	Ruminococcaceae	Ruminococcus_D	Ruminococcus_D bicirculans
I171_bin.5.strict	I171	Infant	99.29	0.134	0.42	510915	4591571	Bacteria	Bacteroidota	Bacteroidia	Bacteroidales	Bacteroidaceae	Bacteroides	Bacteroides caccae
I171_bin.6.permissive	I171	Infant	75.67	1.949	0.419	3766	1949023	Bacteria	Bacillota	Clostridia	Lachnospirales	Lachnospiraceae	Mediterraneibacter	Mediterraneibacter torques
I171_bin.7.strict	I171	Infant	71.16	2.236	0.474	6352	2280246	Bacteria	Bacillota	Clostridia	Lachnospirales	Lachnospiraceae	Enterocloster	Enterocloster porci
I171_bin.8.strict	I171	Infant	99.96	0.037	0.505	508216	4787387	Bacteria	Pseudomonadota	Gammaproteobacteria	Enterobacterales	Enterobacteriaceae	Escherichia	Escherichia coli
I171_bin.9.permissive	I171	Infant	100	0	0.454	134624	1647531	Bacteria	Bacillota	Negativicutes	Veillonellales	Megasphaeraceae	Anaeroglobus	Anaeroglobus micronuciformis
I185_bin.10.orig	I185	Infant	88.84	0	0.406	62496	2431108	Bacteria	Bacillota	Clostridia	Lachnospirales	Lachnospiraceae	Faecalimonas	Faecalimonas phoceensis
I185_bin.11.permissive	I185	Infant	82.72	2.077	0.582	4426	1911719	Bacteria	Actinomycetota	Actinomycetia	Actinomycetales	Micrococcaceae	Rothia	NA
I185_bin.12.orig	I185	Infant	82.7	1.601	0.6	21467	1807713	Bacteria	Actinomycetota	Actinomycetia	Actinomycetales	Bifidobacteriaceae	Bifidobacterium	Bifidobacterium longum
I185_bin.13.orig	I185	Infant	97.35	0.628	0.419	99288	4941601	Bacteria	Bacteroidota	Bacteroidia	Bacteroidales	Bacteroidaceae	Phocaeicola	Phocaeicola vulgatus
I185_bin.14.permissive	I185	Infant	98.65	0.134	0.619	140121	3357524	Bacteria	Bacillota	Clostridia	Oscillospirales	Oscillospiraceae	Flavonifractor	Flavonifractor plautii
I185_bin.15.strict	I185	Infant	76.86	1.582	0.49	6456	2193704	Bacteria	Bacillota	Clostridia	Lachnospirales	Lachnospiraceae	Fusicatenibacter	Fusicatenibacter saccharivorans
I185_bin.16.orig	I185	Infant	98.08	0.293	0.541	36664	3709299	Bacteria	Bacillota	Clostridia	Oscillospirales	Ruminococcaceae	Faecalibacterium	Faecalibacterium prausnitzii_D
I185_bin.17.orig	I185	Infant	79.51	0.691	0.587	25786	1822864	Bacteria	Actinomycetota	Actinomycetia	Actinomycetales	Bifidobacteriaceae	Bifidobacterium	Bifidobacterium breve
I185_bin.18.orig	I185	Infant	91.15	0	0.416	191619	6064342	Bacteria	Bacteroidota	Bacteroidia	Bacteroidales	Bacteroidaceae	Bacteroides	Bacteroides ovatus
I185_bin.19.orig	I185	Infant	94.3	0.118	0.411	45237	3767728	Bacteria	Bacillota	Clostridia	Lachnospirales	Lachnospiraceae	Blautia_A	Blautia_A wexlerae
I185_bin.1.orig	I185	Infant	96.55	2.571	0.375	7597	2802908	Bacteria	Bacillota	Bacilli	Lactobacillales	Enterococcaceae	Enterococcus	Enterococcus faecalis
I185_bin.20.strict	I185	Infant	99.26	0.713	0.554	52683	2345743	Bacteria	Bacillota	Clostridia	Oscillospirales	Butyricicoccaceae	Agathobaculum	Agathobaculum butyriciproducens
I185_bin.21.orig	I185	Infant	83.37	1.606	0.593	9098	1895401	Bacteria	Actinomycetota	Actinomycetia	Actinomycetales	Bifidobacteriaceae	Bifidobacterium	Bifidobacterium adolescentis
I185_bin.22.orig	I185	Infant	97.72	3.03	0.564	143871	2257670	Bacteria	Actinomycetota	Actinomycetia	Actinomycetales	Bifidobacteriaceae	Bifidobacterium	Bifidobacterium pseudocatenulatum
I185_bin.23.orig	I185	Infant	99.24	0.675	0.424	231345	3676863	Bacteria	Bacillota	Bacilli	Lactobacillales	Enterococcaceae	Enterococcus_D	Enterococcus_D casseliflavus
I185_bin.24.orig	I185	Infant	96.88	0	0.297	16260	3593513	Bacteria	Bacillota	Clostridia	Clostridiales	Clostridiaceae	Clostridium	Clostridium paraputrificum
I185_bin.25.orig	I185	Infant	98.57	1.008	0.551	110195	5816429	Bacteria	Pseudomonadota	Gammaproteobacteria	Enterobacterales	Enterobacteriaceae	Klebsiella	Klebsiella oxytoca
I185_bin.26.orig	I185	Infant	82.28	3.597	0.387	6268	1827084	Bacteria	Bacillota	Negativicutes	Veillonellales	Veillonellaceae	Veillonella	Veillonella sp900550175
I185_bin.27.orig	I185	Infant	97.16	0.471	0.309	19113	3272221	Bacteria	Bacillota	Bacilli	Erysipelotrichales	Coprobacillaceae	Coprobacillus	Coprobacillus cateniformis
I185_bin.28.orig	I185	Infant	97.36	3.987	0.483	55316	2860573	Bacteria	Bacillota	Clostridia	Lachnospirales	Lachnospiraceae	Eisenbergiella	Eisenbergiella sp900066775
I185_bin.29.orig	I185	Infant	97.02	0	0.461	101252	4128398	Bacteria	Bacteroidota	Bacteroidia	Bacteroidales	Bacteroidaceae	Bacteroides	Bacteroides uniformis
I185_bin.2.orig	I185	Infant	94.26	2.908	0.343	13961	3218768	Bacteria	Bacillota	Clostridia	Lachnospirales	Lachnospiraceae	Scybalomonas	Scybalomonas sp900544525
I185_bin.30.orig	I185	Infant	95.29	0.316	0.432	20731	3095974	Bacteria	Bacillota	Clostridia	Lachnospirales	Lachnospiraceae	Enterocloster	Enterocloster sp900541315
I185_bin.31.orig	I185	Infant	97.07	0	0.432	39598	2330668	Bacteria	Bacillota	Clostridia	Lachnospirales	Lachnospiraceae	Mediterraneibacter	Mediterraneibacter lactaris
I185_bin.32.orig	I185	Infant	99.36	0	0.495	69138	2715884	Bacteria	Bacillota	Clostridia	Lachnospirales	Lachnospiraceae	Clostridium_Q	Clostridium_Q sp000435655
I185_bin.33.orig	I185	Infant	91.31	1.622	0.509	16332	3822356	Bacteria	Pseudomonadota	Gammaproteobacteria	Enterobacterales	Enterobacteriaceae	Escherichia	Escherichia coli
I185_bin.34.orig	I185	Infant	76.34	1.956	0.512	4002	4404330	Bacteria	Bacillota	Clostridia	Lachnospirales	Lachnospiraceae	Enterocloster	Enterocloster aldenensis
I185_bin.35.orig	I185	Infant	99.31	1.247	0.57	23126	3265442	Bacteria	Bacillota	Clostridia	Oscillospirales	Ruminococcaceae	Faecalibacterium	Faecalibacterium prausnitzii_G
I185_bin.36.strict	I185	Infant	98.65	0.671	0.388	65018	2056826	Bacteria	Bacillota	Clostridia	Oscillospirales	Acutalibacteraceae	UMGS1071	UMGS1071 sp900542375
I185_bin.37.strict	I185	Infant	97.15	0.68	0.559	18139	2732785	Bacteria	Bacillota	Clostridia	Oscillospirales	Ruminococcaceae	Gemmiger	Gemmiger qucibialis
I185_bin.38.orig	I185	Infant	80.53	3.271	0.607	3702	1603142	Bacteria	Actinomycetota	Actinomycetia	Actinomycetales	Bifidobacteriaceae	Bifidobacterium	Bifidobacterium animalis
I185_bin.39.strict	I185	Infant	99.05	0.042	0.299	78675	2439665	Bacteria	Bacillota	Bacilli	Erysipelotrichales	Coprobacillaceae	Faecalibacillus	Faecalibacillus faecis
I185_bin.3.strict	I185	Infant	77.19	0	0.388	82410	1775970	Bacteria	Bacillota	Negativicutes	Veillonellales	Veillonellaceae	Veillonella	Veillonella atypica
I185_bin.40.strict	I185	Infant	100	0	0.313	216792	3333104	Bacteria	Bacillota	Bacilli	Erysipelotrichales	Coprobacillaceae	Erysipelatoclostridium	Erysipelatoclostridium ramosum
I185_bin.41.orig	I185	Infant	95.53	1.996	0.423	35801	1954028	Bacteria	Bacillota	Bacilli	Lactobacillales	Streptococcaceae	Streptococcus	Streptococcus parasanguinis_E
I185_bin.42.orig	I185	Infant	98.23	1.351	0.573	106118	5245616	Bacteria	Pseudomonadota	Gammaproteobacteria	Enterobacterales	Enterobacteriaceae	Klebsiella	Klebsiella pneumoniae
I185_bin.4.orig	I185	Infant	97.98	0.806	0.284	30270	4650685	Bacteria	Bacillota	Clostridia	Clostridiales	Clostridiaceae	Clostridium	Clostridium neonatale
I185_bin.5.strict	I185	Infant	87.86	3.048	0.657	5622	1941279	Bacteria	Actinomycetota	Actinomycetia	Actinomycetales	Actinomycetaceae	Pauljensenia	Pauljensenia sp018382595
I185_bin.6.strict	I185	Infant	95.07	2.173	0.439	127830	2330297	Bacteria	Bacillota	Clostridia	Lachnospirales	Lachnospiraceae	Agathobacter	Agathobacter faecis
I185_bin.7.orig	I185	Infant	99.19	0	0.285	104124	4501876	Bacteria	Bacillota	Clostridia	Clostridiales	Clostridiaceae	Clostridium	Clostridium butyricum
I185_bin.8.strict	I185	Infant	100	0.806	0.597	91904	2192092	Bacteria	Actinomycetota	Coriobacteriia	Coriobacteriales	Coriobacteriaceae	Collinsella	Collinsella sp014871545
I185_bin.9.strict	I185	Infant	84.31	2.531	0.538	10098	2296101	Bacteria	Bacillota	Clostridia	Lachnospirales	Lachnospiraceae	Copromonas	Copromonas sp000435795
I194_bin.10.orig	I194	Infant	92.36	0.985	0.564	72402	5392498	Bacteria	Pseudomonadota	Gammaproteobacteria	Enterobacterales	Enterobacteriaceae	Klebsiella	Klebsiella michiganensis
I194_bin.11.strict	I194	Infant	96.93	0.17	0.555	102086	2785922	Bacteria	Verrucomicrobiota	Verrucomicrobiae	Verrucomicrobiales	Akkermansiaceae	Akkermansia	Akkermansia muciniphila
I194_bin.12.orig	I194	Infant	94.51	3.848	0.517	123267	4835085	Bacteria	Pseudomonadota	Gammaproteobacteria	Enterobacterales	Enterobacteriaceae	Citrobacter	Citrobacter freundii
I194_bin.13.strict	I194	Infant	97.98	0	0.52	68624	2986421	Bacteria	Bacillota	Clostridia	Oscillospirales	Ruminococcaceae	CAG-115	CAG-115 sp003531585
I194_bin.14.orig	I194	Infant	99.05	0	0.312	78513	3560068	Bacteria	Bacillota	Bacilli	Erysipelotrichales	Coprobacillaceae	Erysipelatoclostridium	Erysipelatoclostridium ramosum
I194_bin.15.orig	I194	Infant	99.27	0.48	0.578	355915	3550587	Bacteria	Bacteroidota	Bacteroidia	Bacteroidales	Rikenellaceae	Alistipes	Alistipes onderdonkii
I194_bin.16.orig	I194	Infant	98.65	0.383	0.482	105082	3015851	Bacteria	Bacillota	Clostridia	Lachnospirales	Lachnospiraceae	Eisenbergiella	Eisenbergiella sp900066775
I194_bin.17.permissive	I194	Infant	82.14	1.832	0.59	4641	2086898	Bacteria	Actinomycetota	Actinomycetia	Actinomycetales	Actinomycetaceae	Pauljensenia	Pauljensenia radingae_A
I194_bin.18.orig	I194	Infant	96.77	2.825	0.423	21902	4741567	Bacteria	Bacteroidota	Bacteroidia	Bacteroidales	Bacteroidaceae	Phocaeicola	Phocaeicola vulgatus
I194_bin.19.orig	I194	Infant	98.73	0	0.49	57753	2837384	Bacteria	Bacillota	Clostridia	Lachnospirales	Lachnospiraceae	Copromonas	Copromonas sp900066535
I194_bin.1.orig	I194	Infant	96.64	1.14	0.601	22464	4381257	Bacteria	Bacillota	Clostridia	Oscillospirales	Oscillospiraceae	Flavonifractor	Flavonifractor plautii
I194_bin.20.orig	I194	Infant	76.77	1.342	0.265	112419	1606883	Bacteria	Bacillota	Clostridia	TANB77	CAG-508	CAG-269	CAG-269 sp000431335
I194_bin.21.orig	I194	Infant	91.98	2.898	0.474	31567	2855961	Bacteria	Bacillota	Clostridia	Lachnospirales	Lachnospiraceae	Acetatifactor	Acetatifactor sp900066565
I194_bin.22.orig	I194	Infant	79.04	1.12	0.442	15073	1739407	Bacteria	Bacillota	Clostridia	Lachnospirales	Lachnospiraceae	Dorea_B	Dorea_B phocaeensis
I194_bin.23.orig	I194	Infant	99.19	0.967	0.282	41723	4943754	Bacteria	Bacillota	Clostridia	Clostridiales	Clostridiaceae	Clostridium	Clostridium neonatale
I194_bin.24.strict	I194	Infant	99	0	0.511	633097	3688521	Bacteria	Pseudomonadota	Gammaproteobacteria	Enterobacterales	Enterobacteriaceae	Morganella	Morganella morganii
I194_bin.25.permissive	I194	Infant	97.98	1.677	0.382	53730	2775932	Bacteria	Bacillota	Clostridia	UBA1381	UBA1381	CAG-41	CAG-41 sp900066215
I194_bin.26.orig	I194	Infant	79.65	0	0.435	48516	1679616	Bacteria	Bacillota	Clostridia	Lachnospirales	Lachnospiraceae	Mediterraneibacter	Mediterraneibacter lactaris
I194_bin.27.strict	I194	Infant	99.03	1.923	0.545	178116	2336686	Bacteria	Bacteroidota	Bacteroidia	Bacteroidales	Rikenellaceae	Alistipes	Alistipes putredinis
I194_bin.28.orig	I194	Infant	96.49	2.705	0.369	23163	2700433	Bacteria	Bacillota	Clostridia	Lachnospirales	Lachnospiraceae	Anaerostipes	Anaerostipes hadrus
I194_bin.29.strict	I194	Infant	95.93	0.062	0.375	138624	2520921	Bacteria	Bacillota	Clostridia	Lachnospirales	Lachnospiraceae	Lachnospira	Lachnospira sp003537285
I194_bin.2.orig	I194	Infant	96.94	0.125	0.568	12149	2113642	Bacteria	Pseudomonadota	Gammaproteobacteria	Burkholderiales	Burkholderiaceae	Duodenibacillus	Duodenibacillus massiliensis
I194_bin.30.orig	I194	Infant	97.98	0	0.552	101507	2413039	Bacteria	Bacillota	Clostridia	Oscillospirales	Butyricicoccaceae	Agathobaculum	Agathobaculum butyriciproducens
I194_bin.31.strict	I194	Infant	100	1.728	0.596	125008	2430165	Bacteria	Actinomycetota	Coriobacteriia	Coriobacteriales	Coriobacteriaceae	Collinsella	Collinsella sp003469205
I194_bin.32.orig	I194	Infant	96.64	0.335	0.323	68779	2816800	Bacteria	Bacillota	Clostridia	Lachnospirales	Lachnospiraceae	Lachnospira	Lachnospira sp900551945
I194_bin.33.orig	I194	Infant	83.53	0.598	0.386	141932	1540963	Bacteria	Bacillota	Negativicutes	Veillonellales	Veillonellaceae	Veillonella	Veillonella parvula_A
I194_bin.34.strict	I194	Infant	87.32	2.293	0.599	8532	2030778	Bacteria	Bacillota	Clostridia	Oscillospirales	Ruminococcaceae	Faecalibacterium	Faecalibacterium prausnitzii_G
I194_bin.35.orig	I194	Infant	97.72	0.929	0.575	89031	5410851	Bacteria	Pseudomonadota	Gammaproteobacteria	Enterobacterales	Enterobacteriaceae	Klebsiella	Klebsiella variicola
I194_bin.36.permissive	I194	Infant	100	1.421	0.656	190586	2178598	Bacteria	Actinomycetota	Actinomycetia	Actinomycetales	Actinomycetaceae	Pauljensenia	Pauljensenia sp902373435
I194_bin.37.orig	I194	Infant	97.31	1.006	0.414	112098	2104611	Bacteria	Bacillota	Clostridia	Oscillospirales	Acutalibacteraceae	Ruminococcus_E	Ruminococcus_E bromii_B
I194_bin.38.orig	I194	Infant	96.83	1.582	0.412	76332	3421435	Bacteria	Bacillota	Clostridia	Lachnospirales	Lachnospiraceae	KLE1615	KLE1615 sp900066985
I194_bin.39.orig	I194	Infant	80.49	4.31	0.42	47519	5887973	Bacteria	Bacteroidota	Bacteroidia	Bacteroidales	Bacteroidaceae	Bacteroides	Bacteroides xylanisolvens
I194_bin.3.orig	I194	Infant	80.49	2.608	0.453	2558	3320564	Bacteria	Bacteroidota	Bacteroidia	Bacteroidales	Tannerellaceae	Parabacteroides	Parabacteroides distasonis
I194_bin.40.orig	I194	Infant	99.53	3.221	0.583	135796	2400417	Bacteria	Actinomycetota	Actinomycetia	Actinomycetales	Bifidobacteriaceae	Bifidobacterium	Bifidobacterium breve
I194_bin.41.strict	I194	Infant	98.85	1.492	0.508	147442	4711641	Bacteria	Pseudomonadota	Gammaproteobacteria	Enterobacterales	Enterobacteriaceae	Escherichia	Escherichia coli
I194_bin.4.orig	I194	Infant	93.71	1.425	0.43	71316	3434636	Bacteria	Bacillota	Clostridia	Lachnospirales	Lachnospiraceae	Roseburia	Roseburia intestinalis
I194_bin.5.orig	I194	Infant	97.98	0.671	0.36	144769	2683237	Bacteria	Bacillota	Clostridia	Lachnospirales	Lachnospiraceae	Lachnospira	Lachnospira rogosae_A
I194_bin.6.orig	I194	Infant	99.62	0.17	0.373	129385	3044132	Bacteria	Bacillota	Bacilli	Lactobacillales	Enterococcaceae	Enterococcus	Enterococcus faecalis
I194_bin.7.orig	I194	Infant	98.44	0	0.601	114644	2196810	Bacteria	Actinomycetota	Actinomycetia	Actinomycetales	Micrococcaceae	Rothia	Rothia sp902373285
I194_bin.8.orig	I194	Infant	75.98	0	0.63	13216	1481855	Bacteria	Actinomycetota	Coriobacteriia	Coriobacteriales	Coriobacteriaceae	Collinsella	Collinsella intestinalis
I194_bin.9.orig	I194	Infant	91.91	1.699	0.465	6374	2629578	Bacteria	Bacillota	Bacilli	Lactobacillales	Lactobacillaceae	Lacticaseibacillus	Lacticaseibacillus paracasei
I196_bin.10.strict	I196	Infant	92.79	1.451	0.388	110067	1914453	Bacteria	Bacillota	Negativicutes	Veillonellales	Veillonellaceae	Veillonella	Veillonella atypica
I196_bin.11.orig	I196	Infant	96.64	0	0.613	42810	2550516	Bacteria	Bacillota	Clostridia	Oscillospirales	Oscillospiraceae	An92	An92 sp018374635
I196_bin.12.strict	I196	Infant	99.32	0	0.418	175384	2826109	Bacteria	Bacillota	Clostridia	Lachnospirales	Lachnospiraceae	Lachnospira	Lachnospira sp000437735
I196_bin.13.orig	I196	Infant	96.07	0.843	0.465	25789	2927032	Bacteria	Bacillota	Clostridia	Lachnospirales	Lachnospiraceae	UBA3402	UBA3402 sp003478355
I196_bin.14.orig	I196	Infant	94.15	0.594	0.436	15185	2446916	Bacteria	Bacillota	Clostridia	Lachnospirales	Lachnospiraceae	Ruminococcus_B	Ruminococcus_B gnavus
I196_bin.15.strict	I196	Infant	98.29	0.991	0.538	435796	4689496	Bacteria	Pseudomonadota	Gammaproteobacteria	Enterobacterales	Enterobacteriaceae	Citrobacter_B	Citrobacter_B koseri
I196_bin.16.strict	I196	Infant	81.43	1.44	0.586	36858	1790650	Bacteria	Actinomycetota	Actinomycetia	Actinomycetales	Bifidobacteriaceae	Bifidobacterium	Bifidobacterium breve
I196_bin.17.orig	I196	Infant	97.98	1.006	0.381	65367	2778708	Bacteria	Bacillota	Clostridia	UBA1381	UBA1381	CAG-41	CAG-41 sp900066215
I196_bin.18.orig	I196	Infant	99.03	0	0.414	70108	3083486	Bacteria	Bacillota	Clostridia	Lachnospirales	Lachnospiraceae	Agathobacter	Agathobacter rectalis
I196_bin.19.strict	I196	Infant	90.56	0	0.312	123713	3049175	Bacteria	Bacillota	Bacilli	Erysipelotrichales	Coprobacillaceae	Erysipelatoclostridium	Erysipelatoclostridium ramosum
I196_bin.1.strict	I196	Infant	97.01	2.203	0.409	119563	4080142	Bacteria	Bacillota	Clostridia	Lachnospirales	Lachnospiraceae	COE1	COE1 sp001916965
I196_bin.20.strict	I196	Infant	88.96	0.488	0.605	16360	1747019	Bacteria	Actinomycetota	Actinomycetia	Actinomycetales	Bifidobacteriaceae	Bifidobacterium	Bifidobacterium animalis
I196_bin.21.orig	I196	Infant	95.99	0	0.421	81567	2347311	Bacteria	Bacillota	Clostridia	Lachnospirales	Lachnospiraceae	Faecalimonas	Faecalimonas umbilicata
I196_bin.22.permissive	I196	Infant	81.26	3.173	0.551	3029	3108886	Bacteria	Bacillota	Clostridia	Oscillospirales	Ruminococcaceae	Anaerotruncus	Anaerotruncus colihominis
I196_bin.23.strict	I196	Infant	72.92	0.898	0.397	7938	1513734	Bacteria	Bacillota	Negativicutes	Veillonellales	Veillonellaceae	Veillonella	Veillonella rogosae
I196_bin.24.orig	I196	Infant	95.93	0	0.496	69082	4174552	Bacteria	Bacillota	Clostridia	Lachnospirales	Lachnospiraceae	Enterocloster	Enterocloster clostridioformis_A
I196_bin.25.orig	I196	Infant	98.57	0	0.459	413343	4433118	Bacteria	Bacillota	Clostridia	Lachnospirales	Lachnospiraceae	Clostridium_Q	NA
I196_bin.26.orig	I196	Infant	98.73	2.876	0.412	50184	3859868	Bacteria	Bacillota	Clostridia	Lachnospirales	Lachnospiraceae	Blautia_A	Blautia_A wexlerae
I196_bin.27.orig	I196	Infant	99.41	0.701	0.413	57803	2870754	Bacteria	Bacillota	Clostridia	Lachnospirales	Lachnospiraceae	Dorea_A	Dorea_A longicatena
I196_bin.28.strict	I196	Infant	100	0	0.64	156090	3222364	Bacteria	Actinomycetota	Coriobacteriia	Coriobacteriales	Eggerthellaceae	Eggerthella	Eggerthella lenta
I196_bin.29.strict	I196	Infant	94.62	0.582	0.389	60214	1688213	Bacteria	Bacillota	Bacilli	Lactobacillales	Streptococcaceae	Streptococcus	Streptococcus thermophilus
I196_bin.2.orig	I196	Infant	76.02	1.287	0.563	82786	1899455	Bacteria	Actinomycetota	Actinomycetia	Actinomycetales	Bifidobacteriaceae	Bifidobacterium	Bifidobacterium pseudocatenulatum
I196_bin.30.strict	I196	Infant	98.99	0	0.451	191339	2768145	Bacteria	Bacillota	Clostridia	Oscillospirales	Ruminococcaceae	Ruminiclostridium_E	Ruminiclostridium_E siraeum
I196_bin.31.orig	I196	Infant	98.65	0.671	0.332	261673	2244340	Bacteria	Bacillota	Clostridia	Lachnospirales	CAG-274	CAG-274	CAG-274 sp000432155
I196_bin.32.orig	I196	Infant	93.67	0	0.432	47684	3023056	Bacteria	Bacillota	Clostridia	Lachnospirales	Lachnospiraceae	Enterocloster	Enterocloster sp900541315
I196_bin.33.strict	I196	Infant	75	0	0.6	15325	1781829	Bacteria	Actinomycetota	Actinomycetia	Actinomycetales	Bifidobacteriaceae	Bifidobacterium	Bifidobacterium longum
I196_bin.34.strict	I196	Infant	90.33	1.175	0.386	77359	1987768	Bacteria	Bacillota	Negativicutes	Veillonellales	Veillonellaceae	Veillonella	Veillonella parvula
I196_bin.35.orig	I196	Infant	99.99	3.068	0.578	236224	5313250	Bacteria	Pseudomonadota	Gammaproteobacteria	Enterobacterales	Enterobacteriaceae	Klebsiella	Klebsiella quasipneumoniae
I196_bin.3.permissive	I196	Infant	72.48	0.134	0.633	129483	2091450	Bacteria	Bacillota	Clostridia	Oscillospirales	Oscillospiraceae	Flavonifractor	Flavonifractor plautii
I196_bin.4.orig	I196	Infant	99.32	0.335	0.371	211027	2252239	Bacteria	Bacillota	Clostridia	Oscillospirales	Acutalibacteraceae	Pseudoruminococcus_A	Pseudoruminococcus_A massiliensis
I196_bin.5.strict	I196	Infant	99.19	0.967	0.283	45399	5434211	Bacteria	Bacillota	Clostridia	Clostridiales	Clostridiaceae	Clostridium	Clostridium neonatale
I196_bin.6.orig	I196	Infant	89	4.988	0.348	5614	3150372	Bacteria	Bacillota	Clostridia	Lachnospirales	Cellulosilyticaceae	Niameybacter	Niameybacter stercoravium
I196_bin.7.strict	I196	Infant	97.98	0	0.361	218505	2702206	Bacteria	Bacillota	Clostridia	Lachnospirales	Lachnospiraceae	Lachnospira	Lachnospira rogosae_A
I196_bin.8.permissive	I196	Infant	81.52	1.035	0.4	28395	1757485	Bacteria	Bacillota	Bacilli	Lactobacillales	Streptococcaceae	Streptococcus	Streptococcus salivarius
I196_bin.9.permissive	I196	Infant	99.32	0.308	0.444	19220	1951143	Bacteria	Campylobacterota	Campylobacteria	Campylobacterales	Campylobacteraceae	Campylobacter_A	Campylobacter_A curvus
I59_bin.10.strict	I59	Infant	97.14	0.134	0.619	41761	3369582	Bacteria	Bacillota	Clostridia	Oscillospirales	Oscillospiraceae	Flavonifractor	Flavonifractor plautii
I59_bin.11.orig	I59	Infant	99.36	0	0.397	61767	2746947	Bacteria	Bacillota	Clostridia	Lachnospirales	Lachnospiraceae	Faecalimonas	NA
I59_bin.12.permissive	I59	Infant	96.56	0.632	0.463	42537	2779423	Bacteria	Bacillota	Clostridia	Lachnospirales	Lachnospiraceae	Ventrimonas	Ventrimonas sp900538475
I59_bin.13.orig	I59	Infant	94.52	0.724	0.41	55600	3460490	Bacteria	Bacillota	Clostridia	Lachnospirales	Lachnospiraceae	Roseburia	Roseburia inulinivorans
I59_bin.14.strict	I59	Infant	97.95	0	0.561	106899	5808337	Bacteria	Bacillota	Clostridia	Lachnospirales	Lachnospiraceae	Enterocloster	Enterocloster lavalensis
I59_bin.15.orig	I59	Infant	96.4	3.605	0.577	139208	5271663	Bacteria	Pseudomonadota	Gammaproteobacteria	Enterobacterales	Enterobacteriaceae	Klebsiella	Klebsiella variicola
I59_bin.16.orig	I59	Infant	99.03	2.463	0.468	70392	3457770	Bacteria	Bacillota	Clostridia	Lachnospirales	Lachnospiraceae	Acetatifactor	Acetatifactor sp900066565
I59_bin.17.strict	I59	Infant	90.69	0.115	0.603	49137	2141133	Bacteria	Actinomycetota	Actinomycetia	Actinomycetales	Bifidobacteriaceae	Bifidobacterium	Bifidobacterium longum
I59_bin.18.orig	I59	Infant	94.27	0.947	0.463	19789	2902555	Bacteria	Bacillota	Bacilli	Lactobacillales	Lactobacillaceae	Lacticaseibacillus	Lacticaseibacillus paracasei
I59_bin.19.orig	I59	Infant	92.26	0.251	0.557	46450	4441282	Bacteria	Pseudomonadota	Gammaproteobacteria	Enterobacterales	Enterobacteriaceae	Enterobacter	Enterobacter hormaechei_A
I59_bin.1.strict	I59	Infant	94.38	0.947	0.592	26058	2196873	Bacteria	Actinomycetota	Actinomycetia	Actinomycetales	Actinomycetaceae	Pauljensenia	Pauljensenia radingae_A
I59_bin.20.orig	I59	Infant	89.74	2.147	0.362	8326	2952465	Bacteria	Bacillota	Clostridia	Lachnospirales	Lachnospiraceae	Butyribacter	Butyribacter sp000436755
I59_bin.21.orig	I59	Infant	96.83	0	0.447	67344	3405673	Bacteria	Bacillota	Clostridia	Lachnospirales	Lachnospiraceae	Choladocola	NA
I59_bin.22.orig	I59	Infant	100	0	0.314	85080	3517318	Bacteria	Bacillota	Bacilli	Erysipelotrichales	Coprobacillaceae	Erysipelatoclostridium	Erysipelatoclostridium ramosum
I59_bin.23.strict	I59	Infant	71.54	2.111	0.364	3802	2924899	Bacteria	Bacillota	Clostridia	Lachnospirales	Lachnospiraceae	Lachnospira	NA
I59_bin.25.orig	I59	Infant	99.41	1.754	0.43	153515	2891050	Bacteria	Bacillota	Clostridia	Lachnospirales	Lachnospiraceae	Ruminococcus_B	Ruminococcus_B gnavus
I59_bin.26.strict	I59	Infant	96.33	0	0.619	37687	2217061	Bacteria	Actinomycetota	Actinomycetia	Actinomycetales	Micrococcaceae	Rothia	Rothia mucilaginosa_A
I59_bin.2.orig	I59	Infant	77.59	2.445	0.387	6087	1624594	Bacteria	Bacillota	Negativicutes	Veillonellales	Veillonellaceae	Veillonella	Veillonella nakazawae
I59_bin.3.orig	I59	Infant	100	4.608	0.587	104907	2382891	Bacteria	Actinomycetota	Actinomycetia	Actinomycetales	Bifidobacteriaceae	Bifidobacterium	Bifidobacterium breve
I59_bin.4.orig	I59	Infant	75.65	0.943	0.446	4136	3288461	Bacteria	Bacillota	Bacilli	Erysipelotrichales	Erysipelotrichaceae	Clostridium_AQ	Clostridium_AQ innocuum
I59_bin.5.strict	I59	Infant	92.98	4.26	0.469	12092	2596693	Bacteria	Bacillota	Bacilli	Lactobacillales	Lactobacillaceae	Lacticaseibacillus	Lacticaseibacillus rhamnosus
I59_bin.6.orig	I59	Infant	97.98	1.006	0.381	179097	2705813	Bacteria	Bacillota	Clostridia	UBA1381	UBA1381	CAG-41	CAG-41 sp900066215
I59_bin.7.orig	I59	Infant	84.8	1.062	0.347	4279	2858200	Bacteria	Bacillota	Clostridia	Lachnospirales	Lachnospiraceae	Scybalomonas	Scybalomonas sp900544525
I59_bin.8.orig	I59	Infant	98.08	0.636	0.409	125665	3173569	Bacteria	Bacillota	Clostridia	Lachnospirales	Lachnospiraceae	Blautia	Blautia sp000432195
I59_bin.9.permissive	I59	Infant	82.37	1.227	0.559	5782	1707033	Bacteria	Actinomycetota	Actinomycetia	Actinomycetales	Actinomycetaceae	Pauljensenia	Pauljensenia sp000308055
I217_bin.10.orig	I217	Infant	99.36	0.632	0.415	44240	3480761	Bacteria	Bacillota	Clostridia	Lachnospirales	Lachnospiraceae	Blautia_A	Blautia_A wexlerae
I217_bin.11.orig	I217	Infant	95.91	1.493	0.472	29744	2681346	Bacteria	Bacillota	Clostridia	Lachnospirales	Lachnospiraceae	Acetatifactor	Acetatifactor intestinalis
I217_bin.12.strict	I217	Infant	72.72	0.099	0.387	14477	1211612	Bacteria	Bacillota	Negativicutes	Veillonellales	Veillonellaceae	Veillonella	Veillonella parvula_A
I217_bin.13.orig	I217	Infant	99.24	0.375	0.419	116141	5173849	Bacteria	Bacteroidota	Bacteroidia	Bacteroidales	Bacteroidaceae	Phocaeicola	Phocaeicola dorei
I217_bin.14.orig	I217	Infant	92.28	1.582	0.41	44682	3555447	Bacteria	Bacillota	Clostridia	Lachnospirales	Lachnospiraceae	KLE1615	KLE1615 sp900066985
I217_bin.15.strict	I217	Infant	98.65	0	0.544	240127	2566895	Bacteria	Bacillota	Clostridia	Oscillospirales	Butyricicoccaceae	Butyricicoccus	Butyricicoccus pullicaecorum
I217_bin.16.strict	I217	Infant	96.77	0.806	0.64	106545	3392364	Bacteria	Actinomycetota	Coriobacteriia	Coriobacteriales	Eggerthellaceae	Eggerthella	Eggerthella lenta
I217_bin.17.strict	I217	Infant	87.61	0.661	0.422	40781	1772207	Bacteria	Bacillota	Bacilli	Lactobacillales	Streptococcaceae	Streptococcus	Streptococcus parasanguinis_E
I217_bin.18.orig	I217	Infant	94.96	0.302	0.616	30690	3395712	Bacteria	Bacillota	Clostridia	Oscillospirales	Oscillospiraceae	Flavonifractor	Flavonifractor plautii
I217_bin.19.strict	I217	Infant	100	0.621	0.552	83137	2762115	Bacteria	Pseudomonadota	Gammaproteobacteria	Burkholderiales	Burkholderiaceae	Sutterella	Sutterella wadsworthensis
I217_bin.1.orig	I217	Infant	99.62	0.124	0.375	135138	2741869	Bacteria	Bacillota	Bacilli	Lactobacillales	Enterococcaceae	Enterococcus	Enterococcus faecalis
I217_bin.20.strict	I217	Infant	99.88	0.473	0.557	470666	1904742	Bacteria	Actinomycetota	Actinomycetia	Actinomycetales	Actinomycetaceae	Pauljensenia	Pauljensenia sp900541895
I217_bin.21.orig	I217	Infant	98.28	1.598	0.433	14726	2574732	Bacteria	Bacillota	Clostridia	Oscillospirales	Ruminococcaceae	Ruminococcus_D	Ruminococcus_D bicirculans
I217_bin.22.permissive	I217	Infant	77.77	1.708	0.463	3250	2327654	Bacteria	Bacillota	Bacilli	Lactobacillales	Lactobacillaceae	Lacticaseibacillus	Lacticaseibacillus paracasei
I217_bin.23.permissive	I217	Infant	97	0.681	0.465	174388	4650220	Bacteria	Bacteroidota	Bacteroidia	Bacteroidales	Bacteroidaceae	Bacteroides	Bacteroides uniformis
I217_bin.24.strict	I217	Infant	98.31	0.632	0.479	114104	3044415	Bacteria	Bacillota	Clostridia	Lachnospirales	Lachnospiraceae	Fusicatenibacter	Fusicatenibacter saccharivorans
I217_bin.25.strict	I217	Infant	99.42	1.41	0.45	196362	5014736	Bacteria	Bacteroidota	Bacteroidia	Bacteroidales	Tannerellaceae	Parabacteroides	Parabacteroides distasonis
I217_bin.26.strict	I217	Infant	93.31	0.893	0.425	34588	3997082	Bacteria	Bacillota	Clostridia	Lachnospirales	Lachnospiraceae	Roseburia	Roseburia intestinalis
I217_bin.27.strict	I217	Infant	99.25	0.921	0.628	165318	2185313	Bacteria	Actinomycetota	Actinomycetia	Actinomycetales	Bifidobacteriaceae	Bifidobacterium	Bifidobacterium bifidum
I217_bin.28.permissive	I217	Infant	71.97	1.086	0.402	6610	1272366	Bacteria	Bacillota	Bacilli	Lactobacillales	Streptococcaceae	Streptococcus	Streptococcus sp000187445
I217_bin.29.strict	I217	Infant	99.84	2.88	0.586	237990	2327301	Bacteria	Actinomycetota	Actinomycetia	Actinomycetales	Bifidobacteriaceae	Bifidobacterium	Bifidobacterium breve
I217_bin.2.strict	I217	Infant	99.45	0	0.467	92865	2849218	Bacteria	Bacillota	Bacilli	Lactobacillales	Lactobacillaceae	Lacticaseibacillus	Lacticaseibacillus rhamnosus
I217_bin.30.strict	I217	Infant	82.97	0.471	0.384	6645	1539453	Bacteria	Bacillota	Bacilli	Erysipelotrichales	Erysipelotrichaceae	Amedibacillus	Amedibacillus dolichus
I217_bin.31.strict	I217	Infant	99.61	0	0.452	174993	4339689	Bacteria	Bacteroidota	Bacteroidia	Bacteroidales	Tannerellaceae	Parabacteroides	Parabacteroides johnsonii
I217_bin.32.orig	I217	Infant	82.18	3.523	0.431	5007	2270099	Bacteria	Bacillota	Clostridia	Lachnospirales	Lachnospiraceae	Eubacterium_F	Eubacterium_F sp900539115
I217_bin.33.permissive	I217	Infant	96.17	0	0.438	35141	4487041	Bacteria	Bacteroidota	Bacteroidia	Bacteroidales	Bacteroidaceae	Bacteroides	Bacteroides fragilis
I217_bin.34.orig	I217	Infant	98.73	1.285	0.494	74538	2720836	Bacteria	Bacillota	Clostridia	Lachnospirales	Lachnospiraceae	Clostridium_Q	Clostridium_Q sp000435655
I217_bin.35.orig	I217	Infant	83.48	1.082	0.586	56737	1704962	Bacteria	Bacillota	Clostridia	Oscillospirales	Ruminococcaceae	Faecalibacterium	NA
I217_bin.36.strict	I217	Infant	98.42	0.056	0.505	187293	5126361	Bacteria	Pseudomonadota	Gammaproteobacteria	Enterobacterales	Enterobacteriaceae	Escherichia	Escherichia coli
I217_bin.37.strict	I217	Infant	86.36	0.948	0.383	12157	1806776	Bacteria	Bacillota	Negativicutes	Veillonellales	Veillonellaceae	Veillonella	Veillonella nakazawae
I217_bin.38.orig	I217	Infant	91.5	1.093	0.43	9168	4291730	Bacteria	Bacteroidota	Bacteroidia	Bacteroidales	Marinifilaceae	Butyricimonas	Butyricimonas faecihominis
I217_bin.39.permissive	I217	Infant	97.35	0.48	0.588	154951	3049960	Bacteria	Bacteroidota	Bacteroidia	Bacteroidales	Rikenellaceae	Alistipes	Alistipes onderdonkii
I217_bin.3.orig	I217	Infant	72.57	1.592	0.588	55598	2076673	Bacteria	Bacillota	Clostridia	Oscillospirales	Ruminococcaceae	Faecalibacterium	Faecalibacterium prausnitzii_G
I217_bin.40.permissive	I217	Infant	86.8	0.153	0.598	23932	1943906	Bacteria	Actinomycetota	Actinomycetia	Actinomycetales	Bifidobacteriaceae	Bifidobacterium	Bifidobacterium longum
I217_bin.41.strict	I217	Infant	99.98	1.497	0.44	129732	2238901	Bacteria	Bacillota	Negativicutes	Acidaminococcales	Acidaminococcaceae	Phascolarctobacterium	Phascolarctobacterium faecium
I217_bin.42.orig	I217	Infant	98.73	0.316	0.447	67823	2930456	Bacteria	Bacillota	Clostridia	Lachnospirales	Lachnospiraceae	Blautia_A	Blautia_A massiliensis
I217_bin.43.strict	I217	Infant	100	0.806	0.598	134911	2309064	Bacteria	Actinomycetota	Coriobacteriia	Coriobacteriales	Coriobacteriaceae	Collinsella	Collinsella sp018380015
I217_bin.44.orig	I217	Infant	73.96	3.164	0.468	5125	2304651	Bacteria	Bacillota	Clostridia	Lachnospirales	Lachnospiraceae	Ventrimonas	Ventrimonas sp900538475
I217_bin.45.strict	I217	Infant	87.18	1.208	0.423	27200	1676953	Bacteria	Bacillota	Bacilli	Lactobacillales	Streptococcaceae	Streptococcus	Streptococcus lactarius
I217_bin.46.strict	I217	Infant	96.71	3.053	0.391	61942	1745563	Bacteria	Bacillota	Bacilli	Lactobacillales	Streptococcaceae	Streptococcus	Streptococcus thermophilus
I217_bin.47.permissive	I217	Infant	99.46	0.307	0.417	186000	6657173	Bacteria	Bacteroidota	Bacteroidia	Bacteroidales	Bacteroidaceae	Bacteroides	Bacteroides ovatus
I217_bin.48.strict	I217	Infant	100	0	0.312	124074	3375889	Bacteria	Bacillota	Bacilli	Erysipelotrichales	Coprobacillaceae	Erysipelatoclostridium	Erysipelatoclostridium ramosum
I217_bin.4.strict	I217	Infant	97.4	2.528	0.574	383365	5430734	Bacteria	Pseudomonadota	Gammaproteobacteria	Enterobacterales	Enterobacteriaceae	Klebsiella	Klebsiella variicola
I217_bin.50.orig	I217	Infant	94.12	0.241	0.495	84557	3102532	Bacteria	Bacillota	Clostridia	Lachnospirales	Lachnospiraceae	Roseburia	Roseburia hominis
I217_bin.5.strict	I217	Infant	74.18	0.421	0.374	4385	1362641	Bacteria	Bacillota	Bacilli	Lactobacillales	Streptococcaceae	Streptococcus	Streptococcus lutetiensis
I217_bin.6.orig	I217	Infant	95.84	0	0.476	43632	2523450	Bacteria	Bacillota	Clostridia	Lachnospirales	Lachnospiraceae	Enterocloster	Enterocloster sp001517625
I217_bin.7.strict	I217	Infant	99.51	0.483	0.416	108584	2904947	Bacteria	Bacillota	Clostridia	Lachnospirales	Lachnospiraceae	Agathobacter	Agathobacter rectalis
I217_bin.8.strict	I217	Infant	90.45	3.199	0.658	5825	2014001	Bacteria	Actinomycetota	Actinomycetia	Actinomycetales	Actinomycetaceae	Pauljensenia	Pauljensenia sp000411415
I217_bin.9.strict	I217	Infant	95.8	1.851	0.433	37010	2650062	Bacteria	Bacillota	Clostridia	Lachnospirales	Lachnospiraceae	Ruminococcus_B	Ruminococcus_B gnavus
I219_bin.10.orig	I219	Infant	98.05	2.516	0.369	20917	3391041	Bacteria	Bacillota	Clostridia	Lachnospirales	Lachnospiraceae	Anaerostipes	Anaerostipes hadrus
I219_bin.11.permissive	I219	Infant	97.9	0.161	0.417	154551	6411464	Bacteria	Bacteroidota	Bacteroidia	Bacteroidales	Bacteroidaceae	Bacteroides	Bacteroides ovatus
I219_bin.12.permissive	I219	Infant	99.19	0.089	0.281	92461	3003885	Bacteria	Bacillota	Clostridia	Clostridiales	Clostridiaceae	Clostridium_P	Clostridium_P perfringens
I219_bin.13.orig	I219	Infant	93.28	0	0.385	91460	2050306	Bacteria	Bacillota	Clostridia	Oscillospirales	Acutalibacteraceae	UMGS1071	UMGS1071 sp900542375
I219_bin.14.strict	I219	Infant	100	0.473	0.56	529689	1914464	Bacteria	Actinomycetota	Actinomycetia	Actinomycetales	Actinomycetaceae	Pauljensenia	Pauljensenia sp900541895
I219_bin.15.orig	I219	Infant	96.43	0	0.37	59236	2959674	Bacteria	Bacillota	Clostridia	Lachnospirales	Lachnospiraceae	Lachnospira	Lachnospira sp000436535
I219_bin.16.strict	I219	Infant	97.32	2.333	0.579	41502	5038278	Bacteria	Pseudomonadota	Gammaproteobacteria	Enterobacterales	Enterobacteriaceae	Klebsiella	Klebsiella pneumoniae
I219_bin.17.orig	I219	Infant	93.03	1.856	0.585	47744	2588287	Bacteria	Actinomycetota	Actinomycetia	Actinomycetales	Bifidobacteriaceae	Bifidobacterium	Bifidobacterium dentium
I219_bin.18.strict	I219	Infant	97.59	0.961	0.534	266721	2485814	Bacteria	Bacteroidota	Bacteroidia	Bacteroidales	Rikenellaceae	Alistipes	Alistipes putredinis
I219_bin.19.orig	I219	Infant	100	2.04	0.575	80166	2950206	Bacteria	Bacillota	Clostridia	Oscillospirales	Ruminococcaceae	Faecalibacterium	Faecalibacterium prausnitzii_G
I219_bin.1.strict	I219	Infant	97.66	0.877	0.458	148297	2940216	Bacteria	Bacillota	Clostridia	Lachnospirales	Lachnospiraceae	Sellimonas	Sellimonas intestinalis
I219_bin.20.orig	I219	Infant	99.32	0.564	0.494	212144	6040378	Bacteria	Bacillota	Clostridia	Lachnospirales	Lachnospiraceae	Enterocloster	Enterocloster bolteae
I219_bin.21.permissive	I219	Infant	96.88	3.713	0.445	10502	3122791	Bacteria	Bacillota	Clostridia	Lachnospirales	Lachnospiraceae	Anaerostipes	Anaerostipes caccae
I219_bin.22.strict	I219	Infant	98.98	1.321	0.427	353126	6226000	Bacteria	Bacteroidota	Bacteroidia	Bacteroidales	Bacteroidaceae	Bacteroides	Bacteroides thetaiotaomicron
I219_bin.23.permissive	I219	Infant	95.45	0.061	0.587	10945	2985082	Bacteria	Bacillota	Clostridia	Oscillospirales	Ruminococcaceae	Ruthenibacterium	Ruthenibacterium lactatiformans
I219_bin.24.orig	I219	Infant	98.38	0.806	0.642	96314	3399990	Bacteria	Actinomycetota	Coriobacteriia	Coriobacteriales	Eggerthellaceae	Eggerthella	Eggerthella lenta
I219_bin.25.permissive	I219	Infant	97.11	0	0.6	124416	2194121	Bacteria	Actinomycetota	Actinomycetia	Actinomycetales	Micrococcaceae	Rothia	Rothia sp902373285
I219_bin.26.strict	I219	Infant	96.13	0.362	0.429	117121	3266351	Bacteria	Bacillota	Clostridia	Lachnospirales	Lachnospiraceae	Roseburia	Roseburia intestinalis
I219_bin.27.orig	I219	Infant	99.4	0	0.455	268263	1626467	Bacteria	Bacillota	Negativicutes	Veillonellales	Megasphaeraceae	Anaeroglobus	Anaeroglobus micronuciformis
I219_bin.29.strict	I219	Infant	98.65	0	0.422	91640	2658690	Bacteria	Bacillota	Clostridia	Lachnospirales	Lachnospiraceae	Lachnospira	Lachnospira sp000437735
I219_bin.2.orig	I219	Infant	96.45	0.619	0.527	79711	1589941	Bacteria	Actinomycetota	Actinomycetia	Actinomycetales	Bifidobacteriaceae	Scardovia	Scardovia wiggsiae
I219_bin.30.orig	I219	Infant	100	0.798	0.385	218430	2166557	Bacteria	Bacillota	Negativicutes	Veillonellales	Veillonellaceae	Veillonella	Veillonella parvula_A
I219_bin.31.orig	I219	Infant	99.21	1.69	0.432	107212	3062611	Bacteria	Bacillota	Clostridia	Lachnospirales	Lachnospiraceae	Agathobacter	Agathobacter faecis
I219_bin.32.permissive	I219	Infant	99.32	0.134	0.611	133638	3988908	Bacteria	Bacillota	Clostridia	Oscillospirales	Oscillospiraceae	Flavonifractor	Flavonifractor plautii
I219_bin.33.permissive	I219	Infant	99.4	0.591	0.597	49329	4093163	Bacteria	Desulfobacterota_I	Desulfovibrionia	Desulfovibrionales	Desulfovibrionaceae	Bilophila	Bilophila wadsworthia
I219_bin.34.strict	I219	Infant	75.6	0.587	0.29	7456	3322340	Bacteria	Bacillota	Clostridia	Clostridiales	Clostridiaceae	Clostridium	Clostridium butyricum
I219_bin.35.strict	I219	Infant	99.16	0.673	0.506	167015	4956692	Bacteria	Pseudomonadota	Gammaproteobacteria	Enterobacterales	Enterobacteriaceae	Escherichia	Escherichia coli
I219_bin.36.orig	I219	Infant	96.31	0.23	0.629	79190	2074048	Bacteria	Actinomycetota	Actinomycetia	Actinomycetales	Bifidobacteriaceae	Bifidobacterium	Bifidobacterium bifidum
I219_bin.37.strict	I219	Infant	99.03	0.128	0.449	238987	5023566	Bacteria	Bacteroidota	Bacteroidia	Bacteroidales	Tannerellaceae	Parabacteroides	Parabacteroides distasonis
I219_bin.38.orig	I219	Infant	98.88	0.557	0.431	158387	5020938	Bacteria	Bacteroidota	Bacteroidia	Bacteroidales	Bacteroidaceae	Bacteroides	Bacteroides fragilis_A
I219_bin.39.strict	I219	Infant	98.63	0	0.428	140878	3051758	Bacteria	Bacillota	Clostridia	Oscillospirales	Ruminococcaceae	Ruminococcus_D	Ruminococcus_D bicirculans
I219_bin.3.orig	I219	Infant	88.67	2.898	0.475	10036	2941807	Bacteria	Bacillota	Clostridia	Lachnospirales	Lachnospiraceae	Acetatifactor	Acetatifactor sp900066565
I219_bin.40.orig	I219	Infant	99.24	1.033	0.414	201465	5493513	Bacteria	Bacteroidota	Bacteroidia	Bacteroidales	Bacteroidaceae	Phocaeicola	Phocaeicola dorei
I219_bin.41.orig	I219	Infant	97.31	1.342	0.546	23700	2747469	Bacteria	Bacillota	Clostridia	Oscillospirales	Butyricicoccaceae	Agathobaculum	Agathobaculum butyriciproducens
I219_bin.42.orig	I219	Infant	81.13	3.932	0.396	6408	1690234	Bacteria	Bacillota	Bacilli	Lactobacillales	Streptococcaceae	Streptococcus	Streptococcus sp000187445
I219_bin.4.orig	I219	Infant	83.21	2.241	0.438	15166	2015746	Bacteria	Bacillota	Clostridia	Lachnospirales	Lachnospiraceae	Ruminococcus_B	Ruminococcus_B gnavus
I219_bin.5.orig	I219	Infant	100	0	0.313	77973	3308830	Bacteria	Bacillota	Bacilli	Erysipelotrichales	Coprobacillaceae	Erysipelatoclostridium	Erysipelatoclostridium ramosum
I219_bin.6.orig	I219	Infant	97.98	1.006	0.382	131878	2601471	Bacteria	Bacillota	Clostridia	UBA1381	UBA1381	CAG-41	CAG-41 sp900066215
I219_bin.7.strict	I219	Infant	89.76	0.671	0.377	252295	2239369	Bacteria	Bacillota	Clostridia	Lachnospirales	Lachnospiraceae	Lachnospira	Lachnospira sp003451515
I219_bin.8.strict	I219	Infant	99.22	0.174	0.347	68045	1922964	Bacteria	Bacillota	Bacilli	Lactobacillales	Lactobacillaceae	Lactobacillus	Lactobacillus paragasseri
I219_bin.9.orig	I219	Infant	99.36	0.632	0.416	48789	3409035	Bacteria	Bacillota	Clostridia	Lachnospirales	Lachnospiraceae	Blautia_A	Blautia_A wexlerae
I220_bin.10.orig	I220	Infant	97.95	0.68	0.581	69259	3178234	Bacteria	Bacillota	Clostridia	Oscillospirales	Ruminococcaceae	Ruthenibacterium	Ruthenibacterium lactatiformans
I220_bin.11.strict	I220	Infant	97.24	4.495	0.423	148122	4713881	Bacteria	Bacteroidota	Bacteroidia	Bacteroidales	Bacteroidaceae	Bacteroides	Bacteroides caccae
I220_bin.12.orig	I220	Infant	99.32	0.671	0.41	170797	2322767	Bacteria	Bacillota	Clostridia	Oscillospirales	Acutalibacteraceae	Ruminococcus_E	Ruminococcus_E bromii_B
I220_bin.13.strict	I220	Infant	90.06	0.473	0.53	7755	1740089	Bacteria	Actinomycetota	Actinomycetia	Actinomycetales	Actinomycetaceae	Varibaculum	Varibaculum cambriense_A
I220_bin.14.strict	I220	Infant	92.05	1.342	0.613	61835	2579567	Bacteria	Bacillota	Clostridia	Oscillospirales	Oscillospiraceae	Dysosmobacter	Dysosmobacter welbionis
I220_bin.15.strict	I220	Infant	95.32	0.311	0.429	83970	2823352	Bacteria	Bacillota	Clostridia	Lachnospirales	Lachnospiraceae	Bariatricus	Bariatricus comes_A
I220_bin.16.orig	I220	Infant	74.35	2.053	0.437	9287	2579711	Bacteria	Bacillota	Clostridia	Lachnospirales	Lachnospiraceae	Roseburia	Roseburia intestinalis
I220_bin.17.strict	I220	Infant	80.4	0	0.433	169340	2161754	Bacteria	Bacillota	Clostridia	Lachnospirales	Lachnospiraceae	Ruminococcus_B	Ruminococcus_B gnavus
I220_bin.18.orig	I220	Infant	99.24	1.898	0.413	40350	3622672	Bacteria	Bacillota	Clostridia	Lachnospirales	Lachnospiraceae	Blautia_A	Blautia_A wexlerae
I220_bin.19.strict	I220	Infant	83.41	3.033	0.589	44823	1932238	Bacteria	Actinomycetota	Actinomycetia	Actinomycetales	Bifidobacteriaceae	Bifidobacterium	Bifidobacterium breve
I220_bin.1.strict	I220	Infant	93.29	0.85	0.58	33493	2370128	Bacteria	Bacillota	Clostridia	Oscillospirales	Ruminococcaceae	Faecalibacterium	Faecalibacterium sp900539885
I220_bin.20.orig	I220	Infant	95.63	1.038	0.688	11302	2369892	Bacteria	Actinomycetota	Actinomycetia	Actinomycetales	Actinomycetaceae	Actinomyces	Actinomyces urogenitalis
I220_bin.21.orig	I220	Infant	97.31	0	0.535	468247	1965846	Bacteria	Bacillota	Clostridia	Oscillospirales	Acutalibacteraceae	CAG-217	CAG-217 sp000436335
I220_bin.22.permissive	I220	Infant	99.05	0	0.314	22480	3292713	Bacteria	Bacillota	Bacilli	Erysipelotrichales	Coprobacillaceae	Erysipelatoclostridium	Erysipelatoclostridium ramosum
I220_bin.23.orig	I220	Infant	94.75	2.818	0.627	22551	3057631	Bacteria	Bacillota	Clostridia	Oscillospirales	Oscillospiraceae	Flavonifractor	Flavonifractor plautii
I220_bin.24.strict	I220	Infant	97.49	0.123	0.463	141891	4273986	Bacteria	Bacteroidota	Bacteroidia	Bacteroidales	Bacteroidaceae	Bacteroides	Bacteroides uniformis
I220_bin.25.orig	I220	Infant	86.94	2.281	0.6	22030	1956682	Bacteria	Actinomycetota	Actinomycetia	Actinomycetales	Bifidobacteriaceae	Bifidobacterium	Bifidobacterium longum
I220_bin.26.permissive	I220	Infant	82.09	0.02	0.379	5764	1944053	Bacteria	Bacillota	Clostridia	Lachnospirales	Lachnospiraceae	Lachnospira	Lachnospira sp003451515
I220_bin.27.strict	I220	Infant	73.62	0	0.418	85358	5916327	Bacteria	Bacteroidota	Bacteroidia	Bacteroidales	Bacteroidaceae	Bacteroides	Bacteroides ovatus
I220_bin.28.orig	I220	Infant	94.17	0.61	0.477	21241	2511927	Bacteria	Bacillota	Clostridia	Lachnospirales	Lachnospiraceae	Clostridium_AP	Clostridium_AP scindens
I220_bin.29.strict	I220	Infant	99.51	0.322	0.409	111564	3392471	Bacteria	Bacillota	Clostridia	Lachnospirales	Lachnospiraceae	Agathobacter	Agathobacter rectalis
I220_bin.2.strict	I220	Infant	91.94	2.013	0.371	60238	2653649	Bacteria	Bacillota	Clostridia	Lachnospirales	Lachnospiraceae	Anaerostipes	Anaerostipes hadrus
I220_bin.30.orig	I220	Infant	98.11	0	0.291	34040	2834127	Bacteria	Bacillota	Bacilli	Erysipelotrichales	Coprobacillaceae	Faecalibacillus	Faecalibacillus intestinalis
I220_bin.31.permissive	I220	Infant	92.53	2.668	0.441	11308	2223533	Bacteria	Bacillota	Negativicutes	Acidaminococcales	Acidaminococcaceae	Phascolarctobacterium	Phascolarctobacterium faecium
I220_bin.32.permissive	I220	Infant	100	0	0.551	40844	2814753	Bacteria	Pseudomonadota	Gammaproteobacteria	Burkholderiales	Burkholderiaceae	Sutterella	Sutterella wadsworthensis
I220_bin.33.permissive	I220	Infant	97.01	4.323	0.419	219068	5713377	Bacteria	Bacteroidota	Bacteroidia	Bacteroidales	Bacteroidaceae	Phocaeicola	Phocaeicola dorei
I220_bin.34.strict	I220	Infant	97.95	0.68	0.554	246169	2830503	Bacteria	Verrucomicrobiota	Verrucomicrobiae	Verrucomicrobiales	Akkermansiaceae	Akkermansia	Akkermansia muciniphila
I220_bin.35.strict	I220	Infant	87.36	1.672	0.431	379042	4188440	Bacteria	Bacteroidota	Bacteroidia	Bacteroidales	Bacteroidaceae	Bacteroides	Bacteroides fragilis
I220_bin.36.permissive	I220	Infant	98.79	0.48	0.584	200919	3393757	Bacteria	Bacteroidota	Bacteroidia	Bacteroidales	Rikenellaceae	Alistipes	Alistipes onderdonkii
I220_bin.37.permissive	I220	Infant	74.47	0.196	0.349	3002	1350839	Bacteria	Bacillota	Clostridia	Tissierellales	Peptoniphilaceae	Peptoniphilus_A	Peptoniphilus_A harei_A
I220_bin.3.strict	I220	Infant	96.65	0.687	0.427	133255	5928997	Bacteria	Bacteroidota	Bacteroidia	Bacteroidales	Bacteroidaceae	Bacteroides	Bacteroides thetaiotaomicron
I220_bin.4.strict	I220	Infant	100	2.58	0.598	222235	2223900	Bacteria	Actinomycetota	Coriobacteriia	Coriobacteriales	Coriobacteriaceae	Collinsella	Collinsella sp003487125
I220_bin.5.strict	I220	Infant	94.35	1.424	0.583	62920	2300240	Bacteria	Bacillota	Clostridia	Oscillospirales	Ruminococcaceae	Faecalibacterium	Faecalibacterium prausnitzii
I220_bin.6.orig	I220	Infant	90.91	0.483	0.422	6626	3053353	Bacteria	Bacillota	Clostridia	Lachnospirales	Lachnospiraceae	Mediterraneibacter	Mediterraneibacter sp014287475
I220_bin.7.orig	I220	Infant	87.43	1.136	0.597	52079	1791476	Bacteria	Actinomycetota	Actinomycetia	Actinomycetales	Bifidobacteriaceae	Bifidobacterium	Bifidobacterium adolescentis
I220_bin.8.orig	I220	Infant	99.42	0.739	0.45	100303	4730882	Bacteria	Bacteroidota	Bacteroidia	Bacteroidales	Tannerellaceae	Parabacteroides	Parabacteroides distasonis
I220_bin.9.strict	I220	Infant	73.5	0.271	0.468	16553	2071112	Bacteria	Bacillota	Bacilli	Lactobacillales	Lactobacillaceae	Lacticaseibacillus	Lacticaseibacillus rhamnosus
I225_bin.10.strict	I225	Infant	98.77	0.78	0.508	43174	4338958	Bacteria	Pseudomonadota	Gammaproteobacteria	Enterobacterales	Enterobacteriaceae	Escherichia	Escherichia coli
I225_bin.11.strict	I225	Infant	99.19	3.225	0.598	91239	2224890	Bacteria	Actinomycetota	Coriobacteriia	Coriobacteriales	Coriobacteriaceae	Collinsella	Collinsella sp002232035
I225_bin.12.strict	I225	Infant	78.79	0	0.391	45260	1587812	Bacteria	Bacillota	Negativicutes	Veillonellales	Veillonellaceae	Veillonella	Veillonella atypica
I225_bin.13.orig	I225	Infant	97.15	0	0.479	32029	4355856	Bacteria	Bacillota	Clostridia	Lachnospirales	Lachnospiraceae	Clostridium_Q	Clostridium_Q symbiosum
I225_bin.14.orig	I225	Infant	90.6	0	0.417	134691	2847164	Bacteria	Bacillota	Clostridia	Lachnospirales	Lachnospiraceae	Lachnospira	Lachnospira sp000437735
I225_bin.15.orig	I225	Infant	98.1	0.141	0.494	135018	5898183	Bacteria	Bacillota	Clostridia	Lachnospirales	Lachnospiraceae	Enterocloster	Enterocloster bolteae
I225_bin.16.orig	I225	Infant	100	0	0.312	62599	3155925	Bacteria	Bacillota	Bacilli	Erysipelotrichales	Coprobacillaceae	Erysipelatoclostridium	Erysipelatoclostridium ramosum
I225_bin.17.strict	I225	Infant	97.98	0.115	0.64	29845	3255999	Bacteria	Actinomycetota	Coriobacteriia	Coriobacteriales	Eggerthellaceae	Eggerthella	Eggerthella lenta
I225_bin.18.strict	I225	Infant	93.05	0.929	0.444	20630	3628872	Bacteria	Bacteroidota	Bacteroidia	Bacteroidales	Bacteroidaceae	Bacteroides	Bacteroides eggerthii
I225_bin.19.orig	I225	Infant	72.3	0.316	0.443	5802	2552591	Bacteria	Bacillota	Clostridia	Lachnospirales	Lachnospiraceae	Enterocloster	Enterocloster sp000431375
I225_bin.1.strict	I225	Infant	90.32	4.022	0.468	241633	6974121	Bacteria	Bacillota	Clostridia	Lachnospirales	Lachnospiraceae	Eisenbergiella	Eisenbergiella tayi
I225_bin.20.orig	I225	Infant	72.84	3.362	0.442	26001	2103835	Bacteria	Bacillota	Clostridia	Lachnospirales	Lachnospiraceae	Ruminococcus_B	Ruminococcus_B gnavus
I225_bin.21.orig	I225	Infant	81.05	2.994	0.383	22770	1939794	Bacteria	Bacillota	Negativicutes	Veillonellales	Veillonellaceae	Veillonella	Veillonella parvula_A
I225_bin.22.orig	I225	Infant	85.62	0	0.454	137038	1396523	Bacteria	Bacillota	Negativicutes	Veillonellales	Megasphaeraceae	Anaeroglobus	Anaeroglobus micronuciformis
I225_bin.23.orig	I225	Infant	96.13	0.845	0.428	96440	3403079	Bacteria	Bacillota	Clostridia	Lachnospirales	Lachnospiraceae	Roseburia	Roseburia intestinalis
I225_bin.24.strict	I225	Infant	94.39	0.316	0.504	26097	5423458	Bacteria	Bacillota	Clostridia	Lachnospirales	Lachnospiraceae	Enterocloster	Enterocloster aldenensis
I225_bin.25.strict	I225	Infant	99.65	1.125	0.559	320767	4604378	Bacteria	Pseudomonadota	Gammaproteobacteria	Enterobacterales	Enterobacteriaceae	Enterobacter	Enterobacter asburiae_B
I225_bin.26.orig	I225	Infant	96.83	0.316	0.446	114739	2795341	Bacteria	Bacillota	Clostridia	Lachnospirales	Lachnospiraceae	Blautia_A	Blautia_A massiliensis
I225_bin.27.orig	I225	Infant	95.63	2.516	0.343	295976	3292234	Bacteria	Bacillota	Clostridia	Lachnospirales	Lachnospiraceae	Scybalomonas	Scybalomonas sp900544525
I225_bin.28.strict	I225	Infant	99.05	0.592	0.526	180872	2102819	Bacteria	Actinomycetota	Actinomycetia	Actinomycetales	Actinomycetaceae	Varibaculum	Varibaculum cambriense_A
I225_bin.29.permissive	I225	Infant	98.65	0.671	0.406	235840	2181568	Bacteria	Bacillota	Clostridia	Oscillospirales	Acutalibacteraceae	Ruminococcus_E	Ruminococcus_E bromii_B
I225_bin.2.strict	I225	Infant	98.63	0.136	0.571	114557	3810620	Bacteria	Bacillota	Clostridia	Oscillospirales	Ruminococcaceae	Ruthenibacterium	Ruthenibacterium lactatiformans
I225_bin.30.strict	I225	Infant	99.19	1.115	0.463	136884	4427475	Bacteria	Bacteroidota	Bacteroidia	Bacteroidales	Bacteroidaceae	Bacteroides	Bacteroides uniformis
I225_bin.31.strict	I225	Infant	96.81	0	0.431	250658	4690008	Bacteria	Bacteroidota	Bacteroidia	Bacteroidales	Bacteroidaceae	Bacteroides	Bacteroides fragilis
I225_bin.32.strict	I225	Infant	96.78	2.983	0.298	25636	3496537	Bacteria	Bacillota	Clostridia	Clostridiales	Clostridiaceae	Clostridium	Clostridium paraputrificum
I225_bin.33.orig	I225	Infant	95.56	0.949	0.41	27322	4143907	Bacteria	Bacillota	Clostridia	Lachnospirales	Lachnospiraceae	Blautia_A	Blautia_A wexlerae
I225_bin.34.strict	I225	Infant	99.53	0.23	0.628	138471	2166095	Bacteria	Actinomycetota	Actinomycetia	Actinomycetales	Bifidobacteriaceae	Bifidobacterium	Bifidobacterium bifidum
I225_bin.35.strict	I225	Infant	99.24	3.383	0.418	134588	5584428	Bacteria	Bacteroidota	Bacteroidia	Bacteroidales	Bacteroidaceae	Phocaeicola	Phocaeicola dorei
I225_bin.3.strict	I225	Infant	93.24	0.465	0.393	12595	1481374	Bacteria	Bacillota	Bacilli	Lactobacillales	Streptococcaceae	Streptococcus	Streptococcus thermophilus
I225_bin.4.strict	I225	Infant	95.47	0.632	0.423	499852	1632210	Bacteria	Bacillota	Negativicutes	Veillonellales	Dialisteraceae	Dialister	Dialister sp900541485
I225_bin.5.permissive	I225	Infant	80.86	2.035	0.634	5086	2374108	Bacteria	Bacillota	Clostridia	Oscillospirales	Oscillospiraceae	Flavonifractor	Flavonifractor plautii
I225_bin.6.strict	I225	Infant	97.38	0.617	0.427	177590	5852667	Bacteria	Bacteroidota	Bacteroidia	Bacteroidales	Bacteroidaceae	Bacteroides	Bacteroides intestinalis
I225_bin.7.orig	I225	Infant	98.04	0	0.604	62152	2328165	Bacteria	Actinomycetota	Actinomycetia	Actinomycetales	Bifidobacteriaceae	Bifidobacterium	Bifidobacterium longum
I225_bin.8.strict	I225	Infant	98.11	0.943	0.444	27086	4134623	Bacteria	Bacillota	Bacilli	Erysipelotrichales	Erysipelotrichaceae	Clostridium_AQ	Clostridium_AQ innocuum
I225_bin.9.orig	I225	Infant	97.82	0.724	0.414	109716	2746594	Bacteria	Bacillota	Clostridia	Lachnospirales	Lachnospiraceae	Agathobacter	Agathobacter rectalis
I234_bin.10.orig	I234	Infant	86.31	2.151	0.595	25144	1950961	Bacteria	Actinomycetota	Actinomycetia	Actinomycetales	Bifidobacteriaceae	Bifidobacterium	Bifidobacterium adolescentis
I234_bin.11.strict	I234	Infant	97.95	0.68	0.577	340116	3169840	Bacteria	Verrucomicrobiota	Verrucomicrobiae	Verrucomicrobiales	Akkermansiaceae	Akkermansia	Akkermansia muciniphila_B
I234_bin.12.orig	I234	Infant	89.69	0.879	0.497	4252	1877157	Bacteria	Pseudomonadota	Gammaproteobacteria	Burkholderiales	Burkholderiaceae	Sutterella	Sutterella sp900762445
I234_bin.13.orig	I234	Infant	97.67	0.632	0.48	106891	2999432	Bacteria	Bacillota	Clostridia	Lachnospirales	Lachnospiraceae	Fusicatenibacter	Fusicatenibacter saccharivorans
I234_bin.14.strict	I234	Infant	96.73	1.153	0.45	102039	4627553	Bacteria	Bacteroidota	Bacteroidia	Bacteroidales	Tannerellaceae	Parabacteroides	Parabacteroides distasonis
I234_bin.15.orig	I234	Infant	99.19	0.115	0.577	80822	2134161	Bacteria	Actinomycetota	Coriobacteriia	Coriobacteriales	Eggerthellaceae	Slackia_A	Slackia_A isoflavoniconvertens
I234_bin.16.permissive	I234	Infant	83.06	0.223	0.367	5902	1704107	Bacteria	Bacillota	Clostridia	Oscillospirales	Acutalibacteraceae	Pseudoruminococcus_A	Pseudoruminococcus_A massiliensis
I234_bin.17.orig	I234	Infant	97.31	0.134	0.615	118663	3578501	Bacteria	Bacillota	Clostridia	Oscillospirales	Oscillospiraceae	Flavonifractor	Flavonifractor plautii
I234_bin.18.orig	I234	Infant	91.62	2.304	0.598	62233	2110735	Bacteria	Actinomycetota	Actinomycetia	Actinomycetales	Bifidobacteriaceae	Bifidobacterium	Bifidobacterium longum
I234_bin.19.strict	I234	Infant	97.18	0.568	0.508	110952	4364970	Bacteria	Pseudomonadota	Gammaproteobacteria	Enterobacterales	Enterobacteriaceae	Escherichia	Escherichia coli
I234_bin.1.orig	I234	Infant	99.31	2.04	0.596	107988	2394755	Bacteria	Bacillota	Clostridia	Oscillospirales	Ruminococcaceae	Faecalibacterium	Faecalibacterium sp900758465
I234_bin.20.orig	I234	Infant	98.69	1.579	0.688	97588	2624566	Bacteria	Actinomycetota	Actinomycetia	Actinomycetales	Actinomycetaceae	Actinomyces	Actinomyces urogenitalis
I234_bin.21.orig	I234	Infant	98.83	0.974	0.456	54232	3024274	Bacteria	Bacillota	Clostridia	Lachnospirales	Lachnospiraceae	Sellimonas	Sellimonas intestinalis
I234_bin.22.strict	I234	Infant	91.25	1.503	0.426	27784	1824742	Bacteria	Bacillota	Bacilli	Lactobacillales	Streptococcaceae	Streptococcus	Streptococcus sp900766505
I234_bin.23.orig	I234	Infant	98.55	1.932	0.416	93995	2767069	Bacteria	Bacillota	Clostridia	Lachnospirales	Lachnospiraceae	Agathobacter	Agathobacter rectalis
I234_bin.24.orig	I234	Infant	95.97	0.692	0.536	61375	3199632	Bacteria	Bacillota	Clostridia	Oscillospirales	Acutalibacteraceae	Clostridium_E	Clostridium_E sporosphaeroides
I234_bin.25.orig	I234	Infant	82.41	0.396	0.555	3966	1882829	Bacteria	Bacillota	Clostridia	Oscillospirales	Butyricicoccaceae	Butyricicoccus	NA
I234_bin.26.strict	I234	Infant	89.61	2.013	0.565	11564	2764113	Bacteria	Bacillota	Clostridia	Oscillospirales	Acutalibacteraceae	Clostridium_E	Clostridium_E sp002397665
I234_bin.27.orig	I234	Infant	100	0	0.622	243382	2144045	Bacteria	Actinomycetota	Coriobacteriia	Coriobacteriales	Eggerthellaceae	Senegalimassilia	Senegalimassilia anaerobia
I234_bin.28.permissive	I234	Infant	97.86	0	0.465	196678	4124384	Bacteria	Bacteroidota	Bacteroidia	Bacteroidales	Bacteroidaceae	Bacteroides	Bacteroides uniformis
I234_bin.29.strict	I234	Infant	96.64	0	0.406	67760	2055534	Bacteria	Bacillota	Clostridia	Oscillospirales	Acutalibacteraceae	Limousia	Limousia pullorum
I234_bin.2.orig	I234	Infant	85.96	0.635	0.431	73173	2445064	Bacteria	Bacillota	Clostridia	Lachnospirales	Lachnospiraceae	Bariatricus	Bariatricus comes_A
I234_bin.30.strict	I234	Infant	81.78	0.955	0.379	6041	2065276	Bacteria	Bacillota	Clostridia	Lachnospirales	Lachnospiraceae	Lachnospira	Lachnospira sp003451515
I234_bin.31.permissive	I234	Infant	94.96	0.302	0.384	6559	1900024	Bacteria	Bacillota	Clostridia	Oscillospirales	Acutalibacteraceae	UMGS1071	UMGS1071 sp900541905
I234_bin.32.strict	I234	Infant	90.77	0	0.383	21459	3506370	Bacteria	Bacillota	Clostridia	Lachnospirales	Lachnospiraceae	Anaerobutyricum	Anaerobutyricum hallii
I234_bin.33.strict	I234	Infant	98.26	0.728	0.421	121860	5739373	Bacteria	Bacteroidota	Bacteroidia	Bacteroidales	Bacteroidaceae	Bacteroides	Bacteroides faecis
I234_bin.34.orig	I234	Infant	92.24	1.093	0.495	12189	2625966	Bacteria	Bacillota	Clostridia	Lachnospirales	Lachnospiraceae	Copromonas	Copromonas sp900066535
I234_bin.35.orig	I234	Infant	81.03	2.125	0.278	99877	1624863	Bacteria	Bacillota	Clostridia	TANB77	CAG-508	Merdicola	Merdicola sp001915925
I234_bin.36.orig	I234	Infant	83.82	1.401	0.583	106271	2287291	Bacteria	Actinomycetota	Actinomycetia	Actinomycetales	Bifidobacteriaceae	Bifidobacterium	Bifidobacterium dentium
I234_bin.37.orig	I234	Infant	96.2	0	0.402	79449	2874511	Bacteria	Bacillota	Clostridia	Lachnospirales	Lachnospiraceae	Faecalimonas	Faecalimonas phoceensis
I234_bin.38.orig	I234	Infant	98.07	0.134	0.417	125032	6101004	Bacteria	Bacteroidota	Bacteroidia	Bacteroidales	Bacteroidaceae	Bacteroides	Bacteroides ovatus
I234_bin.39.orig	I234	Infant	91.72	2.977	0.388	16007	1779412	Bacteria	Bacillota	Bacilli	Lactobacillales	Streptococcaceae	Streptococcus	Streptococcus thermophilus
I234_bin.3.orig	I234	Infant	99.23	0	0.454	105324	4084152	Bacteria	Bacteroidota	Bacteroidia	Bacteroidales	Tannerellaceae	Parabacteroides	Parabacteroides merdae
I234_bin.40.orig	I234	Infant	99.32	1.757	0.492	79948	5142721	Bacteria	Bacillota	Clostridia	Lachnospirales	Lachnospiraceae	Enterocloster	Enterocloster clostridioformis
I234_bin.41.orig	I234	Infant	98.05	0.584	0.432	34237	3041414	Bacteria	Bacillota	Clostridia	Lachnospirales	Lachnospiraceae	Ruminococcus_B	Ruminococcus_B gnavus
I234_bin.42.orig	I234	Infant	99.45	0.271	0.466	92772	2924563	Bacteria	Bacillota	Bacilli	Lactobacillales	Lactobacillaceae	Lacticaseibacillus	Lacticaseibacillus rhamnosus
I234_bin.43.orig	I234	Infant	99.19	0	0.278	146711	4194248	Bacteria	Bacillota	Clostridia	Clostridiales	Clostridiaceae	Clostridium	NA
I234_bin.44.orig	I234	Infant	80.69	0	0.438	34461	2593467	Bacteria	Bacillota	Clostridia	Lachnospirales	Lachnospiraceae	Blautia_A	Blautia_A faecis
I234_bin.45.strict	I234	Infant	85.53	2.23	0.459	5306	3355558	Bacteria	Bacteroidota	Bacteroidia	Bacteroidales	Bacteroidaceae	Bacteroides	Bacteroides stercoris
I234_bin.46.strict	I234	Infant	98.1	0.949	0.45	182133	1942565	Bacteria	Bacillota	Negativicutes	Veillonellales	Dialisteraceae	Dialister	Dialister invisus
I234_bin.4.orig	I234	Infant	99.14	1.434	0.55	176861	6155289	Bacteria	Pseudomonadota	Gammaproteobacteria	Enterobacterales	Enterobacteriaceae	Klebsiella	Klebsiella oxytoca
I234_bin.5.permissive	I234	Infant	100	0	0.594	64399	4331950	Bacteria	Desulfobacterota_I	Desulfovibrionia	Desulfovibrionales	Desulfovibrionaceae	Bilophila	Bilophila wadsworthia
I234_bin.6.orig	I234	Infant	89.45	1.906	0.383	8124	2421100	Bacteria	Bacillota	Clostridia	UBA1381	UBA1381	CAG-41	CAG-41 sp900066215
I234_bin.7.orig	I234	Infant	100	0	0.313	114347	3490821	Bacteria	Bacillota	Bacilli	Erysipelotrichales	Coprobacillaceae	Erysipelatoclostridium	Erysipelatoclostridium ramosum
I234_bin.8.orig	I234	Infant	100	0	0.386	364079	2073077	Bacteria	Bacillota	Negativicutes	Veillonellales	Veillonellaceae	Veillonella	Veillonella parvula_A
I234_bin.9.permissive	I234	Infant	98.93	1.327	0.419	99257	5772916	Bacteria	Bacteroidota	Bacteroidia	Bacteroidales	Bacteroidaceae	Phocaeicola	Phocaeicola dorei
I268_bin.10.strict	I268	Infant	100	0	0.313	116885	3369148	Bacteria	Bacillota	Bacilli	Erysipelotrichales	Coprobacillaceae	Erysipelatoclostridium	Erysipelatoclostridium ramosum
I268_bin.11.orig	I268	Infant	95.66	1.622	0.6	15875	2220768	Bacteria	Actinomycetota	Actinomycetia	Actinomycetales	Micrococcaceae	Rothia	Rothia sp902373285
I268_bin.12.strict	I268	Infant	74.9	0	0.31	90699	1639105	Bacteria	Bacillota	Bacilli	Staphylococcales	Gemellaceae	Gemella	NA
I268_bin.13.strict	I268	Infant	98.5	0.798	0.44	316975	1529144	Bacteria	Bacillota	Negativicutes	Veillonellales	Veillonellaceae	Veillonella	Veillonella sp900550455
I268_bin.14.orig	I268	Infant	99.79	4.605	0.28	23092	3240635	Bacteria	Bacillota	Clostridia	Clostridiales	Clostridiaceae	Clostridium_P	Clostridium_P perfringens
I268_bin.15.strict	I268	Infant	97.23	0.518	0.601	80995	2201048	Bacteria	Actinomycetota	Actinomycetia	Actinomycetales	Bifidobacteriaceae	Bifidobacterium	Bifidobacterium longum
I268_bin.16.orig	I268	Infant	99.42	0.244	0.507	113679	4666514	Bacteria	Pseudomonadota	Gammaproteobacteria	Enterobacterales	Enterobacteriaceae	Escherichia	Escherichia coli
I268_bin.17.permissive	I268	Infant	96.65	1.282	0.485	7194	1428312	Bacteria	Actinomycetota	Coriobacteriia	Coriobacteriales	Atopobiaceae	Lancefieldella	Lancefieldella sp000564995
I268_bin.1.strict	I268	Infant	98.36	0.644	0.32	46943	2451701	Bacteria	Bacillota	Bacilli	Staphylococcales	Staphylococcaceae	Staphylococcus	Staphylococcus epidermidis
I268_bin.2.strict	I268	Infant	99.75	0.632	0.557	199504	4881000	Bacteria	Pseudomonadota	Gammaproteobacteria	Enterobacterales	Enterobacteriaceae	Enterobacter	Enterobacter cloacae_M
I268_bin.3.strict	I268	Infant	86.29	0.967	0.283	58293	5241951	Bacteria	Bacillota	Clostridia	Clostridiales	Clostridiaceae	Clostridium	Clostridium neonatale
I268_bin.4.orig	I268	Infant	87.85	0.322	0.42	42630	1655481	Bacteria	Bacillota	Bacilli	Lactobacillales	Streptococcaceae	Streptococcus	Streptococcus lactarius
I268_bin.5.permissive	I268	Infant	91.35	0.222	0.564	8344	2334810	Bacteria	Actinomycetota	Actinomycetia	Mycobacteriales	Mycobacteriaceae	Corynebacterium	Corynebacterium propinquum
I268_bin.6.strict	I268	Infant	98.99	0.134	0.614	31967	3766458	Bacteria	Bacillota	Clostridia	Oscillospirales	Oscillospiraceae	Flavonifractor	Flavonifractor plautii
I268_bin.7.orig	I268	Infant	99.54	0.681	0.586	197341	2622616	Bacteria	Actinomycetota	Actinomycetia	Actinomycetales	Bifidobacteriaceae	Bifidobacterium	Bifidobacterium dentium
I268_bin.8.strict	I268	Infant	82.98	3.183	0.385	19036	2006444	Bacteria	Bacillota	Negativicutes	Veillonellales	Veillonellaceae	Veillonella	Veillonella parvula_A
I268_bin.9.orig	I268	Infant	99.87	3.987	0.398	81003	2183932	Bacteria	Bacillota	Bacilli	Lactobacillales	Streptococcaceae	Streptococcus	Streptococcus sp000187445
I269_bin.10.strict	I269	Infant	99.76	0.658	0.505	126172	5090524	Bacteria	Pseudomonadota	Gammaproteobacteria	Enterobacterales	Enterobacteriaceae	Escherichia	Escherichia coli
I269_bin.11.strict	I269	Infant	100	0	0.454	222195	1683987	Bacteria	Bacillota	Negativicutes	Veillonellales	Megasphaeraceae	Anaeroglobus	Anaeroglobus micronuciformis
I269_bin.12.orig	I269	Infant	100	0	0.642	62323	3372370	Bacteria	Actinomycetota	Coriobacteriia	Coriobacteriales	Eggerthellaceae	Eggerthella	Eggerthella lenta
I269_bin.13.orig	I269	Infant	97.31	2.684	0.37	52045	2700552	Bacteria	Bacillota	Clostridia	Lachnospirales	Lachnospiraceae	Anaerostipes	Anaerostipes hadrus
I269_bin.14.strict	I269	Infant	95.03	2.658	0.392	33260	1610591	Bacteria	Bacillota	Bacilli	Lactobacillales	Streptococcaceae	Streptococcus	Streptococcus thermophilus
I269_bin.15.strict	I269	Infant	97.9	0	0.347	29818	1902082	Bacteria	Bacillota	Bacilli	Lactobacillales	Lactobacillaceae	Lactobacillus	Lactobacillus gasseri
I269_bin.16.strict	I269	Infant	88.54	0.844	0.6	27810	2019515	Bacteria	Actinomycetota	Actinomycetia	Actinomycetales	Bifidobacteriaceae	Bifidobacterium	Bifidobacterium longum
I269_bin.17.orig	I269	Infant	93.76	0.074	0.42	56616	2080811	Bacteria	Bacillota	Negativicutes	Veillonellales	Veillonellaceae	Veillonella_A	Veillonella_A seminalis
I269_bin.18.orig	I269	Infant	95.91	0	0.312	26879	3263812	Bacteria	Bacillota	Bacilli	Erysipelotrichales	Coprobacillaceae	Erysipelatoclostridium	Erysipelatoclostridium ramosum
I269_bin.19.orig	I269	Infant	100	0	0.568	133379	2523115	Bacteria	Bacillota	Clostridia	Oscillospirales	Ruminococcaceae	Faecalibacterium	Faecalibacterium prausnitzii_D
I269_bin.1.orig	I269	Infant	88.09	0	0.404	23023	2255863	Bacteria	Bacillota	Clostridia	Lachnospirales	Lachnospiraceae	Faecalimonas	Faecalimonas phoceensis
I269_bin.20.strict	I269	Infant	72.59	1.16	0.456	9103	2033752	Bacteria	Bacillota	Clostridia	Lachnospirales	Lachnospiraceae	Blautia_A	Blautia_A massiliensis
I269_bin.21.permissive	I269	Infant	85.62	0.894	0.541	11306	2084551	Bacteria	Bacillota	Clostridia	Oscillospirales	Ruminococcaceae	CAG-115	CAG-115 sp003531585
I269_bin.22.strict	I269	Infant	94.29	0.134	0.615	34545	3424150	Bacteria	Bacillota	Clostridia	Oscillospirales	Oscillospiraceae	Flavonifractor	Flavonifractor plautii
I269_bin.23.strict	I269	Infant	97.98	0	0.361	124564	2626421	Bacteria	Bacillota	Clostridia	Lachnospirales	Lachnospiraceae	Lachnospira	Lachnospira rogosae_A
I269_bin.24.strict	I269	Infant	99.37	0.615	0.574	221124	5453112	Bacteria	Pseudomonadota	Gammaproteobacteria	Enterobacterales	Enterobacteriaceae	Klebsiella	Klebsiella variicola
I269_bin.25.orig	I269	Infant	99.34	2.848	0.494	268532	6807928	Bacteria	Bacillota	Clostridia	Lachnospirales	Lachnospiraceae	Hungatella	Hungatella effluvii
I269_bin.26.permissive	I269	Infant	98.29	1.082	0.345	120772	1980834	Bacteria	Bacillota	Bacilli	Lactobacillales	Lactobacillaceae	Lactobacillus	Lactobacillus acidophilus
I269_bin.27.strict	I269	Infant	90.05	2.631	0.429	40744	2920795	Bacteria	Bacillota	Clostridia	Lachnospirales	Lachnospiraceae	Ruminococcus_B	Ruminococcus_B gnavus
I269_bin.28.strict	I269	Infant	99.42	0.576	0.45	321819	5169865	Bacteria	Bacteroidota	Bacteroidia	Bacteroidales	Tannerellaceae	Parabacteroides	Parabacteroides distasonis
I269_bin.29.orig	I269	Infant	99.05	0.632	0.486	59721	2750788	Bacteria	Bacillota	Clostridia	Lachnospirales	Lachnospiraceae	Clostridium_Q	Clostridium_Q fessum
I269_bin.2.permissive	I269	Infant	97.86	1.224	0.59	575328	2310809	Bacteria	Actinomycetota	Actinomycetia	Actinomycetales	Actinomycetaceae	Pauljensenia	Pauljensenia radingae_A
I269_bin.3.orig	I269	Infant	99.25	0.555	0.456	126671	3703742	Bacteria	Bacteroidota	Bacteroidia	Bacteroidales	Bacteroidaceae	Prevotella	Prevotella rara
I269_bin.4.strict	I269	Infant	99.19	0.089	0.297	75596	3520481	Bacteria	Bacillota	Clostridia	Clostridiales	Clostridiaceae	Clostridium	Clostridium paraputrificum
I269_bin.5.orig	I269	Infant	83.76	3.443	0.39	11964	1376987	Bacteria	Bacillota	Negativicutes	Veillonellales	Veillonellaceae	Veillonella	Veillonella atypica
I269_bin.6.orig	I269	Infant	94.77	0	0.496	278866	5883786	Bacteria	Bacillota	Clostridia	Lachnospirales	Lachnospiraceae	Enterocloster	Enterocloster bolteae
I269_bin.7.strict	I269	Infant	99.53	2.592	0.584	520308	2313917	Bacteria	Actinomycetota	Actinomycetia	Actinomycetales	Bifidobacteriaceae	Bifidobacterium	Bifidobacterium breve
I269_bin.8.orig	I269	Infant	98	0	0.504	71999	5162452	Bacteria	Bacillota	Clostridia	Lachnospirales	Lachnospiraceae	Enterocloster	Enterocloster aldenensis
I269_bin.9.orig	I269	Infant	82.91	0.461	0.416	16663	2937961	Bacteria	Bacillota	Clostridia	Lachnospirales	Lachnospiraceae	Blautia_A	Blautia_A wexlerae
I271_bin.10.orig	I271	Infant	88.88	2.684	0.368	12243	2486151	Bacteria	Bacillota	Clostridia	Lachnospirales	Lachnospiraceae	Anaerostipes	Anaerostipes hadrus
I271_bin.11.permissive	I271	Infant	100	1.012	0.572	267575	5767379	Bacteria	Pseudomonadota	Gammaproteobacteria	Enterobacterales	Enterobacteriaceae	Klebsiella	Klebsiella variicola
I271_bin.12.orig	I271	Infant	86.59	1.34	0.488	100066	2448180	Bacteria	Bacillota	Clostridia	Lachnospirales	Lachnospiraceae	Eisenbergiella	Eisenbergiella sp900066775
I271_bin.13.orig	I271	Infant	85.12	1.265	0.411	68726	2851375	Bacteria	Bacillota	Clostridia	Lachnospirales	Lachnospiraceae	KLE1615	KLE1615 sp900066985
I271_bin.14.orig	I271	Infant	88.64	0.85	0.604	51849	2022433	Bacteria	Bacillota	Clostridia	Oscillospirales	Ruminococcaceae	Faecalibacterium	Faecalibacterium sp900539945
I271_bin.15.strict	I271	Infant	79.46	1.403	0.559	4741	1885307	Bacteria	Bacillota	Clostridia	Oscillospirales	Butyricicoccaceae	Agathobaculum	Agathobaculum butyriciproducens
I271_bin.16.orig	I271	Infant	96.64	0	0.365	103951	3280588	Bacteria	Bacillota	Clostridia	Lachnospirales	Lachnospiraceae	Butyribacter	Butyribacter intestini
I271_bin.17.orig	I271	Infant	99.62	0	0.375	324603	2737875	Bacteria	Bacillota	Bacilli	Lactobacillales	Enterococcaceae	Enterococcus	Enterococcus faecalis
I271_bin.18.strict	I271	Infant	90.7	0.527	0.42	52870	2984509	Bacteria	Bacillota	Clostridia	Lachnospirales	Lachnospiraceae	Blautia_A	Blautia_A wexlerae_B
I271_bin.19.orig	I271	Infant	93.19	1.732	0.581	108315	2566602	Bacteria	Bacillota	Clostridia	Oscillospirales	Ruminococcaceae	Faecalibacterium	Faecalibacterium prausnitzii_G
I271_bin.1.orig	I271	Infant	99.19	0	0.284	175812	4421311	Bacteria	Bacillota	Clostridia	Clostridiales	Clostridiaceae	Clostridium	Clostridium butyricum
I271_bin.20.orig	I271	Infant	96.41	1.898	0.48	149989	2939339	Bacteria	Bacillota	Clostridia	Lachnospirales	Lachnospiraceae	Fusicatenibacter	Fusicatenibacter saccharivorans
I271_bin.21.orig	I271	Infant	80.19	0.966	0.465	72652	2358670	Bacteria	Bacillota	Clostridia	Lachnospirales	Lachnospiraceae	Acetatifactor	Acetatifactor intestinalis
I271_bin.22.orig	I271	Infant	99.51	0.483	0.417	91829	2717759	Bacteria	Bacillota	Clostridia	Lachnospirales	Lachnospiraceae	Agathobacter	Agathobacter rectalis
I271_bin.23.strict	I271	Infant	73.34	3.243	0.384	4545	1551076	Bacteria	Bacillota	Clostridia	Oscillospirales	Acutalibacteraceae	Pseudoruminococcus_A	NA
I271_bin.24.strict	I271	Infant	93.07	2.62	0.271	20757	3026568	Bacteria	Bacillota	Clostridia	Clostridiales	Clostridiaceae	Clostridium	Clostridium sp900539375
I271_bin.25.orig	I271	Infant	99.4	0.748	0.387	70093	2061560	Bacteria	Bacillota	Negativicutes	Veillonellales	Veillonellaceae	Veillonella	Veillonella nakazawae
I271_bin.26.strict	I271	Infant	99.28	0.079	0.557	582629	4617290	Bacteria	Pseudomonadota	Gammaproteobacteria	Enterobacterales	Enterobacteriaceae	Enterobacter	Enterobacter hormaechei_A
I271_bin.27.orig	I271	Infant	93.84	0.188	0.414	12952	2868937	Bacteria	Bacillota	Clostridia	Lachnospirales	Lachnospiraceae	CAG-882	CAG-882 sp900545175
I271_bin.28.orig	I271	Infant	95.16	0.967	0.284	47107	5353454	Bacteria	Bacillota	Clostridia	Clostridiales	Clostridiaceae	Clostridium	Clostridium neonatale
I271_bin.2.strict	I271	Infant	97.98	0	0.466	182141	2854217	Bacteria	Bacillota	Clostridia	Oscillospirales	Ruminococcaceae	CAG-353	CAG-353 sp900066885
I271_bin.3.orig	I271	Infant	99.32	0.111	0.419	217113	2843126	Bacteria	Bacillota	Clostridia	Lachnospirales	Lachnospiraceae	Lachnospira	Lachnospira sp000437735
I271_bin.4.strict	I271	Infant	100	0.806	0.599	38950	2146555	Bacteria	Actinomycetota	Coriobacteriia	Coriobacteriales	Coriobacteriaceae	Collinsella	Collinsella aerofaciens_G
I271_bin.5.orig	I271	Infant	79.24	1.88	0.433	69692	2280048	Bacteria	Bacillota	Clostridia	Lachnospirales	Lachnospiraceae	Agathobacter	Agathobacter faecis
I271_bin.6.strict	I271	Infant	81.14	0.223	0.464	53553	2537702	Bacteria	Bacillota	Clostridia	Lachnospirales	Lachnospiraceae	Butyribacter	Butyribacter sp003524945
I271_bin.7.orig	I271	Infant	81.02	1.006	0.381	4438	2159971	Bacteria	Bacillota	Clostridia	UBA1381	UBA1381	CAG-41	CAG-41 sp900066215
I271_bin.9.orig	I271	Infant	99.32	0	0.332	169724	2688066	Bacteria	Bacillota	Clostridia	Lachnospirales	Lachnospiraceae	CAG-603	CAG-603 sp900066105
I285_bin.10.orig	I285	Infant	95.86	3.258	0.414	54100	3483419	Bacteria	Bacillota	Clostridia	Lachnospirales	Lachnospiraceae	COE1	COE1 sp001916965
I285_bin.11.orig	I285	Infant	99.32	0.559	0.375	143587	2286721	Bacteria	Bacillota	Clostridia	Oscillospirales	Acutalibacteraceae	Pseudoruminococcus_A	Pseudoruminococcus_A massiliensis
I285_bin.12.strict	I285	Infant	98.52	0.134	0.616	62900	3640734	Bacteria	Bacillota	Clostridia	Oscillospirales	Oscillospiraceae	Flavonifractor	Flavonifractor plautii
I285_bin.13.orig	I285	Infant	93.28	0	0.388	65979	2482760	Bacteria	Bacillota	Clostridia	Lachnospirales	Lachnospiraceae	Butyribacter	Butyribacter sp003149875
I285_bin.14.orig	I285	Infant	90.61	1.323	0.514	4776	1226980	Bacteria	Bacillota	Negativicutes	Veillonellales	Negativicoccaceae	Negativicoccus	Negativicoccus succinicivorans
I285_bin.15.orig	I285	Infant	96.4	0	0.365	62991	3175632	Bacteria	Bacillota	Clostridia	Lachnospirales	Lachnospiraceae	Butyribacter	Butyribacter intestini
I285_bin.16.strict	I285	Infant	90.6	0.524	0.561	8463	2608999	Bacteria	Bacillota	Clostridia	Oscillospirales	Butyricicoccaceae	Butyricicoccus	Butyricicoccus sp900547195
I285_bin.17.orig	I285	Infant	95.16	2.241	0.437	32516	2576218	Bacteria	Bacillota	Clostridia	Lachnospirales	Lachnospiraceae	Ruminococcus_B	Ruminococcus_B gnavus
I285_bin.18.orig	I285	Infant	93.93	0.894	0.375	8989	2075468	Bacteria	Bacillota	Clostridia	Lachnospirales	Lachnospiraceae	Anaerostipes	Anaerostipes hadrus
I285_bin.19.strict	I285	Infant	96.38	0	0.467	24193	2791092	Bacteria	Bacillota	Bacilli	Lactobacillales	Lactobacillaceae	Lacticaseibacillus	Lacticaseibacillus rhamnosus
I285_bin.1.permissive	I285	Infant	97.27	0	0.58	149678	3430996	Bacteria	Bacillota	Clostridia	Oscillospirales	Ruminococcaceae	Gemmiger	Gemmiger formicilis
I285_bin.20.orig	I285	Infant	96.77	0.253	0.269	52227	2939667	Bacteria	Bacillota	Clostridia	Clostridiales	Clostridiaceae	Clostridium	Clostridium sp900540255
I285_bin.21.orig	I285	Infant	97.58	1.932	0.465	64240	3298880	Bacteria	Bacillota	Clostridia	Lachnospirales	Lachnospiraceae	Acetatifactor	Acetatifactor sp900066565
I285_bin.22.strict	I285	Infant	99.4	0.676	0.454	51562	1651713	Bacteria	Bacillota	Negativicutes	Veillonellales	Megasphaeraceae	Anaeroglobus	Anaeroglobus micronuciformis
I285_bin.23.orig	I285	Infant	98.73	0	0.496	70992	3470449	Bacteria	Bacillota	Clostridia	Lachnospirales	Lachnospiraceae	Limivivens	Limivivens sp900543575
I285_bin.24.orig	I285	Infant	95.93	0	0.419	134220	2584733	Bacteria	Bacillota	Clostridia	Lachnospirales	Lachnospiraceae	Lachnospira	Lachnospira sp000437735
I285_bin.25.strict	I285	Infant	96.26	1.09	0.511	15117	3240039	Bacteria	Bacillota	Bacilli	Erysipelotrichales	Erysipelotrichaceae	Holdemania	Holdemania filiformis
I285_bin.26.orig	I285	Infant	84.7	0.261	0.555	120993	4194417	Bacteria	Pseudomonadota	Gammaproteobacteria	Enterobacterales	Enterobacteriaceae	Enterobacter	Enterobacter hormaechei_A
I285_bin.27.orig	I285	Infant	91.49	0.768	0.35	4024	1736775	Bacteria	Bacillota	Bacilli	Lactobacillales	Lactobacillaceae	Lactobacillus	Lactobacillus gasseri
I285_bin.28.orig	I285	Infant	99.36	0.316	0.489	144216	3692851	Bacteria	Bacillota	Clostridia	Lachnospirales	Lachnospiraceae	Enterocloster	Enterocloster sp900538485
I285_bin.29.orig	I285	Infant	98.55	0.03	0.415	78043	2829406	Bacteria	Bacillota	Clostridia	Lachnospirales	Lachnospiraceae	Agathobacter	Agathobacter rectalis
I285_bin.2.permissive	I285	Infant	97.98	0	0.526	94984	2921300	Bacteria	Bacillota	Clostridia	Oscillospirales	Ruminococcaceae	CAG-115	CAG-115 sp003531585
I285_bin.30.strict	I285	Infant	72.72	1.184	0.404	2974	1480505	Bacteria	Bacillota	Bacilli	Lactobacillales	Streptococcaceae	Streptococcus	Streptococcus sp000187445
I285_bin.31.strict	I285	Infant	98.61	0.115	0.596	99244	2311720	Bacteria	Actinomycetota	Actinomycetia	Actinomycetales	Bifidobacteriaceae	Bifidobacterium	Bifidobacterium longum
I285_bin.3.orig	I285	Infant	96.83	0	0.401	121506	2513396	Bacteria	Bacillota	Clostridia	Lachnospirales	Lachnospiraceae	Faecalimonas	Faecalimonas phoceensis
I285_bin.4.strict	I285	Infant	99.31	0.68	0.562	24413	2521868	Bacteria	Bacillota	Clostridia	Oscillospirales	Ruminococcaceae	Gemmiger	Gemmiger qucibialis
I285_bin.5.strict	I285	Infant	78.95	0.628	0.389	3721	1974102	Bacteria	Bacillota	Bacilli	Lactobacillales	Enterococcaceae	Enterococcus_B	Enterococcus_B lactis
I285_bin.6.orig	I285	Infant	91.83	1.123	0.499	15447	2740987	Bacteria	Bacillota	Clostridia	Lachnospirales	Lachnospiraceae	Roseburia	Roseburia hominis
I285_bin.7.orig	I285	Infant	94.7	4.154	0.508	83264	4583949	Bacteria	Pseudomonadota	Gammaproteobacteria	Enterobacterales	Enterobacteriaceae	Escherichia	Escherichia coli
I285_bin.8.orig	I285	Infant	98.1	0	0.489	63664	2818526	Bacteria	Bacillota	Clostridia	Lachnospirales	Lachnospiraceae	Copromonas	Copromonas sp900066535
I285_bin.9.orig	I285	Infant	100	0.943	0.313	107679	3357234	Bacteria	Bacillota	Bacilli	Erysipelotrichales	Coprobacillaceae	Erysipelatoclostridium	Erysipelatoclostridium ramosum
I290_bin.10.strict	I290	Infant	96.2	0	0.481	32720	4223657	Bacteria	Bacillota	Clostridia	Lachnospirales	Lachnospiraceae	Clostridium_Q	Clostridium_Q symbiosum
I290_bin.11.permissive	I290	Infant	88.64	2.047	0.425	13150	1810254	Bacteria	Bacillota	Bacilli	Lactobacillales	Streptococcaceae	Streptococcus	Streptococcus sp900766505
I290_bin.12.strict	I290	Infant	96.87	1.048	0.551	181884	5917438	Bacteria	Pseudomonadota	Gammaproteobacteria	Enterobacterales	Enterobacteriaceae	Klebsiella	Klebsiella oxytoca
I290_bin.13.orig	I290	Infant	90.71	1.493	0.587	25407	1996480	Bacteria	Actinomycetota	Actinomycetia	Actinomycetales	Bifidobacteriaceae	Bifidobacterium	Bifidobacterium breve
I290_bin.14.orig	I290	Infant	99.4	0.09	0.463	97419	2999417	Bacteria	Bacillota	Bacilli	Lactobacillales	Lactobacillaceae	Lacticaseibacillus	Lacticaseibacillus paracasei
I290_bin.15.orig	I290	Infant	100	0.806	0.597	159919	2236127	Bacteria	Actinomycetota	Coriobacteriia	Coriobacteriales	Coriobacteriaceae	Collinsella	NA
I290_bin.16.permissive	I290	Infant	96.81	1.424	0.496	300881	5994127	Bacteria	Bacillota	Clostridia	Lachnospirales	Lachnospiraceae	Hungatella	Hungatella effluvii
I290_bin.17.strict	I290	Infant	99.32	0.134	0.611	139115	3833712	Bacteria	Bacillota	Clostridia	Oscillospirales	Oscillospiraceae	Flavonifractor	Flavonifractor plautii
I290_bin.18.strict	I290	Infant	98.31	2.962	0.577	249336	5131458	Bacteria	Pseudomonadota	Gammaproteobacteria	Enterobacterales	Enterobacteriaceae	Klebsiella	Klebsiella pneumoniae
I290_bin.19.strict	I290	Infant	92.21	0.174	0.499	55125	1503797	Bacteria	Bacillota	Negativicutes	Veillonellales	Megasphaeraceae	Anaeroglobus	Anaeroglobus geminatus
I290_bin.1.strict	I290	Infant	96.6	0.446	0.463	392530	4855992	Bacteria	Bacteroidota	Bacteroidia	Bacteroidales	Bacteroidaceae	Bacteroides	Bacteroides uniformis
I290_bin.20.orig	I290	Infant	96.42	1.006	0.386	58226	2279797	Bacteria	Bacillota	Clostridia	UBA1381	UBA1381	CAG-41	CAG-41 sp900066215
I290_bin.21.strict	I290	Infant	91.77	0.671	0.375	28547	2444760	Bacteria	Bacillota	Clostridia	Lachnospirales	Lachnospiraceae	Anaerostipes	Anaerostipes hadrus
I290_bin.22.strict	I290	Infant	95.8	0	0.454	112142	1660936	Bacteria	Bacillota	Negativicutes	Veillonellales	Megasphaeraceae	Anaeroglobus	Anaeroglobus micronuciformis
I290_bin.23.orig	I290	Infant	95.39	2.361	0.629	118650	2124229	Bacteria	Actinomycetota	Actinomycetia	Actinomycetales	Bifidobacteriaceae	Bifidobacterium	Bifidobacterium bifidum
I290_bin.24.orig	I290	Infant	100	0	0.313	106660	3434328	Bacteria	Bacillota	Bacilli	Erysipelotrichales	Coprobacillaceae	Erysipelatoclostridium	Erysipelatoclostridium ramosum
I290_bin.25.orig	I290	Infant	99.82	0	0.585	95444	2508657	Bacteria	Bacillota	Clostridia	Oscillospirales	Ruminococcaceae	Faecalibacterium	Faecalibacterium prausnitzii_G
I290_bin.26.strict	I290	Infant	97.31	0.335	0.391	129208	2144158	Bacteria	Bacillota	Clostridia	Oscillospirales	Acutalibacteraceae	Ruminococcus_E	Ruminococcus_E sp003526955
I290_bin.27.permissive	I290	Infant	97.65	0	0.387	71282	1839114	Bacteria	Bacillota	Negativicutes	Veillonellales	Veillonellaceae	Veillonella	Veillonella sp905214495
I290_bin.28.orig	I290	Infant	89.55	0.548	0.38	30771	1798347	Bacteria	Bacillota	Negativicutes	Veillonellales	Veillonellaceae	Veillonella	Veillonella sp018367495
I290_bin.29.strict	I290	Infant	98.27	2.531	0.429	197192	6132096	Bacteria	Bacteroidota	Bacteroidia	Bacteroidales	Bacteroidaceae	Bacteroides	Bacteroides thetaiotaomicron
I290_bin.2.permissive	I290	Infant	99.26	0.864	0.503	165685	5814716	Bacteria	Bacillota	Clostridia	Lachnospirales	Lachnospiraceae	Enterocloster	Enterocloster aldenensis
I290_bin.30.permissive	I290	Infant	99.19	0	0.28	50266	3238927	Bacteria	Bacillota	Clostridia	Clostridiales	Clostridiaceae	Clostridium_P	Clostridium_P perfringens
I290_bin.31.permissive	I290	Infant	100	0.806	0.64	179269	3493259	Bacteria	Actinomycetota	Coriobacteriia	Coriobacteriales	Eggerthellaceae	Eggerthella	Eggerthella lenta
I290_bin.32.permissive	I290	Infant	97.91	0	0.499	127580	5418803	Bacteria	Bacillota	Clostridia	Lachnospirales	Lachnospiraceae	Enterocloster	Enterocloster bolteae
I290_bin.33.permissive	I290	Infant	98.73	2.109	0.408	67731	4395963	Bacteria	Bacillota	Clostridia	Lachnospirales	Lachnospiraceae	Blautia_A	Blautia_A wexlerae
I290_bin.34.orig	I290	Infant	78.73	1.166	0.604	10428	1769838	Bacteria	Actinomycetota	Actinomycetia	Actinomycetales	Micrococcaceae	Rothia	Rothia sp902373285
I290_bin.35.strict	I290	Infant	91.48	1.123	0.396	64802	1929837	Bacteria	Bacillota	Bacilli	Lactobacillales	Streptococcaceae	Streptococcus	Streptococcus sp000187445
I290_bin.36.strict	I290	Infant	95.02	0.929	0.467	25712	3321134	Bacteria	Bacteroidota	Bacteroidia	Bacteroidales	Bacteroidaceae	Bacteroides	Bacteroides stercoris
I290_bin.3.orig	I290	Infant	81.91	0	0.397	4953	2304139	Bacteria	Bacillota	Clostridia	Lachnospirales	Lachnospiraceae	Faecalimonas	NA
I290_bin.4.strict	I290	Infant	99.45	0.032	0.466	74909	2942995	Bacteria	Bacillota	Bacilli	Lactobacillales	Lactobacillaceae	Lacticaseibacillus	Lacticaseibacillus rhamnosus
I290_bin.5.strict	I290	Infant	74.97	0.629	0.427	10747	1354886	Bacteria	Bacillota	Bacilli	Lactobacillales	Streptococcaceae	Streptococcus	Streptococcus lactarius
I290_bin.6.orig	I290	Infant	94.29	0.203	0.604	65305	1864069	Bacteria	Actinomycetota	Actinomycetia	Actinomycetales	Bifidobacteriaceae	Bifidobacterium	Bifidobacterium animalis
I290_bin.7.strict	I290	Infant	97.68	0.136	0.506	94938	4491012	Bacteria	Pseudomonadota	Gammaproteobacteria	Enterobacterales	Enterobacteriaceae	Escherichia	Escherichia coli
I290_bin.8.strict	I290	Infant	96.29	0	0.433	57814	2536837	Bacteria	Bacillota	Clostridia	Lachnospirales	Lachnospiraceae	Ruminococcus_B	Ruminococcus_B gnavus
I290_bin.9.strict	I290	Infant	90.37	2.856	0.39	24199	1710128	Bacteria	Bacillota	Bacilli	Lactobacillales	Streptococcaceae	Streptococcus	Streptococcus thermophilus
I67_bin.10.strict	I67	Infant	97.83	3.903	0.434	461636	5111835	Bacteria	Bacteroidota	Bacteroidia	Bacteroidales	Bacteroidaceae	Bacteroides	Bacteroides fragilis
I67_bin.11.orig	I67	Infant	99.83	0	0.597	20792	4084113	Bacteria	Desulfobacterota_I	Desulfovibrionia	Desulfovibrionales	Desulfovibrionaceae	Bilophila	Bilophila wadsworthia
I67_bin.12.orig	I67	Infant	96.24	0	0.417	226319	5258187	Bacteria	Bacteroidota	Bacteroidia	Bacteroidales	Bacteroidaceae	Phocaeicola	Phocaeicola dorei
I67_bin.13.orig	I67	Infant	90.6	0.671	0.358	113226	2419424	Bacteria	Bacillota	Clostridia	Lachnospirales	Lachnospiraceae	Lachnospira	Lachnospira rogosae_A
I67_bin.14.strict	I67	Infant	99.79	0.136	0.569	514341	4437382	Bacteria	Pseudomonadota	Gammaproteobacteria	Enterobacterales	Enterobacteriaceae	Cronobacter	Cronobacter sakazakii
I67_bin.15.orig	I67	Infant	89.11	0	0.593	59382	2803573	Bacteria	Bacillota	Clostridia	Oscillospirales	Ruminococcaceae	Gemmiger	Gemmiger formicilis
I67_bin.16.orig	I67	Infant	92.29	0.632	0.482	30135	2770974	Bacteria	Bacillota	Clostridia	Lachnospirales	Lachnospiraceae	Fusicatenibacter	Fusicatenibacter saccharivorans
I67_bin.17.orig	I67	Infant	99.92	0.142	0.507	154926	4802288	Bacteria	Pseudomonadota	Gammaproteobacteria	Enterobacterales	Enterobacteriaceae	Escherichia	Escherichia coli
I67_bin.18.strict	I67	Infant	94.63	0	0.373	183156	2730427	Bacteria	Bacillota	Clostridia	Lachnospirales	Lachnospiraceae	Lachnospira	Lachnospira eligens_A
I67_bin.19.orig	I67	Infant	99.32	0.671	0.406	206206	2040300	Bacteria	Bacillota	Clostridia	Oscillospirales	Acutalibacteraceae	Ruminococcus_E	Ruminococcus_E bromii_B
I67_bin.1.orig	I67	Infant	93.86	0.21	0.419	17276	3134780	Bacteria	Bacillota	Clostridia	Lachnospirales	Lachnospiraceae	Blautia_A	Blautia_A wexlerae
I67_bin.20.permissive	I67	Infant	98.26	1.941	0.415	246331	6426216	Bacteria	Bacteroidota	Bacteroidia	Bacteroidales	Bacteroidaceae	Bacteroides	Bacteroides ovatus
I67_bin.21.orig	I67	Infant	97.31	0	0.51	23794	2428779	Bacteria	Bacillota	Clostridia	Oscillospirales	Ruminococcaceae	Ruminococcus_C	Ruminococcus_C callidus
I67_bin.22.strict	I67	Infant	79.83	2.818	0.375	5496	2327398	Bacteria	Bacillota	Clostridia	Lachnospirales	Lachnospiraceae	Anaerostipes	Anaerostipes hadrus
I67_bin.23.permissive	I67	Infant	99.42	0	0.45	305075	4867560	Bacteria	Bacteroidota	Bacteroidia	Bacteroidales	Tannerellaceae	Parabacteroides	Parabacteroides distasonis
I67_bin.24.orig	I67	Infant	96.64	1.342	0.439	160720	2786098	Bacteria	Bacillota	Clostridia	Lachnospirales	Lachnospiraceae	Coprococcus	Coprococcus eutactus_A
I67_bin.25.strict	I67	Infant	97.98	0	0.408	120468	2559743	Bacteria	Bacillota	Clostridia	Lachnospirales	Lachnospiraceae	Eubacterium_F	Eubacterium_F sp003491505
I67_bin.26.orig	I67	Infant	96.31	3.784	0.433	76304	3019107	Bacteria	Bacillota	Clostridia	Lachnospirales	Lachnospiraceae	Agathobacter	Agathobacter faecis
I67_bin.27.permissive	I67	Infant	100	1.136	0.565	167576	2169547	Bacteria	Actinomycetota	Actinomycetia	Actinomycetales	Bifidobacteriaceae	Bifidobacterium	Bifidobacterium pseudocatenulatum
I67_bin.28.orig	I67	Infant	100	0.833	0.347	63230	2613735	Bacteria	Bacillota	Bacilli	Lactobacillales	Streptococcaceae	Lactococcus	Lactococcus lactis
I67_bin.29.strict	I67	Infant	99.21	0.907	0.576	109903	2248497	Bacteria	Bacillota	Clostridia	Oscillospirales	Ruminococcaceae	Faecalibacterium	Faecalibacterium prausnitzii_D
I67_bin.2.permissive	I67	Infant	99.16	0.733	0.595	23973	2273960	Bacteria	Actinomycetota	Actinomycetia	Actinomycetales	Micrococcaceae	Rothia	Rothia sp001808955
I67_bin.30.strict	I67	Infant	100	0.099	0.386	320278	2092567	Bacteria	Bacillota	Negativicutes	Veillonellales	Veillonellaceae	Veillonella	Veillonella parvula_A
I67_bin.31.orig	I67	Infant	94.63	0	0.535	30037	1915384	Bacteria	Bacillota	Clostridia	Oscillospirales	Acutalibacteraceae	CAG-217	CAG-217 sp000436335
I67_bin.32.strict	I67	Infant	95.47	0	0.423	816065	1629744	Bacteria	Bacillota	Negativicutes	Veillonellales	Dialisteraceae	Dialister	Dialister sp900541485
I67_bin.33.strict	I67	Infant	99.45	0	0.466	111759	2912955	Bacteria	Bacillota	Bacilli	Lactobacillales	Lactobacillaceae	Lacticaseibacillus	Lacticaseibacillus rhamnosus
I67_bin.34.orig	I67	Infant	98.32	2.483	0.583	65883	4003257	Bacteria	Bacillota	Clostridia	Oscillospirales	Oscillospiraceae	Dysosmobacter	Dysosmobacter welbionis
I67_bin.35.strict	I67	Infant	95.52	0	0.457	88062	3568221	Bacteria	Bacteroidota	Bacteroidia	Bacteroidales	Bacteroidaceae	Bacteroides	Bacteroides stercoris
I67_bin.36.strict	I67	Infant	97.31	0.553	0.621	206320	3332714	Bacteria	Bacillota	Clostridia	Oscillospirales	Oscillospiraceae	Flavonifractor	Flavonifractor plautii
I67_bin.37.permissive	I67	Infant	97.43	0.074	0.454	18669	1621085	Bacteria	Bacillota	Negativicutes	Veillonellales	Megasphaeraceae	Anaeroglobus	Anaeroglobus micronuciformis
I67_bin.38.orig	I67	Infant	82.66	0.949	0.411	14208	3046756	Bacteria	Bacillota	Clostridia	Lachnospirales	Lachnospiraceae	KLE1615	KLE1615 sp900066985
I67_bin.3.permissive	I67	Infant	96.63	0.08	0.423	262376	4715122	Bacteria	Bacteroidota	Bacteroidia	Bacteroidales	Bacteroidaceae	Bacteroides	Bacteroides caccae
I67_bin.4.orig	I67	Infant	83.92	1.107	0.494	7212	2085226	Bacteria	Bacillota	Clostridia	Lachnospirales	Lachnospiraceae	Copromonas	Copromonas sp900066535
I67_bin.5.strict	I67	Infant	97.42	0	0.385	102185	1991759	Bacteria	Bacillota	Negativicutes	Veillonellales	Veillonellaceae	Veillonella	Veillonella nakazawae
I67_bin.6.strict	I67	Infant	100	1.081	0.641	28771	3353906	Bacteria	Actinomycetota	Coriobacteriia	Coriobacteriales	Eggerthellaceae	Eggerthella	Eggerthella lenta
I67_bin.7.strict	I67	Infant	97.51	0	0.595	82553	2168487	Bacteria	Bacillota	Clostridia	Oscillospirales	Ruminococcaceae	Faecalibacterium	Faecalibacterium prausnitzii_G
I67_bin.8.strict	I67	Infant	96.49	4.633	0.427	165403	5736497	Bacteria	Bacteroidota	Bacteroidia	Bacteroidales	Bacteroidaceae	Bacteroides	Bacteroides thetaiotaomicron
I67_bin.9.permissive	I67	Infant	98.63	0	0.428	169855	3080522	Bacteria	Bacillota	Clostridia	Oscillospirales	Ruminococcaceae	Ruminococcus_D	Ruminococcus_D bicirculans
I68_bin.10.orig	I68	Infant	96.87	1.004	0.586	11425	3159070	Bacteria	Bacteroidota	Bacteroidia	Bacteroidales	Rikenellaceae	Alistipes	Alistipes onderdonkii
I68_bin.11.permissive	I68	Infant	80.26	0.598	0.386	63160	1613445	Bacteria	Bacillota	Negativicutes	Veillonellales	Veillonellaceae	Veillonella	Veillonella parvula_A
I68_bin.12.orig	I68	Infant	87.46	1.898	0.479	10835	4390464	Bacteria	Bacillota	Clostridia	Lachnospirales	Lachnospiraceae	Clostridium_Q	Clostridium_Q symbiosum
I68_bin.13.orig	I68	Infant	98.06	0.785	0.413	132563	2967792	Bacteria	Bacillota	Clostridia	Lachnospirales	Lachnospiraceae	Agathobacter	Agathobacter rectalis
I68_bin.14.orig	I68	Infant	99.41	0	0.427	147076	6158763	Bacteria	Bacteroidota	Bacteroidia	Bacteroidales	Bacteroidaceae	Bacteroides	Bacteroides thetaiotaomicron
I68_bin.15.orig	I68	Infant	96.78	0.097	0.402	61408	3035239	Bacteria	Bacillota	Clostridia	Lachnospirales	Lachnospiraceae	Mediterraneibacter	Mediterraneibacter faecis
I68_bin.16.orig	I68	Infant	79.69	3.912	0.392	5168	1670775	Bacteria	Bacillota	Negativicutes	Veillonellales	Veillonellaceae	Veillonella	Veillonella rogosae
I68_bin.17.orig	I68	Infant	90.92	2.534	0.586	29903	2115848	Bacteria	Actinomycetota	Actinomycetia	Actinomycetales	Bifidobacteriaceae	Bifidobacterium	Bifidobacterium breve
I68_bin.18.orig	I68	Infant	98.38	1.075	0.283	40456	4530797	Bacteria	Bacillota	Clostridia	Clostridiales	Clostridiaceae	Clostridium	Clostridium neonatale
I68_bin.19.orig	I68	Infant	99.16	2.104	0.559	77233	5618011	Bacteria	Pseudomonadota	Gammaproteobacteria	Enterobacterales	Enterobacteriaceae	Klebsiella	Klebsiella michiganensis
I68_bin.1.orig	I68	Infant	99.42	0	0.448	190379	5190560	Bacteria	Bacteroidota	Bacteroidia	Bacteroidales	Tannerellaceae	Parabacteroides	Parabacteroides distasonis
I68_bin.20.orig	I68	Infant	92.72	0.943	0.312	11812	3129303	Bacteria	Bacillota	Bacilli	Erysipelotrichales	Coprobacillaceae	Erysipelatoclostridium	Erysipelatoclostridium ramosum
I68_bin.21.orig	I68	Infant	97.88	0.519	0.507	70133	4715797	Bacteria	Pseudomonadota	Gammaproteobacteria	Enterobacterales	Enterobacteriaceae	Escherichia	Escherichia coli
I68_bin.22.orig	I68	Infant	70.85	4.118	0.442	25119	1706434	Bacteria	Bacillota	Clostridia	Lachnospirales	Lachnospiraceae	Ruminococcus_B	Ruminococcus_B gnavus
I68_bin.24.orig	I68	Infant	97.31	1.006	0.381	107940	2647344	Bacteria	Bacillota	Clostridia	UBA1381	UBA1381	CAG-41	CAG-41 sp900066215
I68_bin.25.orig	I68	Infant	85.72	1.397	0.4	5655	1717434	Bacteria	Bacillota	Bacilli	Lactobacillales	Streptococcaceae	Streptococcus	Streptococcus salivarius
I68_bin.26.orig	I68	Infant	89.13	1.677	0.409	3839	1746261	Bacteria	Bacillota	Clostridia	Oscillospirales	Acutalibacteraceae	Ruminococcus_E	Ruminococcus_E bromii_B
I68_bin.27.orig	I68	Infant	97.36	0.61	0.417	24155	2505665	Bacteria	Bacillota	Clostridia	Lachnospirales	Lachnospiraceae	Mediterraneibacter	Mediterraneibacter torques
I68_bin.28.orig	I68	Infant	98.95	0.158	0.469	138098	3084887	Bacteria	Bacillota	Clostridia	Lachnospirales	Lachnospiraceae	Enterocloster	Enterocloster sp001517625
I68_bin.29.orig	I68	Infant	97.31	0.02	0.585	31272	2288877	Bacteria	Bacillota	Clostridia	Oscillospirales	Butyricicoccaceae	Agathobaculum	Agathobaculum sp900291975
I68_bin.2.orig	I68	Infant	99.32	4.026	0.443	220952	3154703	Bacteria	Bacillota	Clostridia	Lachnospirales	Lachnospiraceae	Anaerostipes	Anaerostipes caccae
I68_bin.30.orig	I68	Infant	90.81	1.343	0.44	29760	3083491	Bacteria	Bacillota	Clostridia	Lachnospirales	Lachnospiraceae	Enterocloster	Enterocloster sp000431375
I68_bin.32.orig	I68	Infant	97.31	0.335	0.452	144128	2682273	Bacteria	Bacillota	Clostridia	Lachnospirales	Anaerotignaceae	Anaerotignum	Anaerotignum sp001304995
I68_bin.33.orig	I68	Infant	99.34	2.848	0.49	144527	7236723	Bacteria	Bacillota	Clostridia	Lachnospirales	Lachnospiraceae	Hungatella	Hungatella effluvii
I68_bin.34.orig	I68	Infant	84.07	0.798	0.388	57790	1805665	Bacteria	Bacillota	Negativicutes	Veillonellales	Veillonellaceae	Veillonella	Veillonella atypica
I68_bin.35.orig	I68	Infant	99.24	0	0.416	205383	5127556	Bacteria	Bacteroidota	Bacteroidia	Bacteroidales	Bacteroidaceae	Phocaeicola	Phocaeicola dorei
I68_bin.36.orig	I68	Infant	91.11	1.323	0.436	23160	3044492	Bacteria	Bacillota	Clostridia	Lachnospirales	Lachnospiraceae	Enterocloster	Enterocloster sp900541315
I68_bin.37.orig	I68	Infant	83.76	3.971	0.64	4309	2974362	Bacteria	Actinomycetota	Coriobacteriia	Coriobacteriales	Eggerthellaceae	Eggerthella	Eggerthella lenta
I68_bin.3.orig	I68	Infant	98.65	0	0.429	42171	2862486	Bacteria	Bacillota	Clostridia	Lachnospirales	Lachnospiraceae	Scybalocola	Scybalocola sp900557175
I68_bin.4.orig	I68	Infant	80.05	0.616	0.501	5801	4894007	Bacteria	Bacillota	Clostridia	Lachnospirales	Lachnospiraceae	Enterocloster	Enterocloster bolteae
I68_bin.5.orig	I68	Infant	97.98	0	0.546	228053	2532061	Bacteria	Bacillota	Clostridia	Oscillospirales	Butyricicoccaceae	Butyricicoccus	Butyricicoccus pullicaecorum
I68_bin.6.orig	I68	Infant	92.42	0.681	0.594	152860	2097074	Bacteria	Actinomycetota	Actinomycetia	Actinomycetales	Bifidobacteriaceae	Bifidobacterium	Bifidobacterium adolescentis
I68_bin.7.orig	I68	Infant	91.94	0.302	0.622	73794	3184109	Bacteria	Bacillota	Clostridia	Oscillospirales	Oscillospiraceae	Flavonifractor	Flavonifractor plautii
I68_bin.8.orig	I68	Infant	83.64	1.651	0.631	114431	1795435	Bacteria	Actinomycetota	Actinomycetia	Actinomycetales	Bifidobacteriaceae	Bifidobacterium	Bifidobacterium bifidum
I68_bin.9.orig	I68	Infant	89.69	0.877	0.434	28114	2398458	Bacteria	Bacillota	Clostridia	Lachnospirales	Lachnospiraceae	Dorea_B	Dorea_B phocaeensis
I310_bin.10.strict	I310	Infant	99.42	0.128	0.449	137950	4996618	Bacteria	Bacteroidota	Bacteroidia	Bacteroidales	Tannerellaceae	Parabacteroides	Parabacteroides distasonis
I310_bin.11.strict	I310	Infant	99.41	0.584	0.432	145366	3050383	Bacteria	Bacillota	Clostridia	Lachnospirales	Lachnospiraceae	Ruminococcus_B	Ruminococcus_B gnavus
I310_bin.12.permissive	I310	Infant	90.35	3.834	0.603	4258	2777183	Bacteria	Bacillota	Clostridia	Oscillospirales	Oscillospiraceae	Dysosmobacter	Dysosmobacter welbionis
I310_bin.13.strict	I310	Infant	100	0	0.599	369370	2313813	Bacteria	Actinomycetota	Actinomycetia	Actinomycetales	Bifidobacteriaceae	Bifidobacterium	Bifidobacterium longum
I310_bin.14.strict	I310	Infant	76.07	0.68	0.567	2972	2049666	Bacteria	Bacillota	Clostridia	Oscillospirales	Ruminococcaceae	Faecalibacterium	Faecalibacterium prausnitzii_D
I310_bin.1.permissive	I310	Infant	99.36	1.74	0.488	352610	8177073	Bacteria	Bacillota	Clostridia	Lachnospirales	Lachnospiraceae	Hungatella	Hungatella effluvii
I310_bin.2.permissive	I310	Infant	96.61	0.996	0.469	11960	2618067	Bacteria	Bacillota	Bacilli	Lactobacillales	Lactobacillaceae	Lacticaseibacillus	Lacticaseibacillus rhamnosus
I310_bin.3.permissive	I310	Infant	99.29	0.323	0.423	457853	4848331	Bacteria	Bacteroidota	Bacteroidia	Bacteroidales	Bacteroidaceae	Bacteroides	Bacteroides caccae
I310_bin.4.strict	I310	Infant	100	0	0.316	145298	3345555	Bacteria	Bacillota	Bacilli	Erysipelotrichales	Coprobacillaceae	Erysipelatoclostridium	Erysipelatoclostridium ramosum
I310_bin.5.permissive	I310	Infant	99.96	0.39	0.504	296075	4980006	Bacteria	Pseudomonadota	Gammaproteobacteria	Enterobacterales	Enterobacteriaceae	Escherichia	Escherichia coli
I310_bin.6.permissive	I310	Infant	97.04	0	0.64	33865	3292344	Bacteria	Actinomycetota	Coriobacteriia	Coriobacteriales	Eggerthellaceae	Eggerthella	Eggerthella lenta
I310_bin.7.strict	I310	Infant	99.36	0	0.402	143325	2699839	Bacteria	Bacillota	Clostridia	Lachnospirales	Lachnospiraceae	Faecalimonas	Faecalimonas phoceensis
I310_bin.8.orig	I310	Infant	72.04	4.916	0.312	2760	1819137	Bacteria	Bacillota	Clostridia	Tissierellales	Peptoniphilaceae	Peptoniphilus_A	Peptoniphilus_A gorbachii
I310_bin.9.orig	I310	Infant	100	0	0.385	333131	2054188	Bacteria	Bacillota	Negativicutes	Veillonellales	Veillonellaceae	Veillonella	Veillonella parvula_A
I312_bin.10.orig	I312	Infant	99.25	0.371	0.424	142133	6816578	Bacteria	Bacteroidota	Bacteroidia	Bacteroidales	Bacteroidaceae	Bacteroides	Bacteroides cellulosilyticus
I312_bin.11.permissive	I312	Infant	99.25	0.185	0.463	111759	4462775	Bacteria	Bacteroidota	Bacteroidia	Bacteroidales	Bacteroidaceae	Bacteroides	Bacteroides uniformis
I312_bin.1.permissive	I312	Infant	82.26	0.374	0.375	5238	2297953	Bacteria	Bacillota	Bacilli	Lactobacillales	Enterococcaceae	Enterococcus	Enterococcus faecalis
I312_bin.2.orig	I312	Infant	99.41	0	0.457	80063	5207931	Bacteria	Bacillota	Clostridia	Lachnospirales	Lachnospiraceae	Muricomes	Muricomes sp000509105
I312_bin.3.strict	I312	Infant	100	0.115	0.588	121194	2259452	Bacteria	Actinomycetota	Actinomycetia	Actinomycetales	Bifidobacteriaceae	Bifidobacterium	Bifidobacterium breve
I312_bin.4.strict	I312	Infant	100	0	0.386	367771	2072173	Bacteria	Bacillota	Negativicutes	Veillonellales	Veillonellaceae	Veillonella	Veillonella parvula_A
I312_bin.5.strict	I312	Infant	96.39	0	0.595	44022	2296932	Bacteria	Actinomycetota	Actinomycetia	Actinomycetales	Bifidobacteriaceae	Bifidobacterium	Bifidobacterium infantis
I312_bin.6.strict	I312	Infant	99.92	0.104	0.507	213800	4664094	Bacteria	Pseudomonadota	Gammaproteobacteria	Enterobacterales	Enterobacteriaceae	Escherichia	Escherichia coli
I312_bin.7.permissive	I312	Infant	95.38	2.051	0.4	10962	1944294	Bacteria	Bacillota	Bacilli	Lactobacillales	Streptococcaceae	Streptococcus	Streptococcus salivarius
I312_bin.8.permissive	I312	Infant	99.42	0.022	0.453	166684	5242098	Bacteria	Bacteroidota	Bacteroidia	Bacteroidales	Tannerellaceae	Parabacteroides	Parabacteroides distasonis
I312_bin.9.permissive	I312	Infant	90.97	0.632	0.518	7041	1232799	Bacteria	Bacillota	Negativicutes	Veillonellales	Negativicoccaceae	Negativicoccus	Negativicoccus succinicivorans
I340_bin.10.orig	I340	Infant	90.77	0.946	0.285	6162	3546518	Bacteria	Bacillota	Clostridia	Peptostreptococcales	Peptostreptococcaceae	Clostridioides	Clostridioides difficile
I340_bin.11.orig	I340	Infant	95.2	0.598	0.505	273036	1995873	Bacteria	Bacillota	Negativicutes	Veillonellales	Megasphaeraceae	Anaeroglobus	Anaeroglobus vaginalis
I340_bin.12.strict	I340	Infant	81.92	3.355	0.621	5190	2193166	Bacteria	Bacillota	Clostridia	Oscillospirales	Oscillospiraceae	Dysosmobacter	Dysosmobacter welbionis
I340_bin.13.orig	I340	Infant	99.32	0.838	0.371	29964	2749920	Bacteria	Bacillota	Clostridia	Lachnospirales	Lachnospiraceae	Anaerostipes	Anaerostipes hadrus
I340_bin.14.orig	I340	Infant	97.68	0	0.394	48536	2213602	Bacteria	Bacillota	Bacilli	Lactobacillales	Enterococcaceae	Enterococcus_G	Enterococcus_G italicus
I340_bin.15.orig	I340	Infant	97.07	0	0.432	45129	2264887	Bacteria	Bacillota	Clostridia	Lachnospirales	Lachnospiraceae	Mediterraneibacter	Mediterraneibacter lactaris
I340_bin.16.permissive	I340	Infant	98.38	0	0.691	43780	2516730	Bacteria	Actinomycetota	Coriobacteriia	Coriobacteriales	UMGS124	CAIFEU01	NA
I340_bin.17.strict	I340	Infant	100	0	0.632	204049	2655604	Bacteria	Actinomycetota	Coriobacteriia	Coriobacteriales	Eggerthellaceae	Adlercreutzia	Adlercreutzia celatus_A
I340_bin.18.permissive	I340	Infant	99.05	0	0.443	36406	3846396	Bacteria	Bacillota	Bacilli	Erysipelotrichales	Erysipelotrichaceae	Clostridium_AQ	Clostridium_AQ innocuum
I340_bin.19.strict	I340	Infant	98.36	0	0.462	83993	3041588	Bacteria	Bacillota	Bacilli	Lactobacillales	Lactobacillaceae	Lacticaseibacillus	Lacticaseibacillus paracasei
I340_bin.1.orig	I340	Infant	92.51	0	0.591	44177	2705797	Bacteria	Bacillota	Clostridia	Oscillospirales	Ruminococcaceae	Ruthenibacterium	Ruthenibacterium lactatiformans
I340_bin.20.orig	I340	Infant	98.65	0	0.377	132832	3154458	Bacteria	Bacillota	Clostridia	Lachnospirales	Lachnospiraceae	Lachnospira	Lachnospira eligens_A
I340_bin.21.orig	I340	Infant	98.06	1.097	0.427	92953	3444415	Bacteria	Bacillota	Clostridia	Lachnospirales	Lachnospiraceae	Roseburia	Roseburia intestinalis
I340_bin.22.strict	I340	Infant	99.05	0.947	0.57	276060	2158818	Bacteria	Actinomycetota	Actinomycetia	Actinomycetales	Actinomycetaceae	Mobiluncus	NA
I340_bin.23.permissive	I340	Infant	99.12	0	0.617	141486	2273206	Bacteria	Actinomycetota	Actinomycetia	Actinomycetales	Actinomycetaceae	Actinotignum	Actinotignum timonense
I340_bin.24.orig	I340	Infant	99.75	0	0.35	131476	2299659	Bacteria	Bacillota	Bacilli	Lactobacillales	Streptococcaceae	Lactococcus	Lactococcus lactis
I340_bin.25.orig	I340	Infant	95	0	0.585	573920	1906148	Bacteria	Actinomycetota	Actinomycetia	Mycobacteriales	Mycobacteriaceae	Lawsonella	Lawsonella clevelandensis
I340_bin.26.strict	I340	Infant	99.05	1.421	0.689	102285	2558789	Bacteria	Actinomycetota	Actinomycetia	Actinomycetales	Actinomycetaceae	Actinomyces	Actinomyces urogenitalis
I340_bin.27.orig	I340	Infant	91.36	0	0.384	13137	1895650	Bacteria	Bacillota	Clostridia	Oscillospirales	Acutalibacteraceae	UMGS1071	UMGS1071 sp900542375
I340_bin.28.orig	I340	Infant	99.52	0.473	0.533	335881	1979631	Bacteria	Actinomycetota	Actinomycetia	Actinomycetales	Actinomycetaceae	Varibaculum	Varibaculum cambriense
I340_bin.29.strict	I340	Infant	82.91	0.527	0.42	48234	3028270	Bacteria	Bacillota	Clostridia	Lachnospirales	Lachnospiraceae	Blautia_A	Blautia_A wexlerae
I340_bin.2.permissive	I340	Infant	71.72	1.06	0.588	110600	1901142	Bacteria	Actinomycetota	Actinomycetia	Actinomycetales	Bifidobacteriaceae	Bifidobacterium	Bifidobacterium dentium
I340_bin.30.strict	I340	Infant	92.84	0.632	0.481	12756	3006530	Bacteria	Bacillota	Clostridia	Lachnospirales	Lachnospiraceae	Fusicatenibacter	Fusicatenibacter saccharivorans
I340_bin.31.permissive	I340	Infant	97.15	0.747	0.65	26145	2414614	Bacteria	Actinomycetota	Actinomycetia	Actinomycetales	Actinomycetaceae	Pauljensenia	Pauljensenia sp000411415
I340_bin.32.orig	I340	Infant	100	1.886	0.312	54718	3572460	Bacteria	Bacillota	Bacilli	Erysipelotrichales	Coprobacillaceae	Erysipelatoclostridium	Erysipelatoclostridium ramosum
I340_bin.33.permissive	I340	Infant	100	1.612	0.599	67265	2258676	Bacteria	Actinomycetota	Coriobacteriia	Coriobacteriales	Coriobacteriaceae	Collinsella	NA
I340_bin.34.orig	I340	Infant	98.1	2.234	0.446	71805	3113886	Bacteria	Bacillota	Clostridia	Lachnospirales	Lachnospiraceae	Blautia_A	Blautia_A massiliensis
I340_bin.35.strict	I340	Infant	99.3	1.075	0.603	104269	2436001	Bacteria	Actinomycetota	Actinomycetia	Actinomycetales	Bifidobacteriaceae	Bifidobacterium	Bifidobacterium longum
I340_bin.36.strict	I340	Infant	94.7	0.772	0.556	400269	4527042	Bacteria	Pseudomonadota	Gammaproteobacteria	Enterobacterales	Enterobacteriaceae	Enterobacter	Enterobacter hormaechei_A
I340_bin.37.strict	I340	Infant	85.21	3.081	0.544	4515	3901911	Bacteria	Pseudomonadota	Gammaproteobacteria	Enterobacterales	Enterobacteriaceae	Atlantibacter	Atlantibacter hermannii
I340_bin.38.orig	I340	Infant	96.64	0	0.503	112768	2584053	Bacteria	Bacillota	Clostridia	Oscillospirales	Acutalibacteraceae	Scatavimonas	Scatavimonas sp900540275
I340_bin.39.orig	I340	Infant	80.53	0.68	0.501	112038	1847901	Bacteria	Bacillota	Peptococcia	Peptococcales	Peptococcaceae	Peptococcus	Peptococcus niger
I340_bin.3.orig	I340	Infant	99.36	0.316	0.49	82271	4123871	Bacteria	Bacillota	Clostridia	Lachnospirales	Lachnospiraceae	Scatomonas	Scatomonas sp003481995
I340_bin.40.permissive	I340	Infant	97.95	0	0.595	134120	2215383	Bacteria	Bacillota	Clostridia	Oscillospirales	Ruminococcaceae	Faecalibacterium	Faecalibacterium prausnitzii_G
I340_bin.41.strict	I340	Infant	96.46	4.493	0.626	104166	2380772	Bacteria	Actinomycetota	Actinomycetia	Actinomycetales	Bifidobacteriaceae	Bifidobacterium	Bifidobacterium bifidum
I340_bin.42.orig	I340	Infant	89.55	0.019	0.432	80871	3525449	Bacteria	Bacillota	Clostridia	Lachnospirales	Lachnospiraceae	Blautia_A	Blautia_A faecis
I340_bin.43.orig	I340	Infant	75.86	0.862	0.435	17530	2621940	Bacteria	Bacillota	Clostridia	Lachnospirales	Lachnospiraceae	Ruminococcus_B	Ruminococcus_B gnavus
I340_bin.44.orig	I340	Infant	97.98	1.006	0.383	70208	2757612	Bacteria	Bacillota	Clostridia	UBA1381	UBA1381	CAG-41	CAG-41 sp900066215
I340_bin.45.orig	I340	Infant	97.45	0.751	0.348	12370	1788504	Bacteria	Bacillota	Bacilli	Lactobacillales	Lactobacillaceae	Lactobacillus	Lactobacillus paragasseri
I340_bin.46.orig	I340	Infant	97.26	0	0.431	186133	2455256	Bacteria	Bacillota	Clostridia	Oscillospirales	Ruminococcaceae	Ruminococcus_D	Ruminococcus_D bicirculans
I340_bin.47.orig	I340	Infant	89.98	0.45	0.576	67970	5029155	Bacteria	Pseudomonadota	Gammaproteobacteria	Enterobacterales	Enterobacteriaceae	Klebsiella	Klebsiella pneumoniae
I340_bin.48.permissive	I340	Infant	98.08	0.191	0.481	125709	3056982	Bacteria	Bacillota	Clostridia	Lachnospirales	Lachnospiraceae	Eisenbergiella	Eisenbergiella sp900066775
I340_bin.49.strict	I340	Infant	91.36	1.03	0.564	160171	2129700	Bacteria	Actinomycetota	Actinomycetia	Actinomycetales	Bifidobacteriaceae	Bifidobacterium	Bifidobacterium pseudocatenulatum
I340_bin.4.orig	I340	Infant	95.33	0.444	0.506	159849	4739104	Bacteria	Pseudomonadota	Gammaproteobacteria	Enterobacterales	Enterobacteriaceae	Escherichia	Escherichia coli
I340_bin.50.strict	I340	Infant	99.08	0.699	0.345	90379	1793782	Bacteria	Bacillota	Clostridia	Tissierellales	Peptoniphilaceae	Peptoniphilus_A	Peptoniphilus_A harei_A
I340_bin.51.strict	I340	Infant	86.43	0.166	0.596	72027	1789837	Bacteria	Actinomycetota	Actinomycetia	Actinomycetales	Bifidobacteriaceae	Bifidobacterium	Bifidobacterium adolescentis
I340_bin.52.permissive	I340	Infant	100	0	0.643	217314	3203802	Bacteria	Actinomycetota	Coriobacteriia	Coriobacteriales	Eggerthellaceae	Eggerthella	Eggerthella lenta
I340_bin.53.strict	I340	Infant	98.83	2.485	0.476	115394	2986240	Bacteria	Bacillota	Clostridia	Lachnospirales	Lachnospiraceae	Merdimonas	Merdimonas faecis
I340_bin.54.orig	I340	Infant	72.06	1.591	0.376	2373	2114758	Bacteria	Bacillota	Bacilli	Lactobacillales	Enterococcaceae	Enterococcus	Enterococcus faecalis
I340_bin.55.strict	I340	Infant	78.37	1.166	0.598	4156	1765319	Bacteria	Actinomycetota	Actinomycetia	Actinomycetales	Micrococcaceae	Rothia	Rothia mucilaginosa
I340_bin.56.strict	I340	Infant	96.75	2.147	0.619	18555	3252693	Bacteria	Bacillota	Clostridia	Oscillospirales	Oscillospiraceae	Flavonifractor	Flavonifractor plautii
I340_bin.5.strict	I340	Infant	96.01	2.752	0.42	7237	2572572	Bacteria	Bacillota	Clostridia	Lachnospirales	Lachnospiraceae	Faecalimonas	Faecalimonas umbilicata
I340_bin.6.orig	I340	Infant	98.79	0.48	0.585	168051	3124309	Bacteria	Bacteroidota	Bacteroidia	Bacteroidales	Rikenellaceae	Alistipes	Alistipes onderdonkii
I340_bin.7.orig	I340	Infant	98.11	0	0.292	46916	2712054	Bacteria	Bacillota	Bacilli	Erysipelotrichales	Coprobacillaceae	Faecalibacillus	Faecalibacillus intestinalis
I340_bin.8.permissive	I340	Infant	97.95	1.36	0.578	249240	3102373	Bacteria	Verrucomicrobiota	Verrucomicrobiae	Verrucomicrobiales	Akkermansiaceae	Akkermansia	Akkermansia muciniphila_B
I340_bin.9.permissive	I340	Infant	100	0	0.633	120593	2633635	Bacteria	Actinomycetota	Actinomycetia	Propionibacteriales	Propionibacteriaceae	Cutibacterium	Cutibacterium avidum
I342_bin.10.orig	I342	Infant	98.55	0.483	0.413	62023	3213263	Bacteria	Bacillota	Clostridia	Lachnospirales	Lachnospiraceae	Roseburia	Roseburia inulinivorans
I342_bin.11.permissive	I342	Infant	99.33	0.133	0.595	54073	2261165	Bacteria	Actinomycetota	Actinomycetia	Actinomycetales	Micrococcaceae	Rothia	Rothia mucilaginosa
I342_bin.12.strict	I342	Infant	90.1	1.1	0.508	183431	4408292	Bacteria	Pseudomonadota	Gammaproteobacteria	Enterobacterales	Enterobacteriaceae	Escherichia	Escherichia coli
I342_bin.13.permissive	I342	Infant	99.36	1.265	0.486	115426	2946763	Bacteria	Bacillota	Clostridia	Lachnospirales	Lachnospiraceae	Copromonas	Copromonas sp900066535
I342_bin.14.strict	I342	Infant	92.04	2.994	0.384	105937	1990715	Bacteria	Bacillota	Negativicutes	Veillonellales	Veillonellaceae	Veillonella	Veillonella parvula
I342_bin.15.permissive	I342	Infant	99.36	0	0.501	96136	5639327	Bacteria	Bacillota	Clostridia	Lachnospirales	Lachnospiraceae	Enterocloster	Enterocloster aldenensis
I342_bin.16.permissive	I342	Infant	97.29	0	0.42	170088	2843239	Bacteria	Bacillota	Clostridia	Lachnospirales	Lachnospiraceae	Lachnospira	Lachnospira sp000437735
I342_bin.17.strict	I342	Infant	99.06	0.602	0.393	53878	1887731	Bacteria	Pseudomonadota	Gammaproteobacteria	Enterobacterales	Pasteurellaceae	Haemophilus_D	Haemophilus_D parainfluenzae_M
I342_bin.18.strict	I342	Infant	96.43	2.844	0.389	35834	2133731	Bacteria	Bacillota	Negativicutes	Veillonellales	Veillonellaceae	Veillonella	Veillonella atypica
I342_bin.19.strict	I342	Infant	100	0	0.588	154610	2397556	Bacteria	Bacillota	Clostridia	Oscillospirales	Ruminococcaceae	Faecalibacterium	Faecalibacterium prausnitzii_G
I342_bin.1.strict	I342	Infant	94.67	0	0.359	191907	2548145	Bacteria	Bacillota	Clostridia	Lachnospirales	Lachnospiraceae	Lachnospira	Lachnospira rogosae_A
I342_bin.20.strict	I342	Infant	92.05	0.719	0.576	169626	5033515	Bacteria	Pseudomonadota	Gammaproteobacteria	Enterobacterales	Enterobacteriaceae	Klebsiella	Klebsiella variicola
I342_bin.21.orig	I342	Infant	99.72	0	0.463	54276	2193910	Bacteria	Bacillota	Bacilli	Lactobacillales	Lactobacillaceae	Limosilactobacillus	Limosilactobacillus mucosae
I342_bin.22.orig	I342	Infant	91.48	0.952	0.368	9287	1485001	Bacteria	Bacillota	Bacilli	Erysipelotrichales	Erysipelotrichaceae	Bulleidia	Bulleidia sp015256455
I342_bin.23.orig	I342	Infant	92.69	0.649	0.556	102430	5847746	Bacteria	Pseudomonadota	Gammaproteobacteria	Enterobacterales	Enterobacteriaceae	Klebsiella	Klebsiella michiganensis
I342_bin.24.orig	I342	Infant	97.98	0.671	0.381	81330	2882808	Bacteria	Bacillota	Clostridia	UBA1381	UBA1381	CAG-41	CAG-41 sp900066215
I342_bin.25.strict	I342	Infant	88.23	0.396	0.374	75539	2545628	Bacteria	Bacillota	Clostridia	Lachnospirales	Lachnospiraceae	Lachnospira	Lachnospira eligens_A
I342_bin.26.orig	I342	Infant	100	0	0.314	107687	3474314	Bacteria	Bacillota	Bacilli	Erysipelotrichales	Coprobacillaceae	Erysipelatoclostridium	Erysipelatoclostridium ramosum
I342_bin.27.strict	I342	Infant	97.04	2.001	0.435	110575	2823462	Bacteria	Bacillota	Clostridia	Lachnospirales	Lachnospiraceae	Agathobacter	Agathobacter faecis
I342_bin.28.strict	I342	Infant	89.22	4.222	0.445	3756	2687210	Bacteria	Bacillota	Clostridia	Lachnospirales	Lachnospiraceae	Anaerostipes	Anaerostipes caccae
I342_bin.29.orig	I342	Infant	93.24	1.685	0.377	6045	2531503	Bacteria	Bacillota	Bacilli	Lactobacillales	Enterococcaceae	Enterococcus	Enterococcus faecalis
I342_bin.2.strict	I342	Infant	88.9	3.443	0.39	19420	1917617	Bacteria	Bacillota	Negativicutes	Veillonellales	Veillonellaceae	Veillonella	Veillonella rogosae
I342_bin.30.permissive	I342	Infant	97.8	0	0.415	75779	3465712	Bacteria	Bacillota	Clostridia	Lachnospirales	Lachnospiraceae	Blautia_A	Blautia_A wexlerae
I342_bin.31.permissive	I342	Infant	98.3	0	0.411	108065	3110062	Bacteria	Bacillota	Clostridia	Lachnospirales	Lachnospiraceae	Agathobacter	Agathobacter rectalis
I342_bin.3.orig	I342	Infant	98.14	0.584	0.43	37948	2885775	Bacteria	Bacillota	Clostridia	Lachnospirales	Lachnospiraceae	Ruminococcus_B	Ruminococcus_B gnavus
I342_bin.4.strict	I342	Infant	98.73	0.632	0.431	79397	3526875	Bacteria	Bacillota	Clostridia	Lachnospirales	Lachnospiraceae	Blautia_A	Blautia_A faecis
I342_bin.5.strict	I342	Infant	97.58	0	0.297	83516	3499737	Bacteria	Bacillota	Clostridia	Clostridiales	Clostridiaceae	Clostridium	Clostridium paraputrificum
I342_bin.6.strict	I342	Infant	94.44	0.241	0.43	186183	3130400	Bacteria	Bacillota	Clostridia	Lachnospirales	Lachnospiraceae	Roseburia	Roseburia intestinalis
I342_bin.7.strict	I342	Infant	99.24	0	0.423	125400	5296292	Bacteria	Bacteroidota	Bacteroidia	Bacteroidales	Bacteroidaceae	Phocaeicola	Phocaeicola vulgatus
I342_bin.8.strict	I342	Infant	95.96	0.806	0.268	82470	3029154	Bacteria	Bacillota	Clostridia	Clostridiales	Clostridiaceae	Clostridium	Clostridium sp900540255
I342_bin.9.strict	I342	Infant	87.44	0.299	0.381	21951	2021059	Bacteria	Bacillota	Negativicutes	Veillonellales	Veillonellaceae	Veillonella	Veillonella nakazawae
I345_bin.10.orig	I345	Infant	99.27	0.48	0.579	374184	3449605	Bacteria	Bacteroidota	Bacteroidia	Bacteroidales	Rikenellaceae	Alistipes	Alistipes onderdonkii
I345_bin.11.strict	I345	Infant	99.19	0.806	0.599	74460	2158996	Bacteria	Actinomycetota	Coriobacteriia	Coriobacteriales	Coriobacteriaceae	Collinsella	Collinsella aerofaciens_G
I345_bin.12.strict	I345	Infant	97.86	0.438	0.624	13888	2075034	Bacteria	Actinomycetota	Actinomycetia	Actinomycetales	Actinomycetaceae	Actinotignum	Actinotignum timonense
I345_bin.13.orig	I345	Infant	86.02	1.368	0.505	8750	2461374	Bacteria	Bacillota	Clostridia	Lachnospirales	Lachnospiraceae	Roseburia	Roseburia hominis
I345_bin.14.strict	I345	Infant	96.93	0.191	0.481	130668	3018200	Bacteria	Bacillota	Clostridia	Lachnospirales	Lachnospiraceae	Eisenbergiella	Eisenbergiella sp900066775
I345_bin.15.orig	I345	Infant	95.49	0	0.421	53023	2313219	Bacteria	Bacillota	Clostridia	Lachnospirales	Lachnospiraceae	Agathobacter	Agathobacter rectalis
I345_bin.16.orig	I345	Infant	90.53	1.136	0.569	26680	1968029	Bacteria	Actinomycetota	Actinomycetia	Actinomycetales	Bifidobacteriaceae	Bifidobacterium	Bifidobacterium pseudocatenulatum
I345_bin.17.orig	I345	Infant	97.31	0.134	0.626	106861	3053488	Bacteria	Bacillota	Clostridia	Oscillospirales	Oscillospiraceae	Flavonifractor	Flavonifractor plautii
I345_bin.18.strict	I345	Infant	99.18	0	0.464	236137	2889845	Bacteria	Bacillota	Bacilli	Lactobacillales	Lactobacillaceae	Lacticaseibacillus	Lacticaseibacillus paracasei
I345_bin.19.orig	I345	Infant	96.46	0.495	0.464	161495	4120979	Bacteria	Bacteroidota	Bacteroidia	Bacteroidales	Bacteroidaceae	Bacteroides	Bacteroides uniformis
I345_bin.1.orig	I345	Infant	98.3	1.449	0.416	59131	3160740	Bacteria	Bacillota	Clostridia	Lachnospirales	Lachnospiraceae	Roseburia	Roseburia inulinivorans
I345_bin.20.strict	I345	Infant	94.83	0.161	0.416	119667	5559656	Bacteria	Bacteroidota	Bacteroidia	Bacteroidales	Bacteroidaceae	Bacteroides	Bacteroides xylanisolvens
I345_bin.21.orig	I345	Infant	99.42	0.961	0.45	253817	4819822	Bacteria	Bacteroidota	Bacteroidia	Bacteroidales	Tannerellaceae	Parabacteroides	Parabacteroides distasonis
I345_bin.22.strict	I345	Infant	96.18	1.371	0.417	18906	3519522	Bacteria	Bacillota	Clostridia	Lachnospirales	Lachnospiraceae	Blautia_A	Blautia_A wexlerae
I345_bin.23.orig	I345	Infant	99.8	1.852	0.421	66231	2051371	Bacteria	Bacillota	Bacilli	Lactobacillales	Streptococcaceae	Streptococcus	Streptococcus sp900766505
I345_bin.24.orig	I345	Infant	93.24	1.538	0.362	4943	1626837	Bacteria	Bacillota	Clostridia	Peptostreptococcales	Peptostreptococcaceae	Peptostreptococcus	Peptostreptococcus anaerobius
I345_bin.25.strict	I345	Infant	95.47	0	0.42	218115	1666510	Bacteria	Bacillota	Negativicutes	Veillonellales	Dialisteraceae	Dialister	Dialister sp900541485
I345_bin.26.strict	I345	Infant	95.19	0.8	0.391	48409	1608312	Bacteria	Bacillota	Bacilli	Lactobacillales	Streptococcaceae	Streptococcus	Streptococcus thermophilus
I345_bin.27.orig	I345	Infant	74.2	3.985	0.478	16060	2468672	Bacteria	Bacillota	Clostridia	Lachnospirales	Lachnospiraceae	Acetatifactor	Acetatifactor sp900066565
I345_bin.28.permissive	I345	Infant	100	0	0.454	447821	1740083	Bacteria	Bacillota	Negativicutes	Veillonellales	Megasphaeraceae	Anaeroglobus	Anaeroglobus micronuciformis
I345_bin.29.strict	I345	Infant	97.98	0.335	0.45	253893	2252973	Bacteria	Bacillota	Clostridia	Oscillospirales	Acutalibacteraceae	Fimenecus	Fimenecus sp000432435
I345_bin.2.orig	I345	Infant	88.82	0.21	0.5	29984	2830979	Bacteria	Bacillota	Clostridia	Lachnospirales	Lachnospiraceae	Limivivens	Limivivens sp900543575
I345_bin.30.strict	I345	Infant	99.52	0.631	0.533	108268	1988160	Bacteria	Actinomycetota	Actinomycetia	Actinomycetales	Actinomycetaceae	Varibaculum	Varibaculum cambriense
I345_bin.31.orig	I345	Infant	100	2.419	0.639	71670	3425809	Bacteria	Actinomycetota	Coriobacteriia	Coriobacteriales	Eggerthellaceae	Eggerthella	Eggerthella lenta
I345_bin.32.orig	I345	Infant	92.98	2.307	0.427	128041	6079275	Bacteria	Bacteroidota	Bacteroidia	Bacteroidales	Bacteroidaceae	Bacteroides	Bacteroides thetaiotaomicron
I345_bin.33.orig	I345	Infant	99.05	0	0.292	42464	3011234	Bacteria	Bacillota	Bacilli	Erysipelotrichales	Coprobacillaceae	Faecalibacillus	Faecalibacillus intestinalis
I345_bin.34.permissive	I345	Infant	93.05	1.722	0.291	6134	1577628	Bacteria	Campylobacterota	Campylobacteria	Campylobacterales	Campylobacteraceae	Campylobacter_B	Campylobacter_B ureolyticus
I345_bin.35.orig	I345	Infant	92.51	0	0.552	192580	2563760	Bacteria	Verrucomicrobiota	Verrucomicrobiae	Verrucomicrobiales	Akkermansiaceae	Akkermansia	Akkermansia muciniphila
I345_bin.36.strict	I345	Infant	94.63	1.332	0.434	216758	5332310	Bacteria	Bacteroidota	Bacteroidia	Bacteroidales	Bacteroidaceae	Bacteroides	Bacteroides fragilis_A
I345_bin.37.orig	I345	Infant	97.05	0.405	0.561	82663	4832812	Bacteria	Pseudomonadota	Gammaproteobacteria	Enterobacterales	Enterobacteriaceae	Enterobacter	Enterobacter roggenkampii
I345_bin.38.strict	I345	Infant	95.97	3.131	0.374	344025	2773113	Bacteria	Bacillota	Clostridia	Lachnospirales	Lachnospiraceae	Lachnospira	Lachnospira eligens_A
I345_bin.39.orig	I345	Infant	91.18	1.169	0.432	21282	2107451	Bacteria	Bacillota	Clostridia	Lachnospirales	Lachnospiraceae	Mediterraneibacter	Mediterraneibacter lactaris
I345_bin.3.orig	I345	Infant	96.83	1.265	0.497	47191	2679828	Bacteria	Bacillota	Clostridia	Lachnospirales	Lachnospiraceae	Ventrimonas	Ventrimonas sp003478505
I345_bin.40.permissive	I345	Infant	95.25	0.175	0.483	14112	2608237	Bacteria	Pseudomonadota	Gammaproteobacteria	Burkholderiales	Burkholderiaceae	Parasutterella	Parasutterella excrementihominis
I345_bin.41.permissive	I345	Infant	80.53	0.68	0.507	55475	1778283	Bacteria	Bacillota	Peptococcia	Peptococcales	Peptococcaceae	Peptococcus	Peptococcus niger
I345_bin.4.strict	I345	Infant	98.11	1.508	0.562	392509	5378819	Bacteria	Pseudomonadota	Gammaproteobacteria	Enterobacterales	Enterobacteriaceae	Klebsiella	Klebsiella michiganensis
I345_bin.5.orig	I345	Infant	97.95	0	0.555	159443	6298619	Bacteria	Bacillota	Clostridia	Lachnospirales	Lachnospiraceae	Enterocloster	Enterocloster asparagiformis
I345_bin.6.permissive	I345	Infant	97.98	1.006	0.381	154698	2609191	Bacteria	Bacillota	Clostridia	UBA1381	UBA1381	CAG-41	CAG-41 sp900066215
I345_bin.7.orig	I345	Infant	96.66	0	0.422	44167	2776013	Bacteria	Bacillota	Clostridia	Lachnospirales	Lachnospiraceae	Lachnospira	Lachnospira sp000437735
I345_bin.8.strict	I345	Infant	99.5	0.08	0.326	186600	2668947	Bacteria	Bacillota	Bacilli	Staphylococcales	Staphylococcaceae	Staphylococcus	Staphylococcus aureus
I345_bin.9.orig	I345	Infant	99.24	0	0.419	138833	4518643	Bacteria	Bacteroidota	Bacteroidia	Bacteroidales	Bacteroidaceae	Phocaeicola	Phocaeicola vulgatus
I352_bin.10.strict	I352	Infant	96.77	0.303	0.641	16390	3476841	Bacteria	Actinomycetota	Coriobacteriia	Coriobacteriales	Eggerthellaceae	Eggerthella	Eggerthella lenta
I352_bin.11.strict	I352	Infant	91.69	0	0.467	111331	2636048	Bacteria	Bacillota	Bacilli	Lactobacillales	Lactobacillaceae	Lacticaseibacillus	Lacticaseibacillus rhamnosus
I352_bin.12.strict	I352	Infant	98.65	0.671	0.359	267924	2926199	Bacteria	Bacillota	Clostridia	Lachnospirales	Lachnospiraceae	Lachnospira	Lachnospira rogosae_A
I352_bin.13.strict	I352	Infant	98.65	0	0.372	176348	2898927	Bacteria	Bacillota	Clostridia	Lachnospirales	Lachnospiraceae	Lachnospira	Lachnospira eligens_A
I352_bin.14.orig	I352	Infant	90.54	1.364	0.433	65440	2461916	Bacteria	Bacillota	Clostridia	Lachnospirales	Lachnospiraceae	Ruminococcus_B	Ruminococcus_B gnavus
I352_bin.15.strict	I352	Infant	80.12	0.99	0.423	56542	1643105	Bacteria	Bacillota	Bacilli	Lactobacillales	Streptococcaceae	Streptococcus	Streptococcus parasanguinis_E
I352_bin.16.permissive	I352	Infant	99.18	0.364	0.531	45521	1731083	Bacteria	Bacillota	Bacilli	Lactobacillales	Lactobacillaceae	Limosilactobacillus	Limosilactobacillus fermentum
I352_bin.17.orig	I352	Infant	93.46	2.13	0.542	27019	4084015	Bacteria	Pseudomonadota	Gammaproteobacteria	Enterobacterales	Enterobacteriaceae	Atlantibacter	Atlantibacter hermannii
I352_bin.18.permissive	I352	Infant	100	0	0.387	371163	2138397	Bacteria	Bacillota	Negativicutes	Veillonellales	Veillonellaceae	Veillonella	Veillonella parvula_A
I352_bin.19.orig	I352	Infant	96.3	0.843	0.419	15134	3183891	Bacteria	Bacillota	Clostridia	Lachnospirales	Lachnospiraceae	Blautia_A	Blautia_A wexlerae
I352_bin.1.strict	I352	Infant	100	0	0.454	394269	1620273	Bacteria	Bacillota	Negativicutes	Veillonellales	Megasphaeraceae	Anaeroglobus	Anaeroglobus micronuciformis
I352_bin.20.orig	I352	Infant	99.15	0.632	0.399	66435	3505692	Bacteria	Bacillota	Clostridia	Lachnospirales	Lachnospiraceae	Faecalimonas	Faecalimonas phoceensis
I352_bin.21.orig	I352	Infant	96.81	0	0.463	74817	2932598	Bacteria	Bacillota	Bacilli	Lactobacillales	Lactobacillaceae	Lacticaseibacillus	Lacticaseibacillus paracasei
I352_bin.22.orig	I352	Infant	70.11	0.483	0.433	115418	2560863	Bacteria	Bacillota	Clostridia	Lachnospirales	Lachnospiraceae	Agathobacter	Agathobacter faecis
I352_bin.23.permissive	I352	Infant	73.09	0	0.615	2644	2729562	Bacteria	Bacillota	Clostridia	Oscillospirales	Oscillospiraceae	Flavonifractor	Flavonifractor plautii
I352_bin.24.permissive	I352	Infant	84.77	1.39	0.592	3821	1993485	Bacteria	Actinomycetota	Actinomycetia	Actinomycetales	Actinomycetaceae	Pauljensenia	Pauljensenia radingae_A
I352_bin.25.orig	I352	Infant	95.01	0.459	0.508	60940	4359953	Bacteria	Pseudomonadota	Gammaproteobacteria	Enterobacterales	Enterobacteriaceae	Escherichia	Escherichia coli
I352_bin.26.strict	I352	Infant	100	0.303	0.594	199514	2132508	Bacteria	Actinomycetota	Actinomycetia	Actinomycetales	Bifidobacteriaceae	Bifidobacterium	Bifidobacterium adolescentis
I352_bin.27.orig	I352	Infant	93.71	4.236	0.514	11639	4842137	Bacteria	Pseudomonadota	Gammaproteobacteria	Enterobacterales	Enterobacteriaceae	Citrobacter	Citrobacter freundii
I352_bin.28.orig	I352	Infant	70.22	1.008	0.287	3705	2313694	Bacteria	Bacillota	Clostridia	Clostridiales	Clostridiaceae	Clostridium_P	Clostridium_P perfringens
I352_bin.2.orig	I352	Infant	99.62	0	0.375	197197	2736876	Bacteria	Bacillota	Bacilli	Lactobacillales	Enterococcaceae	Enterococcus	Enterococcus faecalis
I352_bin.3.strict	I352	Infant	75.44	1.251	0.426	4032	1393566	Bacteria	Bacillota	Bacilli	Lactobacillales	Streptococcaceae	Streptococcus	Streptococcus lactarius
I352_bin.4.orig	I352	Infant	91.7	0	0.627	125610	1991900	Bacteria	Actinomycetota	Actinomycetia	Actinomycetales	Bifidobacteriaceae	Bifidobacterium	Bifidobacterium bifidum
I352_bin.5.orig	I352	Infant	95.75	0	0.313	20644	3252708	Bacteria	Bacillota	Bacilli	Erysipelotrichales	Coprobacillaceae	Erysipelatoclostridium	Erysipelatoclostridium ramosum
I352_bin.6.orig	I352	Infant	99.52	1.421	0.686	151241	2601046	Bacteria	Actinomycetota	Actinomycetia	Actinomycetales	Actinomycetaceae	Actinomyces	Actinomyces urogenitalis
I352_bin.7.strict	I352	Infant	99.34	0	0.633	209711	2532001	Bacteria	Actinomycetota	Actinomycetia	Propionibacteriales	Propionibacteriaceae	Cutibacterium	Cutibacterium avidum
I352_bin.8.orig	I352	Infant	100	4.339	0.6	65293	2370968	Bacteria	Actinomycetota	Actinomycetia	Actinomycetales	Bifidobacteriaceae	Bifidobacterium	Bifidobacterium longum
I352_bin.9.strict	I352	Infant	96.04	3.166	0.391	79673	1594047	Bacteria	Bacillota	Bacilli	Lactobacillales	Streptococcaceae	Streptococcus	Streptococcus peroris
I364_bin.10.strict	I364	Infant	100	0.943	0.312	128709	3444669	Bacteria	Bacillota	Bacilli	Erysipelotrichales	Coprobacillaceae	Erysipelatoclostridium	Erysipelatoclostridium ramosum
I364_bin.11.permissive	I364	Infant	99.24	1.879	0.418	249483	5549878	Bacteria	Bacteroidota	Bacteroidia	Bacteroidales	Bacteroidaceae	Phocaeicola	Phocaeicola dorei
I364_bin.12.orig	I364	Infant	99.19	0.896	0.283	35078	4930340	Bacteria	Bacillota	Clostridia	Clostridiales	Clostridiaceae	Clostridium	Clostridium neonatale
I364_bin.13.strict	I364	Infant	86.69	0.627	0.504	77967	4312704	Bacteria	Pseudomonadota	Gammaproteobacteria	Enterobacterales	Enterobacteriaceae	Escherichia	Escherichia coli
I364_bin.14.strict	I364	Infant	97.52	0.187	0.319	133733	2363326	Bacteria	Bacillota	Bacilli	Staphylococcales	Staphylococcaceae	Staphylococcus	Staphylococcus epidermidis
I364_bin.15.strict	I364	Infant	99.45	0	0.467	111698	2876442	Bacteria	Bacillota	Bacilli	Lactobacillales	Lactobacillaceae	Lacticaseibacillus	Lacticaseibacillus rhamnosus
I364_bin.16.orig	I364	Infant	100	0.681	0.564	525921	2218534	Bacteria	Actinomycetota	Actinomycetia	Actinomycetales	Bifidobacteriaceae	Bifidobacterium	Bifidobacterium pseudocatenulatum
I364_bin.17.strict	I364	Infant	88.76	4.011	0.454	4185	4174761	Bacteria	Bacteroidota	Bacteroidia	Bacteroidales	Tannerellaceae	Parabacteroides	Parabacteroides distasonis
I364_bin.1.strict	I364	Infant	99.41	3.882	0.373	105191	2340092	Bacteria	Bacillota	Negativicutes	Veillonellales	Veillonellaceae	Veillonella	NA
I364_bin.2.permissive	I364	Infant	100	0	0.386	458664	2032538	Bacteria	Bacillota	Negativicutes	Veillonellales	Veillonellaceae	Veillonella	Veillonella parvula
I364_bin.3.orig	I364	Infant	99.78	0	0.397	84334	2077632	Bacteria	Bacillota	Bacilli	Lactobacillales	Streptococcaceae	Streptococcus	Streptococcus sp000187445
I364_bin.4.orig	I364	Infant	98.91	1.274	0.417	58757	1993364	Bacteria	Bacillota	Bacilli	Lactobacillales	Streptococcaceae	Streptococcus	Streptococcus lactarius
I364_bin.5.strict	I364	Infant	92.48	1.362	0.575	301503	5099772	Bacteria	Pseudomonadota	Gammaproteobacteria	Enterobacterales	Enterobacteriaceae	Klebsiella	Klebsiella variicola
I364_bin.6.strict	I364	Infant	99.65	0.46	0.603	116980	2529910	Bacteria	Actinomycetota	Actinomycetia	Actinomycetales	Bifidobacteriaceae	Bifidobacterium	Bifidobacterium longum
I364_bin.7.strict	I364	Infant	78.5	2.333	0.6	4476	1903218	Bacteria	Actinomycetota	Actinomycetia	Actinomycetales	Micrococcaceae	Rothia	Rothia sp902373285
I364_bin.8.orig	I364	Infant	91.78	1.342	0.557	118637	4835288	Bacteria	Pseudomonadota	Gammaproteobacteria	Enterobacterales	Enterobacteriaceae	Enterobacter	Enterobacter roggenkampii
I364_bin.9.strict	I364	Infant	89.83	1.568	0.327	6711	2324155	Bacteria	Bacillota	Bacilli	Staphylococcales	Staphylococcaceae	Staphylococcus	Staphylococcus aureus
I384_bin.10.permissive	I384	Infant	91.73	0.543	0.468	7247	2454871	Bacteria	Bacillota	Bacilli	Lactobacillales	Lactobacillaceae	Lacticaseibacillus	Lacticaseibacillus rhamnosus
I384_bin.11.orig	I384	Infant	86.65	2.496	0.602	33404	1927878	Bacteria	Actinomycetota	Actinomycetia	Actinomycetales	Bifidobacteriaceae	Bifidobacterium	Bifidobacterium longum
I384_bin.12.strict	I384	Infant	99.32	0.134	0.619	154503	3399549	Bacteria	Bacillota	Clostridia	Oscillospirales	Oscillospiraceae	Flavonifractor	Flavonifractor plautii
I384_bin.13.permissive	I384	Infant	99.32	1.129	0.495	113859	5223662	Bacteria	Bacillota	Clostridia	Lachnospirales	Lachnospiraceae	Enterocloster	Enterocloster clostridioformis
I384_bin.14.orig	I384	Infant	93.81	2.228	0.283	5520	3721510	Bacteria	Bacillota	Clostridia	Peptostreptococcales	Peptostreptococcaceae	Clostridioides	Clostridioides difficile
I384_bin.15.permissive	I384	Infant	99.03	0	0.45	274276	5178460	Bacteria	Bacteroidota	Bacteroidia	Bacteroidales	Tannerellaceae	Parabacteroides	Parabacteroides distasonis
I384_bin.1.strict	I384	Infant	91.45	1.077	0.42	11211	1777416	Bacteria	Bacillota	Bacilli	Lactobacillales	Streptococcaceae	Streptococcus	Streptococcus lactarius
I384_bin.2.strict	I384	Infant	100	0	0.313	180988	3342268	Bacteria	Bacillota	Bacilli	Erysipelotrichales	Coprobacillaceae	Erysipelatoclostridium	Erysipelatoclostridium ramosum
I384_bin.3.strict	I384	Infant	99.28	1.342	0.591	90686	2270496	Bacteria	Actinomycetota	Actinomycetia	Actinomycetales	Actinomycetaceae	Pauljensenia	Pauljensenia radingae_A
I384_bin.4.orig	I384	Infant	94.34	0.403	0.642	5064	3142204	Bacteria	Actinomycetota	Coriobacteriia	Coriobacteriales	Eggerthellaceae	Eggerthella	Eggerthella lenta
I384_bin.5.orig	I384	Infant	98.23	1.382	0.588	34175	2175129	Bacteria	Actinomycetota	Actinomycetia	Actinomycetales	Bifidobacteriaceae	Bifidobacterium	Bifidobacterium breve
I384_bin.6.orig	I384	Infant	99.05	0.592	0.528	266501	2120160	Bacteria	Actinomycetota	Actinomycetia	Actinomycetales	Actinomycetaceae	Varibaculum	Varibaculum cambriense_A
I384_bin.7.permissive	I384	Infant	99.19	0.967	0.286	67901	5269550	Bacteria	Bacillota	Clostridia	Clostridiales	Clostridiaceae	Clostridium	Clostridium neonatale
I384_bin.8.orig	I384	Infant	99.41	0.404	0.428	224690	6403312	Bacteria	Bacteroidota	Bacteroidia	Bacteroidales	Bacteroidaceae	Bacteroides	Bacteroides thetaiotaomicron
I384_bin.9.orig	I384	Infant	99.96	0.712	0.505	716492	4771754	Bacteria	Pseudomonadota	Gammaproteobacteria	Enterobacterales	Enterobacteriaceae	Escherichia	Escherichia coli
I392_bin.10.orig	I392	Infant	99.35	1.599	0.389	37071	1751025	Bacteria	Bacillota	Bacilli	Lactobacillales	Streptococcaceae	Streptococcus	Streptococcus thermophilus
I392_bin.11.permissive	I392	Infant	95.26	0.9	0.32	19076	1959389	Bacteria	Bacillota	Clostridia	Tissierellales	Peptoniphilaceae	Finegoldia	NA
I392_bin.12.orig	I392	Infant	100	0.921	0.602	73024	2349126	Bacteria	Actinomycetota	Actinomycetia	Actinomycetales	Bifidobacteriaceae	Bifidobacterium	Bifidobacterium longum
I392_bin.13.orig	I392	Infant	100	1.136	0.585	95956	2607356	Bacteria	Actinomycetota	Actinomycetia	Actinomycetales	Bifidobacteriaceae	Bifidobacterium	Bifidobacterium dentium
I392_bin.14.orig	I392	Infant	100	0	0.387	186814	2001422	Bacteria	Bacillota	Negativicutes	Veillonellales	Veillonellaceae	Veillonella	Veillonella parvula
I392_bin.15.permissive	I392	Infant	99.19	1.46	0.284	37470	5185099	Bacteria	Bacillota	Clostridia	Clostridiales	Clostridiaceae	Clostridium	Clostridium neonatale
I392_bin.16.orig	I392	Infant	97.73	2.033	0.495	42655	5788395	Bacteria	Bacillota	Clostridia	Lachnospirales	Lachnospiraceae	Enterocloster	Enterocloster bolteae
I392_bin.17.orig	I392	Infant	97.95	0.68	0.576	209009	3155938	Bacteria	Verrucomicrobiota	Verrucomicrobiae	Verrucomicrobiales	Akkermansiaceae	Akkermansia	Akkermansia muciniphila_B
I392_bin.18.orig	I392	Infant	94.77	0.349	0.456	7489	1553495	Bacteria	Bacillota	Negativicutes	Veillonellales	Megasphaeraceae	Anaeroglobus	Anaeroglobus micronuciformis
I392_bin.19.orig	I392	Infant	96.83	0	0.489	22127	2691583	Bacteria	Bacillota	Clostridia	Lachnospirales	Lachnospiraceae	Copromonas	Copromonas sp900066535
I392_bin.1.orig	I392	Infant	98.65	2.013	0.377	120149	3521614	Bacteria	Bacillota	Clostridia	Lachnospirales	Lachnospiraceae	Lachnospira	Lachnospira eligens_A
I392_bin.20.orig	I392	Infant	93.55	3.455	0.474	21466	2976206	Bacteria	Bacillota	Clostridia	Lachnospirales	Lachnospiraceae	Acetatifactor	Acetatifactor sp900066565
I392_bin.21.orig	I392	Infant	97.98	0.671	0.379	105110	2765829	Bacteria	Bacillota	Clostridia	UBA1381	UBA1381	CAG-41	CAG-41 sp900066215
I392_bin.22.orig	I392	Infant	99.38	0.041	0.465	31617	2773016	Bacteria	Bacillota	Bacilli	Lactobacillales	Lactobacillaceae	Lacticaseibacillus	Lacticaseibacillus paracasei
I392_bin.23.orig	I392	Infant	98.63	0	0.428	133478	2911078	Bacteria	Bacillota	Clostridia	Oscillospirales	Ruminococcaceae	Ruminococcus_D	Ruminococcus_D bicirculans
I392_bin.24.orig	I392	Infant	99.23	0.476	0.558	195021	5902556	Bacteria	Pseudomonadota	Gammaproteobacteria	Enterobacterales	Enterobacteriaceae	Klebsiella	Klebsiella michiganensis
I392_bin.25.orig	I392	Infant	96.2	2.32	0.416	44618	3290773	Bacteria	Bacillota	Clostridia	Lachnospirales	Lachnospiraceae	Blautia_A	Blautia_A wexlerae
I392_bin.26.orig	I392	Infant	94.34	0.311	0.437	18770	2311079	Bacteria	Bacillota	Clostridia	Lachnospirales	Lachnospiraceae	Ruminococcus_B	Ruminococcus_B gnavus
I392_bin.27.orig	I392	Infant	98.94	0.632	0.481	131248	2873263	Bacteria	Bacillota	Clostridia	Lachnospirales	Lachnospiraceae	Fusicatenibacter	Fusicatenibacter saccharivorans
I392_bin.28.orig	I392	Infant	99.32	0.134	0.597	86007	4728153	Bacteria	Bacillota	Clostridia	Oscillospirales	Oscillospiraceae	Flavonifractor	Flavonifractor plautii
I392_bin.29.orig	I392	Infant	89.13	2.693	0.493	4837	1993536	Bacteria	Pseudomonadota	Gammaproteobacteria	Burkholderiales	Burkholderiaceae	Parasutterella	Parasutterella gallistercoris
I392_bin.2.orig	I392	Infant	98.65	1.006	0.407	210837	2033900	Bacteria	Bacillota	Clostridia	Oscillospirales	Acutalibacteraceae	Ruminococcus_E	Ruminococcus_E bromii_B
I392_bin.3.orig	I392	Infant	92.3	1.02	0.596	55936	2150826	Bacteria	Bacillota	Clostridia	Oscillospirales	Ruminococcaceae	Faecalibacterium	Faecalibacterium prausnitzii_G
I392_bin.4.orig	I392	Infant	88.87	3.365	0.412	13470	2316376	Bacteria	Bacillota	Clostridia	Lachnospirales	Lachnospiraceae	RUG115	RUG115 sp900066395
I392_bin.5.orig	I392	Infant	99.25	0.433	0.432	171728	5282393	Bacteria	Bacteroidota	Bacteroidia	Bacteroidales	Bacteroidaceae	Bacteroides	Bacteroides fragilis
I392_bin.7.orig	I392	Infant	79.44	3.447	0.51	2685	3257704	Bacteria	Pseudomonadota	Gammaproteobacteria	Enterobacterales	Enterobacteriaceae	Escherichia	Escherichia coli
I392_bin.8.orig	I392	Infant	98.1	0.632	0.406	74151	2353586	Bacteria	Bacillota	Clostridia	Lachnospirales	Lachnospiraceae	Faecalimonas	Faecalimonas phoceensis
I392_bin.9.orig	I392	Infant	97.58	0	0.414	100525	2662812	Bacteria	Bacillota	Clostridia	Lachnospirales	Lachnospiraceae	Agathobacter	Agathobacter rectalis
I395_bin.10.strict	I395	Infant	100	0.917	0.386	153091	2076012	Bacteria	Bacillota	Negativicutes	Veillonellales	Veillonellaceae	Veillonella	Veillonella parvula_A
I395_bin.11.orig	I395	Infant	100	0	0.314	112612	3457719	Bacteria	Bacillota	Bacilli	Erysipelotrichales	Coprobacillaceae	Erysipelatoclostridium	Erysipelatoclostridium ramosum
I395_bin.12.orig	I395	Infant	100	3.825	0.566	152882	2414199	Bacteria	Actinomycetota	Actinomycetia	Actinomycetales	Bifidobacteriaceae	Bifidobacterium	Bifidobacterium pseudocatenulatum
I395_bin.13.orig	I395	Infant	73.74	1.412	0.422	8879	1460031	Bacteria	Bacillota	Bacilli	Lactobacillales	Streptococcaceae	Streptococcus	Streptococcus lactarius
I395_bin.14.permissive	I395	Infant	99.43	0.34	0.395	261565	1880964	Bacteria	Pseudomonadota	Gammaproteobacteria	Enterobacterales	Pasteurellaceae	Haemophilus_D	Haemophilus_D parainfluenzae_K
I395_bin.15.strict	I395	Infant	96.83	0.019	0.489	63950	2989288	Bacteria	Bacillota	Clostridia	Lachnospirales	Lachnospiraceae	Copromonas	Copromonas sp900066535
I395_bin.16.orig	I395	Infant	98.63	0	0.417	166336	2880262	Bacteria	Bacillota	Clostridia	Lachnospirales	Lachnospiraceae	Lachnospira	Lachnospira sp000437735
I395_bin.17.permissive	I395	Infant	99.32	0.134	0.614	290734	3651143	Bacteria	Bacillota	Clostridia	Oscillospirales	Oscillospiraceae	Flavonifractor	Flavonifractor plautii
I395_bin.18.permissive	I395	Infant	98.65	0.671	0.374	151934	2769154	Bacteria	Bacillota	Clostridia	Lachnospirales	Lachnospiraceae	Lachnospira	Lachnospira eligens_A
I395_bin.19.orig	I395	Infant	98.83	0.584	0.43	68146	3307542	Bacteria	Bacillota	Clostridia	Lachnospirales	Lachnospiraceae	Ruminococcus_B	Ruminococcus_B gnavus
I395_bin.1.strict	I395	Infant	100	0	0.563	143901	2707513	Bacteria	Bacillota	Clostridia	Oscillospirales	Ruminococcaceae	Faecalibacterium	Faecalibacterium prausnitzii_D
I395_bin.20.permissive	I395	Infant	85.85	1.622	0.557	4145	1616534	Bacteria	Actinomycetota	Actinomycetia	Actinomycetales	Actinomycetaceae	Pauljensenia	Pauljensenia sp900541895
I395_bin.21.strict	I395	Infant	94.48	0.086	0.518	201669	4573305	Bacteria	Pseudomonadota	Gammaproteobacteria	Enterobacterales	Enterobacteriaceae	Citrobacter	Citrobacter freundii
I395_bin.22.orig	I395	Infant	99.45	0	0.466	84012	2862574	Bacteria	Bacillota	Bacilli	Lactobacillales	Lactobacillaceae	Lacticaseibacillus	Lacticaseibacillus rhamnosus
I395_bin.23.strict	I395	Infant	97.08	0.181	0.58	137654	4951814	Bacteria	Pseudomonadota	Gammaproteobacteria	Enterobacterales	Enterobacteriaceae	Klebsiella	Klebsiella pneumoniae
I395_bin.24.strict	I395	Infant	98.88	3.953	0.559	202238	5980940	Bacteria	Pseudomonadota	Gammaproteobacteria	Enterobacterales	Enterobacteriaceae	Klebsiella	Klebsiella michiganensis
I395_bin.25.orig	I395	Infant	97.98	2.013	0.364	75482	3408910	Bacteria	Bacillota	Clostridia	Lachnospirales	Lachnospiraceae	Anaerostipes	Anaerostipes hadrus
I395_bin.2.strict	I395	Infant	90.57	2.43	0.658	6245	1967043	Bacteria	Actinomycetota	Actinomycetia	Actinomycetales	Actinomycetaceae	Pauljensenia	Pauljensenia sp902373435
I395_bin.3.strict	I395	Infant	85.01	4.348	0.588	40948	2131562	Bacteria	Actinomycetota	Actinomycetia	Actinomycetales	Bifidobacteriaceae	Bifidobacterium	Bifidobacterium breve
I395_bin.4.orig	I395	Infant	97.37	0.374	0.376	50006	2636605	Bacteria	Bacillota	Bacilli	Lactobacillales	Enterococcaceae	Enterococcus	Enterococcus faecalis
I395_bin.5.permissive	I395	Infant	79.63	0.666	0.595	3227	1745547	Bacteria	Actinomycetota	Actinomycetia	Actinomycetales	Micrococcaceae	Rothia	Rothia mucilaginosa
I395_bin.6.strict	I395	Infant	98.1	1.265	0.44	158733	3460034	Bacteria	Bacillota	Clostridia	Lachnospirales	Lachnospiraceae	Enterocloster	Enterocloster sp000431375
I395_bin.7.orig	I395	Infant	96.88	0.921	0.627	97952	2130866	Bacteria	Actinomycetota	Actinomycetia	Actinomycetales	Bifidobacteriaceae	Bifidobacterium	Bifidobacterium bifidum
I395_bin.8.permissive	I395	Infant	99.36	0	0.502	161068	5627234	Bacteria	Bacillota	Clostridia	Lachnospirales	Lachnospiraceae	Enterocloster	Enterocloster aldenensis
I395_bin.9.orig	I395	Infant	99.19	0.848	0.283	37854	4217396	Bacteria	Bacillota	Clostridia	Clostridiales	Clostridiaceae	Clostridium	Clostridium neonatale
I404_bin.10.orig	I404	Infant	99.62	0	0.374	95728	2920006	Bacteria	Bacillota	Bacilli	Lactobacillales	Enterococcaceae	Enterococcus	Enterococcus faecalis
I404_bin.11.orig	I404	Infant	97.46	0.738	0.488	16837	2413492	Bacteria	Pseudomonadota	Gammaproteobacteria	Burkholderiales	Burkholderiaceae	Parasutterella	Parasutterella excrementihominis
I404_bin.12.orig	I404	Infant	87.45	2.237	0.415	4693	1727354	Bacteria	Bacillota	Clostridia	Oscillospirales	Acutalibacteraceae	Ruminococcus_E	Ruminococcus_E bromii
I404_bin.14.orig	I404	Infant	99.65	0	0.584	74226	2793513	Bacteria	Bacillota	Clostridia	Oscillospirales	Ruminococcaceae	Faecalibacterium	Faecalibacterium sp900758465
I404_bin.16.orig	I404	Infant	99.51	0	0.416	99201	2715162	Bacteria	Bacillota	Clostridia	Lachnospirales	Lachnospiraceae	Agathobacter	Agathobacter rectalis
I404_bin.17.orig	I404	Infant	70.64	0.276	0.642	2662	2332639	Bacteria	Actinomycetota	Coriobacteriia	Coriobacteriales	Eggerthellaceae	Eggerthella	Eggerthella lenta
I404_bin.19.orig	I404	Infant	99.19	3.476	0.283	37783	5157861	Bacteria	Bacillota	Clostridia	Clostridiales	Clostridiaceae	Clostridium	Clostridium neonatale
I404_bin.1.orig	I404	Infant	98.14	0	0.435	56667	2760504	Bacteria	Bacillota	Clostridia	Lachnospirales	Lachnospiraceae	Ruminococcus_B	Ruminococcus_B gnavus
I404_bin.21.orig	I404	Infant	99.53	2.035	0.629	133344	2151513	Bacteria	Actinomycetota	Actinomycetia	Actinomycetales	Bifidobacteriaceae	Bifidobacterium	Bifidobacterium bifidum
I404_bin.23.orig	I404	Infant	100	0	0.312	118207	3329207	Bacteria	Bacillota	Bacilli	Erysipelotrichales	Coprobacillaceae	Erysipelatoclostridium	Erysipelatoclostridium ramosum
I404_bin.24.orig	I404	Infant	96.43	2.551	0.566	15793	2794136	Bacteria	Bacillota	Clostridia	Oscillospirales	Ruminococcaceae	Faecalibacterium	Faecalibacterium prausnitzii_D
I404_bin.26.orig	I404	Infant	97.95	0.68	0.581	178131	3024110	Bacteria	Verrucomicrobiota	Verrucomicrobiae	Verrucomicrobiales	Akkermansiaceae	Akkermansia	Akkermansia muciniphila_B
I404_bin.27.orig	I404	Infant	99.32	0	0.361	190824	2678731	Bacteria	Bacillota	Clostridia	Lachnospirales	Lachnospiraceae	Lachnospira	Lachnospira rogosae_A
I404_bin.28.orig	I404	Infant	100	3.355	0.376	43221	3648741	Bacteria	Bacillota	Clostridia	Lachnospirales	Lachnospiraceae	Anaerobutyricum	Anaerobutyricum soehngenii
I404_bin.29.orig	I404	Infant	98.65	0.671	0.373	135379	2812075	Bacteria	Bacillota	Clostridia	Lachnospirales	Lachnospiraceae	Lachnospira	Lachnospira eligens_A
I404_bin.2.orig	I404	Infant	98.94	0.632	0.479	116193	3012292	Bacteria	Bacillota	Clostridia	Lachnospirales	Lachnospiraceae	Fusicatenibacter	Fusicatenibacter saccharivorans
I404_bin.30.orig	I404	Infant	77.27	1.733	0.573	3188	1820957	Bacteria	Bacillota	Negativicutes	Selenomonadales	Selenomonadaceae	Centipeda	Centipeda artemidis
I404_bin.31.orig	I404	Infant	100	1.136	0.587	85379	2650086	Bacteria	Actinomycetota	Actinomycetia	Actinomycetales	Bifidobacteriaceae	Bifidobacterium	Bifidobacterium adolescentis
I404_bin.3.orig	I404	Infant	100	0.706	0.6	79045	2274971	Bacteria	Actinomycetota	Actinomycetia	Actinomycetales	Bifidobacteriaceae	Bifidobacterium	Bifidobacterium longum
I404_bin.4.orig	I404	Infant	97.76	1.833	0.619	13360	3452629	Bacteria	Bacillota	Clostridia	Oscillospirales	Oscillospiraceae	Flavonifractor	Flavonifractor plautii
I404_bin.5.orig	I404	Infant	91.7	0.338	0.431	84252	3064619	Bacteria	Bacillota	Clostridia	Lachnospirales	Lachnospiraceae	Roseburia	Roseburia intestinalis
I404_bin.6.orig	I404	Infant	73.27	0	0.42	22529	5768747	Bacteria	Bacteroidota	Bacteroidia	Bacteroidales	Bacteroidaceae	Bacteroides	Bacteroides ovatus
I404_bin.7.orig	I404	Infant	96.64	0.671	0.381	105090	2825986	Bacteria	Bacillota	Clostridia	UBA1381	UBA1381	CAG-41	CAG-41 sp900066215
I404_bin.8.orig	I404	Infant	94.83	0	0.418	24571	2914338	Bacteria	Bacillota	Clostridia	Lachnospirales	Lachnospiraceae	Blautia_A	Blautia_A wexlerae
I404_bin.9.orig	I404	Infant	99.19	0.806	0.6	191120	2107474	Bacteria	Actinomycetota	Coriobacteriia	Coriobacteriales	Coriobacteriaceae	Collinsella	Collinsella aerofaciens_AA
I405_bin.10.permissive	I405	Infant	100	0.473	0.558	158995	1912825	Bacteria	Actinomycetota	Actinomycetia	Actinomycetales	Actinomycetaceae	Pauljensenia	Pauljensenia sp900541895
I405_bin.11.permissive	I405	Infant	99.36	0.473	0.567	479964	2143869	Bacteria	Actinomycetota	Actinomycetia	Actinomycetales	Actinomycetaceae	Winkia	Winkia sp002849225
I405_bin.12.orig	I405	Infant	100	0.376	0.575	144202	5229569	Bacteria	Pseudomonadota	Gammaproteobacteria	Enterobacterales	Enterobacteriaceae	Klebsiella	Klebsiella pneumoniae
I405_bin.13.strict	I405	Infant	98.11	0.943	0.314	70006	3699278	Bacteria	Bacillota	Bacilli	Erysipelotrichales	Coprobacillaceae	Erysipelatoclostridium	Erysipelatoclostridium ramosum
I405_bin.14.strict	I405	Infant	93.38	1.344	0.645	10988	3181874	Bacteria	Actinomycetota	Coriobacteriia	Coriobacteriales	Eggerthellaceae	Eggerthella	Eggerthella lenta
I405_bin.15.permissive	I405	Infant	98.73	1.582	0.49	241317	7065866	Bacteria	Bacillota	Clostridia	Lachnospirales	Lachnospiraceae	Hungatella	Hungatella effluvii
I405_bin.16.orig	I405	Infant	99.42	0.705	0.449	151064	4820334	Bacteria	Bacteroidota	Bacteroidia	Bacteroidales	Tannerellaceae	Parabacteroides	Parabacteroides distasonis
I405_bin.17.strict	I405	Infant	89.61	1.333	0.6	6489	2048473	Bacteria	Actinomycetota	Actinomycetia	Actinomycetales	Micrococcaceae	Rothia	Rothia sp902373285
I405_bin.18.orig	I405	Infant	93.08	3.972	0.387	71402	2013075	Bacteria	Bacillota	Negativicutes	Veillonellales	Veillonellaceae	Veillonella	Veillonella atypica
I405_bin.19.permissive	I405	Infant	87.34	0	0.452	85114	3994951	Bacteria	Bacteroidota	Bacteroidia	Bacteroidales	Tannerellaceae	Parabacteroides	Parabacteroides johnsonii
I405_bin.1.strict	I405	Infant	95.74	0.971	0.415	46228	2004039	Bacteria	Bacillota	Bacilli	Lactobacillales	Streptococcaceae	Streptococcus	Streptococcus lactarius
I405_bin.2.orig	I405	Infant	98.65	0.294	0.462	37135	2927808	Bacteria	Bacillota	Bacilli	Lactobacillales	Lactobacillaceae	Lacticaseibacillus	Lacticaseibacillus paracasei
I405_bin.3.orig	I405	Infant	100	0.227	0.565	666160	2272305	Bacteria	Actinomycetota	Actinomycetia	Actinomycetales	Bifidobacteriaceae	Bifidobacterium	Bifidobacterium pseudocatenulatum
I405_bin.4.strict	I405	Infant	99.67	0.328	0.634	38855	2569304	Bacteria	Actinomycetota	Actinomycetia	Propionibacteriales	Propionibacteriaceae	Cutibacterium	Cutibacterium avidum
I405_bin.5.orig	I405	Infant	98.68	0.124	0.375	26702	2706687	Bacteria	Bacillota	Bacilli	Lactobacillales	Enterococcaceae	Enterococcus	Enterococcus faecalis
I405_bin.6.permissive	I405	Infant	98.9	0.105	0.484	30658	2689548	Bacteria	Pseudomonadota	Gammaproteobacteria	Burkholderiales	Burkholderiaceae	Parasutterella	Parasutterella excrementihominis
I405_bin.7.orig	I405	Infant	84.69	0.823	0.285	7242	3381248	Bacteria	Bacillota	Clostridia	Peptostreptococcales	Peptostreptococcaceae	Clostridioides	Clostridioides difficile
I405_bin.8.strict	I405	Infant	96	0.727	0.396	100875	2003769	Bacteria	Bacillota	Bacilli	Lactobacillales	Streptococcaceae	Streptococcus	Streptococcus salivarius
I405_bin.9.strict	I405	Infant	99.53	0.921	0.598	158165	2724264	Bacteria	Actinomycetota	Actinomycetia	Actinomycetales	Bifidobacteriaceae	Bifidobacterium	Bifidobacterium infantis
I411_bin.10.orig	I411	Infant	97.76	1.498	0.507	91103	4726870	Bacteria	Pseudomonadota	Gammaproteobacteria	Enterobacterales	Enterobacteriaceae	Escherichia	Escherichia coli
I411_bin.11.orig	I411	Infant	100	0.076	0.601	120040	2416922	Bacteria	Actinomycetota	Actinomycetia	Actinomycetales	Bifidobacteriaceae	Bifidobacterium	Bifidobacterium longum
I411_bin.12.strict	I411	Infant	98.19	1.129	0.506	22706	3969223	Bacteria	Bacillota	Clostridia	Lachnospirales	Lachnospiraceae	Enterocloster	Enterocloster clostridioformis
I411_bin.13.orig	I411	Infant	86.64	0.422	0.574	156791	4756972	Bacteria	Pseudomonadota	Gammaproteobacteria	Enterobacterales	Enterobacteriaceae	Klebsiella	Klebsiella pneumoniae
I411_bin.14.orig	I411	Infant	99.85	0	0.385	116763	2052819	Bacteria	Bacillota	Negativicutes	Veillonellales	Veillonellaceae	Veillonella	Veillonella parvula_A
I411_bin.1.permissive	I411	Infant	90.31	0	0.619	11475	2960496	Bacteria	Bacillota	Clostridia	Oscillospirales	Oscillospiraceae	Flavonifractor	Flavonifractor plautii
I411_bin.2.orig	I411	Infant	100	0	0.313	118645	3425842	Bacteria	Bacillota	Bacilli	Erysipelotrichales	Coprobacillaceae	Erysipelatoclostridium	Erysipelatoclostridium ramosum
I411_bin.3.orig	I411	Infant	98.73	0.632	0.419	249316	4701793	Bacteria	Bacillota	Clostridia	Lachnospirales	Lachnospiraceae	Lacrimispora	Lacrimispora sp000526575
I411_bin.4.permissive	I411	Infant	92.63	0.936	0.401	9574	1945396	Bacteria	Bacillota	Bacilli	Lactobacillales	Streptococcaceae	Streptococcus	Streptococcus sp001556435
I411_bin.5.strict	I411	Infant	95.9	0.643	0.432	39163	2685419	Bacteria	Bacillota	Clostridia	Lachnospirales	Lachnospiraceae	Ruminococcus_B	Ruminococcus_B gnavus
I411_bin.6.strict	I411	Infant	98.86	1.144	0.423	123213	3456676	Bacteria	Bacillota	Bacilli	Lactobacillales	Enterococcaceae	Enterococcus_D	Enterococcus_D sp002850555
I411_bin.7.permissive	I411	Infant	93.72	0.51	0.566	11220	2086344	Bacteria	Actinomycetota	Actinomycetia	Actinomycetales	Actinomycetaceae	Winkia	Winkia sp002849225
I411_bin.8.orig	I411	Infant	99.19	0.701	0.425	169164	5438925	Bacteria	Bacteroidota	Bacteroidia	Bacteroidales	Bacteroidaceae	Bacteroides	Bacteroides caccae
I411_bin.9.strict	I411	Infant	99.88	1.264	0.387	182053	2029406	Bacteria	Bacillota	Bacilli	Lactobacillales	Streptococcaceae	Streptococcus	Streptococcus anginosus
I425_bin.10.strict	I425	Infant	97.65	1.342	0.37	39964	2642630	Bacteria	Bacillota	Clostridia	Lachnospirales	Lachnospiraceae	Anaerostipes	Anaerostipes hadrus
I425_bin.11.strict	I425	Infant	99.47	0.923	0.553	256586	4856379	Bacteria	Pseudomonadota	Gammaproteobacteria	Enterobacterales	Enterobacteriaceae	Enterobacter	Enterobacter hormaechei_A
I425_bin.12.strict	I425	Infant	78.51	0	0.399	39468	1710874	Bacteria	Bacillota	Bacilli	Lactobacillales	Streptococcaceae	Streptococcus	Streptococcus sp000187445
I425_bin.13.orig	I425	Infant	99.36	1.371	0.486	13587	2538847	Bacteria	Pseudomonadota	Gammaproteobacteria	Burkholderiales	Burkholderiaceae	Parasutterella	Parasutterella excrementihominis
I425_bin.14.strict	I425	Infant	89.94	0.926	0.416	51812	1822385	Bacteria	Bacillota	Bacilli	Lactobacillales	Streptococcaceae	Streptococcus	Streptococcus lactarius
I425_bin.15.orig	I425	Infant	97.02	1.304	0.495	27078	2987946	Bacteria	Bacillota	Clostridia	Lachnospirales	Lachnospiraceae	Roseburia	Roseburia hominis
I425_bin.16.orig	I425	Infant	97.15	2.729	0.41	16012	4319542	Bacteria	Bacillota	Clostridia	Lachnospirales	Lachnospiraceae	Blautia_A	Blautia_A wexlerae
I425_bin.17.orig	I425	Infant	98.87	3.879	0.413	56198	3704154	Bacteria	Bacillota	Clostridia	Lachnospirales	Lachnospiraceae	Roseburia	Roseburia inulinivorans
I425_bin.18.strict	I425	Infant	100	0.023	0.279	145487	3355872	Bacteria	Bacillota	Clostridia	Clostridiales	Clostridiaceae	Clostridium_P	Clostridium_P perfringens
I425_bin.19.strict	I425	Infant	76.57	0.077	0.392	16012	1321268	Bacteria	Bacillota	Negativicutes	Veillonellales	Veillonellaceae	Veillonella	Veillonella atypica
I425_bin.1.orig	I425	Infant	99.53	0.149	0.374	292370	2719725	Bacteria	Bacillota	Bacilli	Lactobacillales	Enterococcaceae	Enterococcus	Enterococcus faecalis
I425_bin.20.orig	I425	Infant	96.41	0.949	0.478	102707	3069489	Bacteria	Bacillota	Clostridia	Lachnospirales	Lachnospiraceae	Fusicatenibacter	Fusicatenibacter saccharivorans
I425_bin.21.permissive	I425	Infant	100	0.057	0.598	101914	2469872	Bacteria	Actinomycetota	Actinomycetia	Actinomycetales	Bifidobacteriaceae	Bifidobacterium	Bifidobacterium longum
I425_bin.22.orig	I425	Infant	95.72	0.949	0.49	380877	6935591	Bacteria	Bacillota	Clostridia	Lachnospirales	Lachnospiraceae	Hungatella	Hungatella effluvii
I425_bin.23.strict	I425	Infant	99.32	1.006	0.407	270626	2050102	Bacteria	Bacillota	Clostridia	Oscillospirales	Acutalibacteraceae	Ruminococcus_E	Ruminococcus_E bromii_B
I425_bin.24.permissive	I425	Infant	95.86	0	0.582	61075	2781314	Bacteria	Bacillota	Clostridia	Oscillospirales	Ruminococcaceae	Faecalibacterium	Faecalibacterium prausnitzii_E
I425_bin.25.permissive	I425	Infant	100	0.227	0.562	544785	2185117	Bacteria	Actinomycetota	Actinomycetia	Actinomycetales	Bifidobacteriaceae	Bifidobacterium	Bifidobacterium pseudocatenulatum
I425_bin.26.orig	I425	Infant	91.51	0.158	0.423	22811	2348680	Bacteria	Bacillota	Clostridia	Lachnospirales	Lachnospiraceae	Faecalimonas	Faecalimonas umbilicata
I425_bin.27.strict	I425	Infant	97.95	0	0.557	355817	2581123	Bacteria	Verrucomicrobiota	Verrucomicrobiae	Verrucomicrobiales	Akkermansiaceae	Akkermansia	Akkermansia muciniphila
I425_bin.28.orig	I425	Infant	88.88	1.276	0.436	72137	2343381	Bacteria	Bacillota	Clostridia	Lachnospirales	Lachnospiraceae	Agathobacter	Agathobacter faecis
I425_bin.29.permissive	I425	Infant	100	0.806	0.603	92720	2180268	Bacteria	Actinomycetota	Coriobacteriia	Coriobacteriales	Coriobacteriaceae	Collinsella	Collinsella sp900540985
I425_bin.2.strict	I425	Infant	100	0	0.311	172414	3366799	Bacteria	Bacillota	Bacilli	Erysipelotrichales	Coprobacillaceae	Erysipelatoclostridium	Erysipelatoclostridium ramosum
I425_bin.30.orig	I425	Infant	99.27	0.096	0.416	90302	2840911	Bacteria	Bacillota	Clostridia	Lachnospirales	Lachnospiraceae	Agathobacter	Agathobacter rectalis
I425_bin.31.orig	I425	Infant	99.36	0	0.402	110592	2596305	Bacteria	Bacillota	Clostridia	Lachnospirales	Lachnospiraceae	Faecalimonas	Faecalimonas phoceensis
I425_bin.32.orig	I425	Infant	99.05	1.421	0.689	90075	2579858	Bacteria	Actinomycetota	Actinomycetia	Actinomycetales	Actinomycetaceae	Actinomyces	Actinomyces urogenitalis
I425_bin.33.strict	I425	Infant	97.26	0	0.426	141382	2829726	Bacteria	Bacillota	Clostridia	Oscillospirales	Ruminococcaceae	Ruminococcus_D	Ruminococcus_D bicirculans
I425_bin.34.permissive	I425	Infant	98.65	1.342	0.544	129297	2760731	Bacteria	Bacillota	Clostridia	Oscillospirales	Butyricicoccaceae	Agathobaculum	Agathobaculum butyriciproducens
I425_bin.35.strict	I425	Infant	88.91	3.863	0.511	5069	3973712	Bacteria	Pseudomonadota	Gammaproteobacteria	Enterobacterales	Enterobacteriaceae	Escherichia	Escherichia coli
I425_bin.36.orig	I425	Infant	94.49	0.167	0.512	7391	2340915	Bacteria	Bacillota	Clostridia	Oscillospirales	Ruminococcaceae	Ruminococcus_C	Ruminococcus_C callidus
I425_bin.37.permissive	I425	Infant	96.19	1.587	0.478	16697	3395774	Bacteria	Bacillota	Bacilli	Erysipelotrichales	Erysipelotrichaceae	Holdemania	Holdemania massiliensis
I425_bin.38.permissive	I425	Infant	99.04	3.061	0.574	74983	2424917	Bacteria	Bacillota	Clostridia	Oscillospirales	Ruminococcaceae	Faecalibacterium	Faecalibacterium prausnitzii_D
I425_bin.39.orig	I425	Infant	95.82	1.674	0.559	6418	1854755	Bacteria	Actinomycetota	Actinomycetia	Actinomycetales	Actinomycetaceae	Pauljensenia	Pauljensenia sp900541895
I425_bin.3.strict	I425	Infant	90.88	2.948	0.388	4971	1752396	Bacteria	Bacillota	Bacilli	Lactobacillales	Streptococcaceae	Streptococcus	Streptococcus anginosus
I425_bin.40.orig	I425	Infant	90.57	1.343	0.432	23257	3025983	Bacteria	Bacillota	Clostridia	Lachnospirales	Lachnospiraceae	Roseburia	Roseburia intestinalis
I425_bin.41.permissive	I425	Infant	99.32	0.134	0.605	124167	4082238	Bacteria	Bacillota	Clostridia	Oscillospirales	Oscillospiraceae	Flavonifractor	Flavonifractor plautii
I425_bin.42.permissive	I425	Infant	83.33	2.478	0.397	9742	1607784	Bacteria	Bacillota	Bacilli	Lactobacillales	Streptococcaceae	Streptococcus	Streptococcus vestibularis
I425_bin.4.orig	I425	Infant	99.45	0	0.466	92772	2892312	Bacteria	Bacillota	Bacilli	Lactobacillales	Lactobacillaceae	Lacticaseibacillus	Lacticaseibacillus rhamnosus
I425_bin.5.permissive	I425	Infant	97.03	0.021	0.585	133465	2290757	Bacteria	Bacillota	Clostridia	Oscillospirales	Ruminococcaceae	Faecalibacterium	Faecalibacterium prausnitzii_I
I425_bin.6.orig	I425	Infant	97.98	0	0.374	133532	2776102	Bacteria	Bacillota	Clostridia	Lachnospirales	Lachnospiraceae	Lachnospira	Lachnospira eligens_A
I425_bin.7.strict	I425	Infant	98.55	1.347	0.387	56942	2055530	Bacteria	Bacillota	Negativicutes	Veillonellales	Veillonellaceae	Veillonella	Veillonella parvula_A
I425_bin.8.strict	I425	Infant	90.58	2.11	0.397	38391	1868543	Bacteria	Bacillota	Bacilli	Lactobacillales	Streptococcaceae	Streptococcus	Streptococcus salivarius
I425_bin.9.permissive	I425	Infant	99.11	0	0.601	457750	2204150	Bacteria	Actinomycetota	Actinomycetia	Actinomycetales	Micrococcaceae	Rothia	Rothia sp902373285
I427_bin.10.strict	I427	Infant	94.38	0.186	0.42	162723	4307149	Bacteria	Bacteroidota	Bacteroidia	Bacteroidales	Bacteroidaceae	Bacteroides	Bacteroides caccae
I427_bin.11.permissive	I427	Infant	99.24	2.417	0.416	331574	5226607	Bacteria	Bacteroidota	Bacteroidia	Bacteroidales	Bacteroidaceae	Phocaeicola	Phocaeicola dorei
I427_bin.12.strict	I427	Infant	92.87	3.055	0.603	8569	2090437	Bacteria	Actinomycetota	Actinomycetia	Actinomycetales	Micrococcaceae	Rothia	Rothia sp902373285
I427_bin.13.orig	I427	Infant	95.91	0	0.601	64635	2444298	Bacteria	Bacillota	Clostridia	Oscillospirales	Ruminococcaceae	Gemmiger	Gemmiger formicilis
I427_bin.14.orig	I427	Infant	76	2.11	0.586	58361	2083663	Bacteria	Bacillota	Clostridia	Oscillospirales	Ruminococcaceae	Faecalibacterium	Faecalibacterium prausnitzii_C
I427_bin.15.orig	I427	Infant	88.59	0.671	0.371	38858	2301164	Bacteria	Bacillota	Clostridia	Lachnospirales	Lachnospiraceae	Anaerostipes	Anaerostipes hadrus
I427_bin.16.orig	I427	Infant	90.18	1.03	0.436	8359	2835837	Bacteria	Bacteroidota	Bacteroidia	Bacteroidales	Barnesiellaceae	Barnesiella	Barnesiella intestinihominis
I427_bin.17.orig	I427	Infant	99.32	1.006	0.407	183591	2091102	Bacteria	Bacillota	Clostridia	Oscillospirales	Acutalibacteraceae	Ruminococcus_E	Ruminococcus_E bromii_B
I427_bin.18.orig	I427	Infant	93.79	1.992	0.42	28324	1821962	Bacteria	Bacillota	Bacilli	Lactobacillales	Streptococcaceae	Streptococcus	Streptococcus lactarius
I427_bin.19.orig	I427	Infant	87.49	1.796	0.388	42679	1709961	Bacteria	Bacillota	Negativicutes	Veillonellales	Veillonellaceae	Veillonella	Veillonella atypica
I427_bin.1.orig	I427	Infant	99.03	1.896	0.541	65792	2254388	Bacteria	Bacteroidota	Bacteroidia	Bacteroidales	Rikenellaceae	Alistipes	Alistipes putredinis
I427_bin.20.orig	I427	Infant	84.88	2.889	0.64	3758	2879495	Bacteria	Actinomycetota	Coriobacteriia	Coriobacteriales	Eggerthellaceae	Eggerthella	Eggerthella lenta
I427_bin.21.orig	I427	Infant	96.53	1.089	0.451	135527	4229662	Bacteria	Bacteroidota	Bacteroidia	Bacteroidales	Tannerellaceae	Parabacteroides	Parabacteroides merdae
I427_bin.22.strict	I427	Infant	100	0.806	0.601	92724	2208328	Bacteria	Actinomycetota	Coriobacteriia	Coriobacteriales	Coriobacteriaceae	Collinsella	NA
I427_bin.23.orig	I427	Infant	96.73	0	0.448	120287	4933726	Bacteria	Bacteroidota	Bacteroidia	Bacteroidales	Tannerellaceae	Parabacteroides	Parabacteroides distasonis
I427_bin.24.permissive	I427	Infant	96.58	0.096	0.506	77700	4272912	Bacteria	Pseudomonadota	Gammaproteobacteria	Enterobacterales	Enterobacteriaceae	Escherichia	Escherichia coli
I427_bin.25.permissive	I427	Infant	98.22	0	0.601	51832	3922907	Bacteria	Desulfobacterota_I	Desulfovibrionia	Desulfovibrionales	Desulfovibrionaceae	Bilophila	Bilophila wadsworthia
I427_bin.26.orig	I427	Infant	90.14	2.613	0.6	17361	1882687	Bacteria	Actinomycetota	Actinomycetia	Actinomycetales	Bifidobacteriaceae	Bifidobacterium	Bifidobacterium adolescentis
I427_bin.27.orig	I427	Infant	98.15	0.153	0.599	88747	2409605	Bacteria	Actinomycetota	Actinomycetia	Actinomycetales	Bifidobacteriaceae	Bifidobacterium	Bifidobacterium longum
I427_bin.28.strict	I427	Infant	96.04	1.247	0.385	59332	2025648	Bacteria	Bacillota	Negativicutes	Veillonellales	Veillonellaceae	Veillonella	Veillonella nakazawae
I427_bin.29.orig	I427	Infant	100	0.943	0.32	105908	3518732	Bacteria	Bacillota	Bacilli	Erysipelotrichales	Coprobacillaceae	Erysipelatoclostridium	Erysipelatoclostridium ramosum
I427_bin.2.orig	I427	Infant	99.32	0	0.439	185689	2840366	Bacteria	Bacillota	Clostridia	Lachnospirales	Lachnospiraceae	Coprococcus	Coprococcus eutactus_A
I427_bin.30.permissive	I427	Infant	98.92	0.123	0.431	226017	4947173	Bacteria	Bacteroidota	Bacteroidia	Bacteroidales	Bacteroidaceae	Bacteroides	Bacteroides fragilis
I427_bin.31.orig	I427	Infant	95.02	0.85	0.576	38392	2181430	Bacteria	Bacillota	Clostridia	Oscillospirales	Ruminococcaceae	Faecalibacterium	Faecalibacterium prausnitzii_D
I427_bin.32.orig	I427	Infant	97.95	0	0.576	94410	3484317	Bacteria	Bacillota	Clostridia	Oscillospirales	Ruminococcaceae	Ruthenibacterium	Ruthenibacterium lactatiformans
I427_bin.33.strict	I427	Infant	76.22	2.125	0.263	240358	1603478	Bacteria	Bacillota	Clostridia	TANB77	CAG-508	CAG-269	CAG-269 sp003525075
I427_bin.34.permissive	I427	Infant	96.58	0.495	0.463	91917	4384530	Bacteria	Bacteroidota	Bacteroidia	Bacteroidales	Bacteroidaceae	Bacteroides	Bacteroides uniformis
I427_bin.35.permissive	I427	Infant	99.32	0	0.418	172876	2894806	Bacteria	Bacillota	Clostridia	Lachnospirales	Lachnospiraceae	Lachnospira	Lachnospira sp000437735
I427_bin.36.strict	I427	Infant	94.96	0.111	0.524	15109	3024924	Bacteria	Bacillota	Clostridia	Oscillospirales	Ruminococcaceae	CAG-115	CAG-115 sp003531585
I427_bin.37.orig	I427	Infant	93.44	0.643	0.422	30026	2238157	Bacteria	Bacillota	Clostridia	Lachnospirales	Lachnospiraceae	Mediterraneibacter	Mediterraneibacter torques
I427_bin.38.orig	I427	Infant	98.55	0.362	0.429	117840	3569485	Bacteria	Bacillota	Clostridia	Lachnospirales	Lachnospiraceae	Roseburia	Roseburia intestinalis
I427_bin.39.strict	I427	Infant	97.63	0	0.419	193650	6861154	Bacteria	Bacteroidota	Bacteroidia	Bacteroidales	Bacteroidaceae	Bacteroides	Bacteroides ovatus
I427_bin.3.orig	I427	Infant	99.19	0.806	0.285	60104	4551515	Bacteria	Bacillota	Clostridia	Clostridiales	Clostridiaceae	Clostridium	Clostridium butyricum
I427_bin.40.orig	I427	Infant	99.32	0.134	0.614	53269	3758539	Bacteria	Bacillota	Clostridia	Oscillospirales	Oscillospiraceae	Flavonifractor	Flavonifractor plautii
I427_bin.41.orig	I427	Infant	75.23	1.69	0.508	3890	2223658	Bacteria	Bacillota	Clostridia	Lachnospirales	Lachnospiraceae	Roseburia	Roseburia hominis
I427_bin.4.strict	I427	Infant	99.88	0.189	0.396	313707	1881640	Bacteria	Pseudomonadota	Gammaproteobacteria	Enterobacterales	Pasteurellaceae	Haemophilus_D	Haemophilus_D parainfluenzae_K
I427_bin.5.strict	I427	Infant	89.08	0.712	0.425	6826	1571932	Bacteria	Bacillota	Negativicutes	Veillonellales	Dialisteraceae	Dialister	Dialister sp900541485
I427_bin.6.strict	I427	Infant	95.56	0.316	0.492	32434	2228048	Bacteria	Pseudomonadota	Gammaproteobacteria	Burkholderiales	Burkholderiaceae	Parasutterella	Parasutterella gallistercoris
I427_bin.7.strict	I427	Infant	91.54	2.242	0.435	150575	2880131	Bacteria	Bacillota	Clostridia	Lachnospirales	Lachnospiraceae	Agathobacter	Agathobacter faecis
I427_bin.8.strict	I427	Infant	98.53	0.877	0.432	71672	2897349	Bacteria	Bacillota	Clostridia	Lachnospirales	Lachnospiraceae	Ruminococcus_B	Ruminococcus_B gnavus
I427_bin.9.orig	I427	Infant	97.46	1.582	0.413	45781	3998554	Bacteria	Bacillota	Clostridia	Lachnospirales	Lachnospiraceae	Blautia_A	Blautia_A wexlerae
I438_bin.10.strict	I438	Infant	78.66	1.705	0.6	24531	1764331	Bacteria	Actinomycetota	Actinomycetia	Actinomycetales	Bifidobacteriaceae	Bifidobacterium	Bifidobacterium longum
I438_bin.11.strict	I438	Infant	97.15	0.415	0.418	80041	5839422	Bacteria	Bacteroidota	Bacteroidia	Bacteroidales	Bacteroidaceae	Bacteroides	Bacteroides ovatus
I438_bin.12.permissive	I438	Infant	97.27	0.157	0.578	73650	3407639	Bacteria	Bacillota	Clostridia	Oscillospirales	Ruminococcaceae	Ruthenibacterium	Ruthenibacterium lactatiformans
I438_bin.13.orig	I438	Infant	85.92	3.099	0.493	9807	2268825	Bacteria	Bacillota	Clostridia	Lachnospirales	Lachnospiraceae	Eisenbergiella	Eisenbergiella sp900066775
I438_bin.14.orig	I438	Infant	95.23	0.68	0.56	21302	2682444	Bacteria	Bacillota	Clostridia	Oscillospirales	Ruminococcaceae	Gemmiger	Gemmiger qucibialis
I438_bin.15.strict	I438	Infant	94.48	0.682	0.422	12982	2134032	Bacteria	Bacillota	Clostridia	Lachnospirales	Lachnospiraceae	Mediterraneibacter	Mediterraneibacter torques
I438_bin.16.orig	I438	Infant	98.42	3.801	0.627	89922	2237844	Bacteria	Actinomycetota	Actinomycetia	Actinomycetales	Bifidobacteriaceae	Bifidobacterium	Bifidobacterium bifidum
I438_bin.17.orig	I438	Infant	99.25	0.02	0.432	217137	4937063	Bacteria	Bacteroidota	Bacteroidia	Bacteroidales	Bacteroidaceae	Bacteroides	Bacteroides fragilis
I438_bin.18.orig	I438	Infant	98.95	0.724	0.495	63995	3030507	Bacteria	Bacillota	Clostridia	Lachnospirales	Lachnospiraceae	Roseburia	Roseburia hominis
I438_bin.19.orig	I438	Infant	98.94	0.632	0.479	72589	3082631	Bacteria	Bacillota	Clostridia	Lachnospirales	Lachnospiraceae	Fusicatenibacter	Fusicatenibacter saccharivorans
I438_bin.1.strict	I438	Infant	97.95	1.363	0.564	157936	2249362	Bacteria	Actinomycetota	Actinomycetia	Actinomycetales	Bifidobacteriaceae	Bifidobacterium	Bifidobacterium pseudocatenulatum
I438_bin.20.orig	I438	Infant	99.32	0.134	0.602	93680	4177792	Bacteria	Bacillota	Clostridia	Oscillospirales	Oscillospiraceae	Flavonifractor	Flavonifractor plautii
I438_bin.21.strict	I438	Infant	99.25	0.123	0.464	165005	4358439	Bacteria	Bacteroidota	Bacteroidia	Bacteroidales	Bacteroidaceae	Bacteroides	Bacteroides uniformis
I438_bin.22.strict	I438	Infant	79.82	0	0.377	10734	4023000	Bacteria	Bacillota	Clostridia	Lachnospirales	Lachnospiraceae	Anaerobutyricum	Anaerobutyricum soehngenii
I438_bin.23.orig	I438	Infant	71.18	0.53	0.387	3051	2020173	Bacteria	Bacillota	Clostridia	UBA1381	UBA1381	CAG-41	CAG-41 sp900066215
I438_bin.24.orig	I438	Infant	83.62	0	0.412	72977	2018558	Bacteria	Bacillota	Clostridia	Lachnospirales	Lachnospiraceae	Mediterraneibacter	Mediterraneibacter faecis
I438_bin.25.strict	I438	Infant	99.32	0.732	0.375	130591	2765453	Bacteria	Bacillota	Clostridia	Lachnospirales	Lachnospiraceae	Lachnospira	Lachnospira eligens_A
I438_bin.26.strict	I438	Infant	97.22	0.557	0.39	55208	1727348	Bacteria	Bacillota	Bacilli	Lactobacillales	Streptococcaceae	Streptococcus	Streptococcus thermophilus
I438_bin.27.orig	I438	Infant	82.91	0	0.42	39240	2733596	Bacteria	Bacillota	Clostridia	Lachnospirales	Lachnospiraceae	Blautia_A	Blautia_A wexlerae
I438_bin.28.orig	I438	Infant	97.31	0	0.534	309016	1974266	Bacteria	Bacillota	Clostridia	Oscillospirales	Acutalibacteraceae	CAG-217	CAG-217 sp000436335
I438_bin.29.strict	I438	Infant	93.42	1.36	0.593	98931	2250778	Bacteria	Bacillota	Clostridia	Oscillospirales	Ruminococcaceae	Faecalibacterium	Faecalibacterium prausnitzii_G
I438_bin.2.strict	I438	Infant	98.58	0	0.454	239637	2240200	Bacteria	Bacillota	Clostridia	Peptostreptococcales	Anaerovoracaceae	Fimisoma	Fimisoma sp000435715
I438_bin.30.strict	I438	Infant	93.97	1.259	0.468	8741	2640836	Bacteria	Bacillota	Bacilli	Lactobacillales	Lactobacillaceae	Lacticaseibacillus	Lacticaseibacillus rhamnosus
I438_bin.31.orig	I438	Infant	99.42	0.128	0.45	163720	4952586	Bacteria	Bacteroidota	Bacteroidia	Bacteroidales	Tannerellaceae	Parabacteroides	Parabacteroides distasonis
I438_bin.32.strict	I438	Infant	76.55	0.223	0.267	130076	1444942	Bacteria	Bacillota	Clostridia	TANB77	CAG-508	CAG-273	CAG-273 sp000438355
I438_bin.33.strict	I438	Infant	97.86	0.194	0.507	47097	5097030	Bacteria	Pseudomonadota	Gammaproteobacteria	Enterobacterales	Enterobacteriaceae	Escherichia	Escherichia coli
I438_bin.34.orig	I438	Infant	99.58	0	0.452	89809	4101317	Bacteria	Bacteroidota	Bacteroidia	Bacteroidales	Tannerellaceae	Parabacteroides	Parabacteroides merdae
I438_bin.35.orig	I438	Infant	98.86	0.578	0.424	44117	4454905	Bacteria	Bacteroidota	Bacteroidia	Bacteroidales	Bacteroidaceae	Phocaeicola	Phocaeicola vulgatus
I438_bin.36.permissive	I438	Infant	98.79	0.48	0.581	490646	3255478	Bacteria	Bacteroidota	Bacteroidia	Bacteroidales	Rikenellaceae	Alistipes	Alistipes onderdonkii
I438_bin.37.orig	I438	Infant	95.19	0.671	0.519	29128	2420837	Bacteria	Bacillota	Clostridia	Oscillospirales	Ruminococcaceae	Ruminococcus_C	Ruminococcus_C sp000980705
I438_bin.38.orig	I438	Infant	93.53	2.613	0.59	60751	2266815	Bacteria	Actinomycetota	Actinomycetia	Actinomycetales	Bifidobacteriaceae	Bifidobacterium	Bifidobacterium adolescentis
I438_bin.39.orig	I438	Infant	99.32	1.342	0.37	52278	2763150	Bacteria	Bacillota	Clostridia	Lachnospirales	Lachnospiraceae	Anaerostipes	Anaerostipes hadrus
I438_bin.3.strict	I438	Infant	100	0.806	0.598	99539	2235151	Bacteria	Actinomycetota	Coriobacteriia	Coriobacteriales	Coriobacteriaceae	Collinsella	Collinsella sp900541125
I438_bin.40.orig	I438	Infant	72.15	0.643	0.436	6237	1636386	Bacteria	Bacillota	Clostridia	Lachnospirales	Lachnospiraceae	Mediterraneibacter	Mediterraneibacter lactaris
I438_bin.41.strict	I438	Infant	80.03	2.584	0.427	3788	1389764	Bacteria	Bacillota	Negativicutes	Veillonellales	Dialisteraceae	Dialister	Dialister sp900541485
I438_bin.4.orig	I438	Infant	99.03	2.093	0.467	68661	3392569	Bacteria	Bacillota	Clostridia	Lachnospirales	Lachnospiraceae	Acetatifactor	Acetatifactor sp900066565
I438_bin.5.permissive	I438	Infant	97.95	0	0.579	269695	3080556	Bacteria	Verrucomicrobiota	Verrucomicrobiae	Verrucomicrobiales	Akkermansiaceae	Akkermansia	Akkermansia muciniphila_B
I438_bin.6.strict	I438	Infant	78.07	1.382	0.585	35085	1872027	Bacteria	Actinomycetota	Actinomycetia	Actinomycetales	Bifidobacteriaceae	Bifidobacterium	Bifidobacterium breve
I438_bin.7.strict	I438	Infant	95.44	0	0.564	37434	2665798	Bacteria	Bacillota	Clostridia	Oscillospirales	Ruminococcaceae	Faecalibacterium	Faecalibacterium prausnitzii_D
I438_bin.8.strict	I438	Infant	92.45	0.591	0.598	5326	3632339	Bacteria	Desulfobacterota_I	Desulfovibrionia	Desulfovibrionales	Desulfovibrionaceae	Bilophila	Bilophila wadsworthia
I438_bin.9.strict	I438	Infant	99.05	0	0.292	57775	2791529	Bacteria	Bacillota	Bacilli	Erysipelotrichales	Coprobacillaceae	Faecalibacillus	Faecalibacillus intestinalis
I443_bin.10.orig	I443	Infant	88.61	3.029	0.603	25902	2167775	Bacteria	Actinomycetota	Actinomycetia	Actinomycetales	Bifidobacteriaceae	Bifidobacterium	Bifidobacterium longum
I443_bin.11.permissive	I443	Infant	98.88	0.743	0.431	275030	5092840	Bacteria	Bacteroidota	Bacteroidia	Bacteroidales	Bacteroidaceae	Bacteroides	Bacteroides fragilis
I443_bin.12.orig	I443	Infant	99.87	0.012	0.396	76799	2200706	Bacteria	Bacillota	Bacilli	Lactobacillales	Streptococcaceae	Streptococcus	Streptococcus sp000187445
I443_bin.13.permissive	I443	Infant	98.49	0.751	0.421	219969	5726009	Bacteria	Bacteroidota	Bacteroidia	Bacteroidales	Bacteroidaceae	Phocaeicola	Phocaeicola dorei
I443_bin.14.permissive	I443	Infant	83.48	0.943	0.312	4930	2891580	Bacteria	Bacillota	Bacilli	Erysipelotrichales	Coprobacillaceae	Erysipelatoclostridium	Erysipelatoclostridium ramosum
I443_bin.15.permissive	I443	Infant	99.4	0	0.389	188341	1926848	Bacteria	Bacillota	Negativicutes	Veillonellales	Veillonellaceae	Veillonella	Veillonella sp905214495
I443_bin.16.orig	I443	Infant	99.19	0.806	0.6	110746	2106695	Bacteria	Actinomycetota	Coriobacteriia	Coriobacteriales	Coriobacteriaceae	Collinsella	NA
I443_bin.17.strict	I443	Infant	99.11	0.755	0.419	203426	6327465	Bacteria	Bacteroidota	Bacteroidia	Bacteroidales	Bacteroidaceae	Bacteroides	Bacteroides ovatus
I443_bin.18.strict	I443	Infant	99.41	0	0.431	125659	2728844	Bacteria	Bacillota	Clostridia	Lachnospirales	Lachnospiraceae	Ruminococcus_B	Ruminococcus_B gnavus
I443_bin.19.strict	I443	Infant	88.16	2.839	0.381	10179	2976199	Bacteria	Bacillota	Clostridia	Lachnospirales	Lachnospiraceae	Anaerobutyricum	Anaerobutyricum hallii
I443_bin.1.strict	I443	Infant	100	0	0.374	128202	1789372	Bacteria	Bacillota	Bacilli	Lactobacillales	Streptococcaceae	Streptococcus	Streptococcus lutetiensis
I443_bin.2.orig	I443	Infant	70.25	0	0.421	60764	2181448	Bacteria	Bacillota	Clostridia	Lachnospirales	Lachnospiraceae	Blautia_A	Blautia_A wexlerae
I443_bin.3.orig	I443	Infant	99.21	3.048	0.433	147524	3313991	Bacteria	Bacillota	Clostridia	Lachnospirales	Lachnospiraceae	Agathobacter	Agathobacter faecis
I443_bin.4.strict	I443	Infant	97.84	0	0.386	118404	2039108	Bacteria	Bacillota	Negativicutes	Veillonellales	Veillonellaceae	Veillonella	Veillonella parvula_A
I443_bin.5.strict	I443	Infant	99.37	0.662	0.553	67643	2985722	Bacteria	Pseudomonadota	Gammaproteobacteria	Burkholderiales	Burkholderiaceae	Sutterella	Sutterella wadsworthensis
I443_bin.6.strict	I443	Infant	92.57	0.646	0.377	8236	2323192	Bacteria	Bacillota	Bacilli	Lactobacillales	Enterococcaceae	Enterococcus	Enterococcus faecalis
I443_bin.7.orig	I443	Infant	88.79	0.632	0.435	13939	3217256	Bacteria	Bacillota	Clostridia	Lachnospirales	Lachnospiraceae	Blautia_A	Blautia_A faecis
I443_bin.8.strict	I443	Infant	98.77	0.536	0.509	91303	4553903	Bacteria	Pseudomonadota	Gammaproteobacteria	Enterobacterales	Enterobacteriaceae	Escherichia	Escherichia coli
I443_bin.9.permissive	I443	Infant	98.65	0.671	0.374	171937	3019307	Bacteria	Bacillota	Clostridia	Lachnospirales	Lachnospiraceae	Lachnospira	Lachnospira eligens_A
I500_bin.10.orig	I500	Infant	100	0	0.279	277493	3405582	Bacteria	Bacillota	Clostridia	Clostridiales	Clostridiaceae	Clostridium_P	Clostridium_P perfringens
I500_bin.11.strict	I500	Infant	100	0	0.454	264137	1698433	Bacteria	Bacillota	Negativicutes	Veillonellales	Megasphaeraceae	Anaeroglobus	Anaeroglobus micronuciformis
I500_bin.12.orig	I500	Infant	96.43	1.628	0.413	115379	3491859	Bacteria	Bacillota	Clostridia	Lachnospirales	Lachnospiraceae	COE1	COE1 sp001916965
I500_bin.13.orig	I500	Infant	100	0	0.437	126338	4105333	Bacteria	Bacillota	Bacilli	Erysipelotrichales	Erysipelotrichaceae	Clostridium_AQ	Clostridium_AQ innocuum
I500_bin.14.permissive	I500	Infant	93.1	2.868	0.527	5773	1715590	Bacteria	Bacillota	Bacilli	Lactobacillales	Lactobacillaceae	Limosilactobacillus	Limosilactobacillus fermentum
I500_bin.15.orig	I500	Infant	99.32	1.006	0.408	126272	2121686	Bacteria	Bacillota	Clostridia	Oscillospirales	Acutalibacteraceae	Ruminococcus_E	Ruminococcus_E bromii
I500_bin.16.strict	I500	Infant	92.83	0.299	0.385	102604	1920017	Bacteria	Bacillota	Negativicutes	Veillonellales	Veillonellaceae	Veillonella	NA
I500_bin.17.orig	I500	Infant	97.82	1.759	0.436	106771	2679988	Bacteria	Bacillota	Clostridia	Lachnospirales	Lachnospiraceae	Agathobacter	Agathobacter faecis
I500_bin.18.permissive	I500	Infant	99.7	0.67	0.32	164652	2406787	Bacteria	Bacillota	Bacilli	Staphylococcales	Staphylococcaceae	Staphylococcus	Staphylococcus epidermidis
I500_bin.19.permissive	I500	Infant	99.32	0.134	0.615	119370	3536077	Bacteria	Bacillota	Clostridia	Oscillospirales	Oscillospiraceae	Flavonifractor	Flavonifractor plautii
I500_bin.1.strict	I500	Infant	98.78	1.313	0.389	128480	2235497	Bacteria	Bacillota	Negativicutes	Veillonellales	Veillonellaceae	Veillonella	Veillonella atypica
I500_bin.20.permissive	I500	Infant	98.38	1.057	0.283	67772	5198444	Bacteria	Bacillota	Clostridia	Clostridiales	Clostridiaceae	Clostridium	Clostridium neonatale
I500_bin.21.orig	I500	Infant	89.26	1.69	0.411	18377	3308674	Bacteria	Bacillota	Clostridia	Lachnospirales	Lachnospiraceae	Roseburia	Roseburia inulinivorans
I500_bin.22.permissive	I500	Infant	100	0.471	0.315	92060	3473494	Bacteria	Bacillota	Bacilli	Erysipelotrichales	Coprobacillaceae	Erysipelatoclostridium	Erysipelatoclostridium ramosum
I500_bin.23.orig	I500	Infant	92.16	1.102	0.508	33667	4331555	Bacteria	Pseudomonadota	Gammaproteobacteria	Enterobacterales	Enterobacteriaceae	Escherichia	Escherichia coli
I500_bin.24.orig	I500	Infant	99.32	1.342	0.37	67092	2615107	Bacteria	Bacillota	Clostridia	Lachnospirales	Lachnospiraceae	Anaerostipes	Anaerostipes hadrus
I500_bin.25.strict	I500	Infant	99.74	0.862	0.399	131533	2100624	Bacteria	Bacillota	Bacilli	Lactobacillales	Streptococcaceae	Streptococcus	Streptococcus sp001556435
I500_bin.26.orig	I500	Infant	95.3	0	0.42	95459	2702146	Bacteria	Bacillota	Clostridia	Lachnospirales	Lachnospiraceae	Lachnospira	Lachnospira sp000437735
I500_bin.28.orig	I500	Infant	98.73	0	0.479	38062	4596830	Bacteria	Bacillota	Clostridia	Lachnospirales	Lachnospiraceae	Clostridium_Q	Clostridium_Q symbiosum
I500_bin.29.orig	I500	Infant	98.05	0.505	0.462	14568	3023358	Bacteria	Bacillota	Bacilli	Lactobacillales	Lactobacillaceae	Lacticaseibacillus	Lacticaseibacillus paracasei
I500_bin.2.orig	I500	Infant	94.67	1.723	0.553	90198	4647402	Bacteria	Pseudomonadota	Gammaproteobacteria	Enterobacterales	Enterobacteriaceae	Enterobacter	Enterobacter hormaechei_A
I500_bin.30.orig	I500	Infant	99.51	1.223	0.409	126591	2692491	Bacteria	Bacillota	Clostridia	Lachnospirales	Lachnospiraceae	RUG115	RUG115 sp900066395
I500_bin.31.strict	I500	Infant	98.13	0.621	0.495	232729	2123347	Bacteria	Pseudomonadota	Gammaproteobacteria	Burkholderiales	Burkholderiaceae	Sutterella	Sutterella sp900762445
I500_bin.32.permissive	I500	Infant	77.55	0.167	0.389	5027	1696392	Bacteria	Bacillota	Clostridia	UBA1381	UBA1381	CAG-41	CAG-41 sp900066215
I500_bin.33.strict	I500	Infant	80.59	2.92	0.417	3489	1570577	Bacteria	Bacillota	Bacilli	Lactobacillales	Streptococcaceae	Streptococcus	Streptococcus lactarius
I500_bin.34.strict	I500	Infant	88.41	3.968	0.564	4431	5052345	Bacteria	Pseudomonadota	Gammaproteobacteria	Enterobacterales	Enterobacteriaceae	Dickeya	Dickeya fangzhongdai
I500_bin.35.strict	I500	Infant	72.99	0.479	0.503	3065	4475513	Bacteria	Bacillota	Clostridia	Lachnospirales	Lachnospiraceae	Enterocloster	Enterocloster aldenensis
I500_bin.3.orig	I500	Infant	92.6	0.572	0.551	230036	5376079	Bacteria	Pseudomonadota	Gammaproteobacteria	Enterobacterales	Enterobacteriaceae	Klebsiella	Klebsiella oxytoca
I500_bin.4.strict	I500	Infant	99.62	0	0.374	232477	2805156	Bacteria	Bacillota	Bacilli	Lactobacillales	Enterococcaceae	Enterococcus	Enterococcus faecalis
I500_bin.5.orig	I500	Infant	99.38	0.617	0.421	325696	1984549	Bacteria	Bacillota	Bacilli	Lactobacillales	Lactobacillaceae	Pediococcus	Pediococcus acidilactici
I500_bin.6.orig	I500	Infant	97.67	1.16	0.484	24353	2905716	Bacteria	Bacillota	Clostridia	Lachnospirales	Lachnospiraceae	Fusicatenibacter	Fusicatenibacter saccharivorans
I500_bin.7.orig	I500	Infant	99.52	1.579	0.69	134373	2546842	Bacteria	Actinomycetota	Actinomycetia	Actinomycetales	Actinomycetaceae	Actinomyces	Actinomyces urogenitalis
I500_bin.8.orig	I500	Infant	99.36	0.949	0.401	25252	3550408	Bacteria	Bacillota	Clostridia	Lachnospirales	Lachnospiraceae	Faecalimonas	Faecalimonas phoceensis
I500_bin.9.orig	I500	Infant	94.12	0.192	0.631	45983	2072422	Bacteria	Actinomycetota	Actinomycetia	Actinomycetales	Bifidobacteriaceae	Bifidobacterium	Bifidobacterium bifidum
I507_bin.10.permissive	I507	Infant	93.49	1.012	0.42	25513	2799690	Bacteria	Bacillota	Clostridia	Lachnospirales	Lachnospiraceae	Roseburia	Roseburia inulinivorans
I507_bin.11.strict	I507	Infant	98.24	1.058	0.43	107608	3127905	Bacteria	Bacillota	Clostridia	Lachnospirales	Lachnospiraceae	Ruminococcus_B	Ruminococcus_B gnavus
I507_bin.12.orig	I507	Infant	90.36	1.34	0.306	8266	1734412	Bacteria	Bacillota	Bacilli	Staphylococcales	Gemellaceae	Gemella	Gemella haemolysans_B
I507_bin.13.permissive	I507	Infant	95.01	0.349	0.584	31481	2562327	Bacteria	Bacillota	Clostridia	Oscillospirales	Oscillospiraceae	Lawsonibacter	Lawsonibacter sp000177015
I507_bin.14.orig	I507	Infant	91.33	1.589	0.387	5646	1811764	Bacteria	Bacillota	Bacilli	Lactobacillales	Streptococcaceae	Streptococcus	Streptococcus anginosus
I507_bin.15.permissive	I507	Infant	99.4	0	0.463	100868	2954649	Bacteria	Bacillota	Bacilli	Lactobacillales	Lactobacillaceae	Lacticaseibacillus	Lacticaseibacillus paracasei
I507_bin.16.strict	I507	Infant	95.25	2.342	0.44	18804	2616471	Bacteria	Bacillota	Clostridia	Lachnospirales	Lachnospiraceae	Coprococcus_A	Coprococcus_A catus
I507_bin.17.strict	I507	Infant	97.56	0.243	0.551	378003	5698106	Bacteria	Pseudomonadota	Gammaproteobacteria	Enterobacterales	Enterobacteriaceae	Klebsiella	Klebsiella oxytoca
I507_bin.18.strict	I507	Infant	97.67	0.632	0.477	116740	3084143	Bacteria	Bacillota	Clostridia	Lachnospirales	Lachnospiraceae	Fusicatenibacter	Fusicatenibacter saccharivorans
I507_bin.19.strict	I507	Infant	100	2.262	0.28	1980338	3418795	Bacteria	Bacillota	Clostridia	Clostridiales	Clostridiaceae	Clostridium_P	Clostridium_P perfringens
I507_bin.1.orig	I507	Infant	87.09	0	0.606	229222	2027921	Bacteria	Actinomycetota	Coriobacteriia	Coriobacteriales	Coriobacteriaceae	Collinsella	Collinsella tanakaei
I507_bin.20.permissive	I507	Infant	88.56	1.604	0.518	4905	1184734	Bacteria	Bacillota	Negativicutes	Veillonellales	Negativicoccaceae	Negativicoccus	Negativicoccus sp900556745
I507_bin.21.strict	I507	Infant	98.2	0	0.397	72399	2976955	Bacteria	Bacillota	Clostridia	Lachnospirales	Lachnospiraceae	Faecalimonas	NA
I507_bin.22.orig	I507	Infant	99.88	0.598	0.395	136991	1786254	Bacteria	Bacillota	Negativicutes	Veillonellales	Veillonellaceae	F0422	F0422 sp003999875
I507_bin.23.permissive	I507	Infant	98.67	0.949	0.442	16208	3570856	Bacteria	Bacillota	Clostridia	Lachnospirales	Lachnospiraceae	Blautia_A	Blautia_A caecimuris
I507_bin.24.strict	I507	Infant	97.15	0.213	0.505	223525	4674344	Bacteria	Pseudomonadota	Gammaproteobacteria	Enterobacterales	Enterobacteriaceae	Escherichia	Escherichia coli
I507_bin.25.orig	I507	Infant	94.85	0.474	0.432	18165	3080881	Bacteria	Bacillota	Clostridia	Lachnospirales	Lachnospiraceae	Enterocloster	Enterocloster sp900541315
I507_bin.26.orig	I507	Infant	100	0.963	0.56	81868	1877372	Bacteria	Actinomycetota	Actinomycetia	Actinomycetales	Actinomycetaceae	Pauljensenia	Pauljensenia sp000308055
I507_bin.27.strict	I507	Infant	97.31	1.342	0.38	177889	2875275	Bacteria	Bacillota	Clostridia	UBA1381	UBA1381	CAG-41	CAG-41 sp900066215
I507_bin.28.orig	I507	Infant	99.45	0	0.466	70126	2941090	Bacteria	Bacillota	Bacilli	Lactobacillales	Lactobacillaceae	Lacticaseibacillus	Lacticaseibacillus rhamnosus
I507_bin.29.orig	I507	Infant	97.98	0	0.362	159398	2620540	Bacteria	Bacillota	Clostridia	Lachnospirales	Lachnospiraceae	Lachnospira	Lachnospira rogosae_A
I507_bin.2.orig	I507	Infant	87.27	0.68	0.585	4346	3095437	Bacteria	Bacillota	Clostridia	Oscillospirales	Ruminococcaceae	Ruthenibacterium	Ruthenibacterium lactatiformans
I507_bin.30.strict	I507	Infant	99.32	0.134	0.617	124238	3575707	Bacteria	Bacillota	Clostridia	Oscillospirales	Oscillospiraceae	Flavonifractor	Flavonifractor plautii
I507_bin.31.orig	I507	Infant	99.24	0.377	0.421	140492	4944398	Bacteria	Bacteroidota	Bacteroidia	Bacteroidales	Bacteroidaceae	Phocaeicola	Phocaeicola vulgatus
I507_bin.32.orig	I507	Infant	99.36	0	0.412	49345	3910237	Bacteria	Bacillota	Clostridia	Lachnospirales	Lachnospiraceae	Blautia_A	Blautia_A wexlerae
I507_bin.33.strict	I507	Infant	84.72	3.29	0.581	3675	2358073	Bacteria	Actinomycetota	Actinomycetia	Actinomycetales	Actinomycetaceae	Pauljensenia	Pauljensenia radingae_A
I507_bin.34.orig	I507	Infant	90.57	2.898	0.435	107661	2633684	Bacteria	Bacillota	Clostridia	Lachnospirales	Lachnospiraceae	Agathobacter	Agathobacter faecis
I507_bin.35.orig	I507	Infant	88.92	2.31	0.585	30275	2331345	Bacteria	Actinomycetota	Actinomycetia	Actinomycetales	Bifidobacteriaceae	Bifidobacterium	Bifidobacterium dentium
I507_bin.36.permissive	I507	Infant	95.96	1.612	0.485	11871	1495169	Bacteria	Actinomycetota	Coriobacteriia	Coriobacteriales	Atopobiaceae	Lancefieldella	Lancefieldella sp000564995
I507_bin.37.strict	I507	Infant	99.58	0.394	0.633	55101	2665973	Bacteria	Actinomycetota	Actinomycetia	Propionibacteriales	Propionibacteriaceae	Cutibacterium	Cutibacterium avidum
I507_bin.38.strict	I507	Infant	97.51	0.662	0.565	27267	1843101	Bacteria	Actinomycetota	Actinomycetia	Propionibacteriales	Propionibacteriaceae	Propionimicrobium	Propionimicrobium lymphophilum
I507_bin.39.permissive	I507	Infant	97.31	3.702	0.641	21100	3462247	Bacteria	Actinomycetota	Coriobacteriia	Coriobacteriales	Eggerthellaceae	Eggerthella	Eggerthella lenta
I507_bin.3.orig	I507	Infant	97.1	4.106	0.429	112570	3643234	Bacteria	Bacillota	Clostridia	Lachnospirales	Lachnospiraceae	Roseburia	Roseburia intestinalis
I507_bin.40.orig	I507	Infant	99.19	3.225	0.6	81009	2151022	Bacteria	Actinomycetota	Coriobacteriia	Coriobacteriales	Coriobacteriaceae	Collinsella	NA
I507_bin.4.orig	I507	Infant	100	0.943	0.312	123425	3432356	Bacteria	Bacillota	Bacilli	Erysipelotrichales	Coprobacillaceae	Erysipelatoclostridium	Erysipelatoclostridium ramosum
I507_bin.5.strict	I507	Infant	82.51	2.426	0.341	5003	2017937	Bacteria	Bacillota	Bacilli	Staphylococcales	Staphylococcaceae	Staphylococcus	Staphylococcus lugdunensis
I507_bin.6.orig	I507	Infant	99.03	0.775	0.346	333526	1900085	Bacteria	Bacillota	Bacilli	Lactobacillales	Lactobacillaceae	Lactobacillus	Lactobacillus gasseri
I507_bin.7.orig	I507	Infant	89.32	3.725	0.6	24674	2108528	Bacteria	Actinomycetota	Actinomycetia	Actinomycetales	Bifidobacteriaceae	Bifidobacterium	Bifidobacterium longum
I507_bin.8.strict	I507	Infant	88.83	0	0.639	22122	1986928	Bacteria	Actinomycetota	Coriobacteriia	Coriobacteriales	Coriobacteriaceae	Collinsella	Collinsella stercoris
I507_bin.9.orig	I507	Infant	97.26	0	0.428	120882	2936416	Bacteria	Bacillota	Clostridia	Oscillospirales	Ruminococcaceae	Ruminococcus_D	Ruminococcus_D bicirculans
I510_bin.10.permissive	I510	Infant	99.32	2.908	0.368	37503	2809439	Bacteria	Bacillota	Clostridia	Lachnospirales	Lachnospiraceae	Anaerostipes	Anaerostipes hadrus
I510_bin.11.orig	I510	Infant	99.09	0.423	0.393	28499	2010130	Bacteria	Pseudomonadota	Gammaproteobacteria	Enterobacterales	Pasteurellaceae	Haemophilus_D	Haemophilus_D sp900756155
I510_bin.12.orig	I510	Infant	92.21	2.383	0.506	135405	4954893	Bacteria	Pseudomonadota	Gammaproteobacteria	Enterobacterales	Enterobacteriaceae	Escherichia	Escherichia coli
I510_bin.13.permissive	I510	Infant	100	0	0.583	425304	2991293	Bacteria	Bacteroidota	Bacteroidia	Bacteroidales	Rikenellaceae	Alistipes	Alistipes finegoldii
I510_bin.14.strict	I510	Infant	98	0.809	0.66	18743	2109747	Bacteria	Actinomycetota	Actinomycetia	Actinomycetales	Actinomycetaceae	Pauljensenia	Pauljensenia sp018382595
I510_bin.15.strict	I510	Infant	91.2	1.397	0.388	28762	1649623	Bacteria	Bacillota	Negativicutes	Veillonellales	Veillonellaceae	Veillonella	Veillonella parvula_A
I510_bin.16.orig	I510	Infant	100	0.46	0.601	76582	2486199	Bacteria	Actinomycetota	Actinomycetia	Actinomycetales	Bifidobacteriaceae	Bifidobacterium	Bifidobacterium longum
I510_bin.1.orig	I510	Infant	99.58	0.28	0.374	59383	1747718	Bacteria	Bacillota	Bacilli	Lactobacillales	Streptococcaceae	Streptococcus	Streptococcus lutetiensis
I510_bin.2.orig	I510	Infant	99.36	0.632	0.422	245351	4669909	Bacteria	Bacillota	Clostridia	Lachnospirales	Lachnospiraceae	Lacrimispora	Lacrimispora sp000526575
I510_bin.3.orig	I510	Infant	99.25	1.685	0.376	31787	2775606	Bacteria	Bacillota	Bacilli	Lactobacillales	Enterococcaceae	Enterococcus	Enterococcus faecalis
I510_bin.4.orig	I510	Infant	98.66	1.711	0.418	24003	2086643	Bacteria	Bacillota	Bacilli	Lactobacillales	Streptococcaceae	Streptococcus	Streptococcus sp900766505
I510_bin.5.permissive	I510	Infant	98.79	0	0.644	29939	3130904	Bacteria	Actinomycetota	Coriobacteriia	Coriobacteriales	Eggerthellaceae	Eggerthella	Eggerthella lenta
I510_bin.6.orig	I510	Infant	100	0	0.279	185258	3435870	Bacteria	Bacillota	Clostridia	Clostridiales	Clostridiaceae	Clostridium_P	Clostridium_P perfringens
I510_bin.7.orig	I510	Infant	99.19	0.967	0.284	47107	5360631	Bacteria	Bacillota	Clostridia	Clostridiales	Clostridiaceae	Clostridium	Clostridium neonatale
I510_bin.8.orig	I510	Infant	99.45	0	0.468	73083	2825025	Bacteria	Bacillota	Bacilli	Lactobacillales	Lactobacillaceae	Lacticaseibacillus	Lacticaseibacillus rhamnosus
I510_bin.9.orig	I510	Infant	99.86	3.543	0.59	279367	5434481	Bacteria	Pseudomonadota	Gammaproteobacteria	Enterobacterales	Enterobacteriaceae	Serratia	Serratia bockelmannii
I512_bin.10.orig	I512	Infant	93.31	0.362	0.427	110065	3259892	Bacteria	Bacillota	Clostridia	Lachnospirales	Lachnospiraceae	Roseburia	Roseburia intestinalis
I512_bin.11.strict	I512	Infant	86.16	0.162	0.506	164274	4176921	Bacteria	Pseudomonadota	Gammaproteobacteria	Enterobacterales	Enterobacteriaceae	Escherichia	Escherichia coli
I512_bin.12.orig	I512	Infant	99.09	0.454	0.596	146217	2056794	Bacteria	Actinomycetota	Actinomycetia	Actinomycetales	Bifidobacteriaceae	Bifidobacterium	Bifidobacterium adolescentis
I512_bin.13.strict	I512	Infant	95.51	1.057	0.283	56798	5402778	Bacteria	Bacillota	Clostridia	Clostridiales	Clostridiaceae	Clostridium	Clostridium neonatale
I512_bin.14.strict	I512	Infant	98.8	1.477	0.415	82518	2020416	Bacteria	Bacillota	Bacilli	Lactobacillales	Streptococcaceae	Streptococcus	Streptococcus lactarius
I512_bin.15.permissive	I512	Infant	97.98	1.342	0.378	185331	3067366	Bacteria	Bacillota	Clostridia	UBA1381	UBA1381	CAG-41	CAG-41 sp900066215
I512_bin.16.strict	I512	Infant	99.33	0	0.601	105738	2289798	Bacteria	Actinomycetota	Actinomycetia	Actinomycetales	Micrococcaceae	Rothia	Rothia sp902373285
I512_bin.17.permissive	I512	Infant	97.49	0	0.372	74855	1992218	Bacteria	Bacillota	Negativicutes	Veillonellales	Veillonellaceae	Veillonella	NA
I512_bin.18.orig	I512	Infant	79.13	4.915	0.604	28109	1857003	Bacteria	Actinomycetota	Actinomycetia	Actinomycetales	Bifidobacteriaceae	Bifidobacterium	Bifidobacterium infantis
I512_bin.19.orig	I512	Infant	98.1	0	0.415	63514	3389164	Bacteria	Bacillota	Clostridia	Lachnospirales	Lachnospiraceae	Blautia_A	Blautia_A wexlerae
I512_bin.1.permissive	I512	Infant	97.43	0	0.641	25237	3137977	Bacteria	Actinomycetota	Coriobacteriia	Coriobacteriales	Eggerthellaceae	Eggerthella	Eggerthella lenta
I512_bin.20.orig	I512	Infant	99.96	0	0.614	900824	4811014	Bacteria	Pseudomonadota	Gammaproteobacteria	Enterobacterales	Aeromonadaceae	Aeromonas	Aeromonas hydrophila
I512_bin.21.permissive	I512	Infant	74.13	0.966	0.429	10782	2064178	Bacteria	Bacillota	Clostridia	Lachnospirales	Lachnospiraceae	Roseburia	Roseburia inulinivorans
I512_bin.22.orig	I512	Infant	98.73	0.316	0.433	90710	4389578	Bacteria	Bacillota	Clostridia	Lachnospirales	Lachnospiraceae	Lacrimispora	NA
I512_bin.23.orig	I512	Infant	90.87	1.558	0.523	10716	4631422	Bacteria	Pseudomonadota	Gammaproteobacteria	Enterobacterales	Enterobacteriaceae	Citrobacter	Citrobacter freundii
I512_bin.2.strict	I512	Infant	96.14	1.947	0.53	172686	4757224	Bacteria	Pseudomonadota	Gammaproteobacteria	Enterobacterales	Enterobacteriaceae	Kluyvera	NA
I512_bin.3.strict	I512	Infant	99.13	0.326	0.466	33894	2858716	Bacteria	Bacillota	Bacilli	Lactobacillales	Lactobacillaceae	Lacticaseibacillus	Lacticaseibacillus rhamnosus
I512_bin.4.strict	I512	Infant	98.65	0	0.376	335956	3139943	Bacteria	Bacillota	Clostridia	Lachnospirales	Lachnospiraceae	Lachnospira	Lachnospira eligens_A
I512_bin.5.permissive	I512	Infant	100	0	0.419	193488	2082366	Bacteria	Bacillota	Negativicutes	Veillonellales	Veillonellaceae	Veillonella_A	Veillonella_A seminalis
I512_bin.6.orig	I512	Infant	99.33	2.442	0.556	176715	5721068	Bacteria	Pseudomonadota	Gammaproteobacteria	Enterobacterales	Enterobacteriaceae	Klebsiella	Klebsiella michiganensis
I512_bin.7.permissive	I512	Infant	100	0.119	0.385	431237	2023774	Bacteria	Bacillota	Negativicutes	Veillonellales	Veillonellaceae	Veillonella	Veillonella parvula_A
I512_bin.8.orig	I512	Infant	96.64	0.671	0.369	22459	4173697	Bacteria	Bacillota	Clostridia	Lachnospirales	Lachnospiraceae	Butyribacter	Butyribacter intestini
I512_bin.9.orig	I512	Infant	99.62	0.374	0.372	98610	2981878	Bacteria	Bacillota	Bacilli	Lactobacillales	Enterococcaceae	Enterococcus	Enterococcus faecalis
I515_bin.16.orig	I515	Infant	95.94	0.799	0.403	13243	3314059	Bacteria	Bacillota	Clostridia	Lachnospirales	Lachnospiraceae	Dorea	Dorea formicigenerans
I515_bin.1.orig	I515	Infant	99.28	0.947	0.59	150627	2334623	Bacteria	Actinomycetota	Actinomycetia	Actinomycetales	Actinomycetaceae	Pauljensenia	Pauljensenia radingae_A
I515_bin.20.orig	I515	Infant	99.05	0.473	0.562	211361	1975193	Bacteria	Actinomycetota	Actinomycetia	Actinomycetales	Actinomycetaceae	Gleimia	Gleimia europaea_A
I515_bin.28.orig	I515	Infant	97.95	0	0.574	89518	3755061	Bacteria	Bacillota	Clostridia	Oscillospirales	Ruminococcaceae	Ruthenibacterium	Ruthenibacterium lactatiformans
I516_bin.10.orig	I516	Infant	96.4	0	0.454	151091	1632081	Bacteria	Bacillota	Negativicutes	Veillonellales	Megasphaeraceae	Anaeroglobus	Anaeroglobus micronuciformis
I516_bin.11.strict	I516	Infant	81.4	2.176	0.557	131620	4766423	Bacteria	Pseudomonadota	Gammaproteobacteria	Enterobacterales	Enterobacteriaceae	Klebsiella	Klebsiella ornithinolytica
I516_bin.12.orig	I516	Infant	99.33	0.947	0.657	16453	2278362	Bacteria	Actinomycetota	Actinomycetia	Actinomycetales	Actinomycetaceae	Pauljensenia	Pauljensenia sp018375675
I516_bin.13.orig	I516	Infant	100	0	0.279	310547	3474181	Bacteria	Bacillota	Clostridia	Clostridiales	Clostridiaceae	Clostridium_P	Clostridium_P perfringens
I516_bin.14.strict	I516	Infant	97.66	2.081	0.392	66896	1978742	Bacteria	Bacillota	Bacilli	Lactobacillales	Streptococcaceae	Streptococcus	Streptococcus vestibularis
I516_bin.15.orig	I516	Infant	76.11	3.562	0.388	3273	1699425	Bacteria	Bacillota	Negativicutes	Veillonellales	Veillonellaceae	Veillonella	Veillonella atypica
I516_bin.1.strict	I516	Infant	99.15	2.392	0.416	114432	2010163	Bacteria	Bacillota	Bacilli	Lactobacillales	Streptococcaceae	Streptococcus	Streptococcus lactarius
I516_bin.2.orig	I516	Infant	99.81	0	0.318	79082	2526227	Bacteria	Bacillota	Bacilli	Staphylococcales	Staphylococcaceae	Staphylococcus	Staphylococcus epidermidis
I516_bin.3.orig	I516	Infant	99.45	0	0.466	51675	2937300	Bacteria	Bacillota	Bacilli	Lactobacillales	Lactobacillaceae	Lacticaseibacillus	Lacticaseibacillus rhamnosus
I516_bin.4.orig	I516	Infant	97.14	3.294	0.558	96875	6064102	Bacteria	Pseudomonadota	Gammaproteobacteria	Enterobacterales	Enterobacteriaceae	Klebsiella	Klebsiella michiganensis
I516_bin.5.strict	I516	Infant	91.99	0.53	0.507	237853	4476446	Bacteria	Pseudomonadota	Gammaproteobacteria	Enterobacterales	Enterobacteriaceae	Escherichia	Escherichia coli
I516_bin.6.orig	I516	Infant	99.33	0	0.602	191930	2189641	Bacteria	Actinomycetota	Actinomycetia	Actinomycetales	Micrococcaceae	Rothia	Rothia sp902373285
I516_bin.7.permissive	I516	Infant	99.36	0	0.411	103551	4222069	Bacteria	Bacillota	Clostridia	Lachnospirales	Lachnospiraceae	Blautia_A	Blautia_A wexlerae
I516_bin.8.strict	I516	Infant	80.27	1.834	0.392	23351	2047278	Bacteria	Bacillota	Bacilli	Lactobacillales	Streptococcaceae	Streptococcus	Streptococcus salivarius
I516_bin.9.strict	I516	Infant	90.57	1.219	0.559	104791	4368308	Bacteria	Pseudomonadota	Gammaproteobacteria	Enterobacterales	Enterobacteriaceae	Enterobacter	Enterobacter roggenkampii
I526_bin.10.orig	I526	Infant	97.27	0	0.377	24251	2359442	Bacteria	Bacillota	Clostridia	Lachnospirales	Lachnospiraceae	Lachnospira	Lachnospira sp003451515
I526_bin.11.strict	I526	Infant	98.12	0	0.42	69716	4536481	Bacteria	Bacteroidota	Bacteroidia	Bacteroidales	Bacteroidaceae	Phocaeicola	Phocaeicola vulgatus
I526_bin.12.permissive	I526	Infant	81.17	0.887	0.635	5420	2984926	Bacteria	Actinomycetota	Coriobacteriia	Coriobacteriales	Eggerthellaceae	Eggerthella	Eggerthella lenta
I526_bin.13.orig	I526	Infant	100	0.123	0.593	97174	2334237	Bacteria	Bacillota	Clostridia	Oscillospirales	Ruminococcaceae	Faecalibacterium	Faecalibacterium prausnitzii_E
I526_bin.14.orig	I526	Infant	91.2	0.806	0.585	28290	2146276	Bacteria	Actinomycetota	Actinomycetia	Actinomycetales	Bifidobacteriaceae	Bifidobacterium	Bifidobacterium breve
I526_bin.15.strict	I526	Infant	97.2	1.348	0.428	224182	6044395	Bacteria	Bacteroidota	Bacteroidia	Bacteroidales	Bacteroidaceae	Bacteroides	Bacteroides thetaiotaomicron
I526_bin.16.permissive	I526	Infant	99.32	0.335	0.367	104070	2436399	Bacteria	Bacillota	Clostridia	Oscillospirales	Acutalibacteraceae	Pseudoruminococcus_A	Pseudoruminococcus_A massiliensis
I526_bin.17.strict	I526	Infant	81.37	1.724	0.418	77402	6076775	Bacteria	Bacteroidota	Bacteroidia	Bacteroidales	Bacteroidaceae	Bacteroides	Bacteroides ovatus
I526_bin.18.strict	I526	Infant	99.14	0.371	0.462	122400	4387505	Bacteria	Bacteroidota	Bacteroidia	Bacteroidales	Bacteroidaceae	Bacteroides	Bacteroides uniformis
I526_bin.19.permissive	I526	Infant	95.97	2.034	0.518	114938	3745579	Bacteria	Bacillota	Clostridia	Oscillospirales	Acutalibacteraceae	Clostridium_E	Clostridium_E jeddahense
I526_bin.1.strict	I526	Infant	98.55	1.449	0.463	75581	3743310	Bacteria	Bacillota	Clostridia	Lachnospirales	Lachnospiraceae	Acetatifactor	Acetatifactor sp900066565
I526_bin.20.orig	I526	Infant	96.87	0.746	0.428	132212	6275758	Bacteria	Bacteroidota	Bacteroidia	Bacteroidales	Bacteroidaceae	Bacteroides	NA
I526_bin.21.orig	I526	Infant	99.03	0.448	0.449	191535	4919756	Bacteria	Bacteroidota	Bacteroidia	Bacteroidales	Tannerellaceae	Parabacteroides	Parabacteroides distasonis
I526_bin.22.strict	I526	Infant	96.56	0.589	0.421	142330	4372602	Bacteria	Bacteroidota	Bacteroidia	Bacteroidales	Bacteroidaceae	Bacteroides	Bacteroides caccae
I526_bin.23.permissive	I526	Infant	88.35	0.986	0.595	4206	3691887	Bacteria	Desulfobacterota_I	Desulfovibrionia	Desulfovibrionales	Desulfovibrionaceae	Bilophila	Bilophila wadsworthia
I526_bin.24.strict	I526	Infant	95.63	1.271	0.503	23590	4228047	Bacteria	Bacillota	Clostridia	Lachnospirales	Lachnospiraceae	Enterocloster	Enterocloster clostridioformis
I526_bin.25.strict	I526	Infant	99.31	0.68	0.558	19869	2557899	Bacteria	Bacillota	Clostridia	Oscillospirales	Ruminococcaceae	Gemmiger	Gemmiger qucibialis
I526_bin.26.strict	I526	Infant	79.8	0.921	0.601	32670	1739060	Bacteria	Actinomycetota	Actinomycetia	Actinomycetales	Bifidobacteriaceae	Bifidobacterium	Bifidobacterium longum
I526_bin.27.strict	I526	Infant	97.31	0	0.434	112628	4814658	Bacteria	Bacteroidota	Bacteroidia	Bacteroidales	Bacteroidaceae	Bacteroides	Bacteroides fragilis
I526_bin.28.strict	I526	Infant	92.66	1.898	0.421	29438	1587170	Bacteria	Bacillota	Negativicutes	Veillonellales	Dialisteraceae	Dialister	Dialister sp900541485
I526_bin.29.orig	I526	Infant	90.6	1.342	0.534	51542	2165057	Bacteria	Bacillota	Clostridia	Oscillospirales	Oscillospiraceae	F23-B02	F23-B02 sp001916715
I526_bin.2.strict	I526	Infant	100	2.765	0.563	458607	2325422	Bacteria	Actinomycetota	Actinomycetia	Actinomycetales	Bifidobacteriaceae	Bifidobacterium	Bifidobacterium pseudocatenulatum
I526_bin.30.orig	I526	Infant	97.55	1.398	0.487	73422	2984266	Bacteria	Bacillota	Clostridia	Christensenellales	Christensenellaceae	Christensenella	Christensenella hongkongensis
I526_bin.31.orig	I526	Infant	99.96	0.037	0.506	139725	4767395	Bacteria	Pseudomonadota	Gammaproteobacteria	Enterobacterales	Enterobacteriaceae	Escherichia	Escherichia coli
I526_bin.32.orig	I526	Infant	98.65	0	0.367	213335	1879660	Bacteria	Bacillota	Clostridia	Oscillospirales	Acutalibacteraceae	Eubacterium_R	Eubacterium_R sp000434995
I526_bin.33.strict	I526	Infant	100	0.806	0.6	92697	2208074	Bacteria	Actinomycetota	Coriobacteriia	Coriobacteriales	Coriobacteriaceae	Collinsella	NA
I526_bin.34.orig	I526	Infant	96.2	1.621	0.486	18568	2822609	Bacteria	Bacillota	Clostridia	Lachnospirales	Lachnospiraceae	Fusicatenibacter	Fusicatenibacter saccharivorans
I526_bin.35.strict	I526	Infant	99.27	0.961	0.575	491605	3870480	Bacteria	Bacteroidota	Bacteroidia	Bacteroidales	Rikenellaceae	Alistipes	Alistipes onderdonkii
I526_bin.36.orig	I526	Infant	97.95	0	0.561	49081	4174179	Bacteria	Bacillota	Clostridia	Oscillospirales	Ruminococcaceae	Ruthenibacterium	Ruthenibacterium lactatiformans
I526_bin.37.permissive	I526	Infant	77.61	2.812	0.556	2583	2136089	Bacteria	Pseudomonadota	Gammaproteobacteria	Burkholderiales	Burkholderiaceae	Sutterella	Sutterella wadsworthensis
I526_bin.3.strict	I526	Infant	74.19	0	0.584	12963	2135414	Bacteria	Bacillota	Clostridia	Oscillospirales	Ruminococcaceae	Faecalibacterium	Faecalibacterium sp900539885
I526_bin.4.orig	I526	Infant	92.85	0.691	0.63	76152	2152411	Bacteria	Actinomycetota	Actinomycetia	Actinomycetales	Bifidobacteriaceae	Bifidobacterium	Bifidobacterium bifidum
I526_bin.5.strict	I526	Infant	97.21	0.632	0.511	102478	1413189	Bacteria	Bacillota	Negativicutes	Veillonellales	Negativicoccaceae	Negativicoccus	Negativicoccus succinicivorans
I526_bin.6.permissive	I526	Infant	97.98	0	0.495	30832	2898430	Bacteria	Bacillota	Clostridia	Oscillospirales	Ruminococcaceae	Ruminococcus_C	Ruminococcus_C callidus
I526_bin.7.strict	I526	Infant	71.75	2.228	0.372	5719	1886758	Bacteria	Bacillota	Clostridia	Lachnospirales	Lachnospiraceae	Anaerostipes	Anaerostipes hadrus
I526_bin.8.orig	I526	Infant	98.06	0.483	0.418	72303	2485290	Bacteria	Bacillota	Clostridia	Lachnospirales	Lachnospiraceae	Agathobacter	Agathobacter rectalis
I526_bin.9.permissive	I526	Infant	81.88	0.86	0.473	3707	2175747	Bacteria	Bacillota	Bacilli	Lactobacillales	Lactobacillaceae	Lacticaseibacillus	Lacticaseibacillus rhamnosus
I544_bin.10.strict	I544	Infant	99.19	0.967	0.283	67322	5209809	Bacteria	Bacillota	Clostridia	Clostridiales	Clostridiaceae	Clostridium	Clostridium neonatale
I544_bin.11.strict	I544	Infant	86.11	4.281	0.393	3145	3325809	Bacteria	Bacillota	Bacilli	Lactobacillales	Enterococcaceae	Enterococcus_A	Enterococcus_A avium
I544_bin.12.orig	I544	Infant	97.35	0	0.36	182003	2662049	Bacteria	Bacillota	Clostridia	Lachnospirales	Lachnospiraceae	Lachnospira	Lachnospira rogosae_A
I544_bin.13.permissive	I544	Infant	100	0	0.64	201845	3368496	Bacteria	Actinomycetota	Coriobacteriia	Coriobacteriales	Eggerthellaceae	Eggerthella	Eggerthella lenta
I544_bin.14.strict	I544	Infant	99.77	0.227	0.564	170869	2269389	Bacteria	Actinomycetota	Actinomycetia	Actinomycetales	Bifidobacteriaceae	Bifidobacterium	Bifidobacterium pseudocatenulatum
I544_bin.15.orig	I544	Infant	99.36	0	0.496	538531	6176646	Bacteria	Bacillota	Clostridia	Lachnospirales	Lachnospiraceae	Enterocloster	Enterocloster citroniae
I544_bin.16.permissive	I544	Infant	100	0	0.583	342668	2983838	Bacteria	Bacteroidota	Bacteroidia	Bacteroidales	Rikenellaceae	Alistipes	Alistipes finegoldii
I544_bin.17.orig	I544	Infant	94.18	1.006	0.362	15559	3363557	Bacteria	Bacillota	Clostridia	Lachnospirales	Lachnospiraceae	Butyribacter	Butyribacter intestini
I544_bin.18.orig	I544	Infant	98.42	1.115	0.466	135426	2707221	Bacteria	Bacillota	Clostridia	Lachnospirales	Lachnospiraceae	CAG-45	CAG-45 sp000438375
I544_bin.19.permissive	I544	Infant	100	0	0.313	141452	3361585	Bacteria	Bacillota	Bacilli	Erysipelotrichales	Coprobacillaceae	Erysipelatoclostridium	Erysipelatoclostridium ramosum
I544_bin.1.orig	I544	Infant	99.36	0.758	0.406	42660	5144065	Bacteria	Bacillota	Clostridia	Lachnospirales	Lachnospiraceae	Blautia_A	Blautia_A wexlerae
I544_bin.20.permissive	I544	Infant	81.22	0	0.609	7939	1731977	Bacteria	Actinomycetota	Actinomycetia	Actinomycetales	Micrococcaceae	Rothia	Rothia sp902373285
I544_bin.21.orig	I544	Infant	99.41	0.097	0.423	70760	3390217	Bacteria	Bacillota	Clostridia	Lachnospirales	Lachnospiraceae	Ruminococcus_B	Ruminococcus_B gnavus
I544_bin.22.orig	I544	Infant	95.78	0.199	0.455	11042	1642767	Bacteria	Bacillota	Negativicutes	Veillonellales	Megasphaeraceae	Anaeroglobus	Anaeroglobus micronuciformis
I544_bin.23.orig	I544	Infant	99.41	1.35	0.389	28958	1833778	Bacteria	Bacillota	Bacilli	Lactobacillales	Streptococcaceae	Streptococcus	Streptococcus thermophilus
I544_bin.24.strict	I544	Infant	94.24	2.113	0.376	9096	1621634	Bacteria	Bacillota	Bacilli	Lactobacillales	Streptococcaceae	Streptococcus	Streptococcus lutetiensis
I544_bin.25.strict	I544	Infant	99.32	1.342	0.541	51372	2842941	Bacteria	Bacillota	Clostridia	Oscillospirales	Butyricicoccaceae	Agathobaculum	Agathobaculum butyriciproducens
I544_bin.26.permissive	I544	Infant	99.55	0	0.604	138419	1922414	Bacteria	Actinomycetota	Actinomycetia	Actinomycetales	Bifidobacteriaceae	Bifidobacterium	Bifidobacterium animalis
I544_bin.27.strict	I544	Infant	99.45	0	0.466	107132	2912132	Bacteria	Bacillota	Bacilli	Lactobacillales	Lactobacillaceae	Lacticaseibacillus	Lacticaseibacillus rhamnosus
I544_bin.28.strict	I544	Infant	100	0.691	0.6	84486	2524161	Bacteria	Actinomycetota	Actinomycetia	Actinomycetales	Bifidobacteriaceae	Bifidobacterium	Bifidobacterium longum
I544_bin.2.orig	I544	Infant	96.37	0.483	0.42	105757	2600534	Bacteria	Bacillota	Clostridia	Lachnospirales	Lachnospiraceae	Agathobacter	Agathobacter rectalis
I544_bin.3.permissive	I544	Infant	98.63	0	0.573	125580	2996780	Bacteria	Bacillota	Clostridia	Oscillospirales	Ruminococcaceae	Faecalibacterium	Faecalibacterium prausnitzii_G
I544_bin.4.strict	I544	Infant	99.53	0.153	0.628	246716	2170806	Bacteria	Actinomycetota	Actinomycetia	Actinomycetales	Bifidobacteriaceae	Bifidobacterium	Bifidobacterium bifidum
I544_bin.5.orig	I544	Infant	97.35	0	0.379	102553	2682747	Bacteria	Bacillota	Clostridia	Lachnospirales	Lachnospiraceae	Lachnospira	Lachnospira sp003451515
I544_bin.6.strict	I544	Infant	97.57	1.392	0.4	19736	2746752	Bacteria	Bacillota	Clostridia	Lachnospirales	Lachnospiraceae	Faecalimonas	Faecalimonas phoceensis
I544_bin.7.permissive	I544	Infant	93.84	2.55	0.379	7424	2339052	Bacteria	Bacillota	Bacilli	Lactobacillales	Enterococcaceae	Enterococcus	Enterococcus faecalis
I544_bin.8.orig	I544	Infant	100	0.299	0.385	164532	2124908	Bacteria	Bacillota	Negativicutes	Veillonellales	Veillonellaceae	Veillonella	Veillonella parvula_A
I544_bin.9.strict	I544	Infant	99.07	0.037	0.506	405128	4620596	Bacteria	Pseudomonadota	Gammaproteobacteria	Enterobacterales	Enterobacteriaceae	Escherichia	Escherichia coli
I547_bin.10.permissive	I547	Infant	99.32	0	0.496	134522	5779285	Bacteria	Bacillota	Clostridia	Lachnospirales	Lachnospiraceae	Enterocloster	Enterocloster bolteae
I547_bin.11.strict	I547	Infant	99.19	0	0.296	941548	3468966	Bacteria	Bacillota	Clostridia	Clostridiales	Clostridiaceae	Clostridium	Clostridium paraputrificum
I547_bin.12.strict	I547	Infant	99.9	0.454	0.585	363174	2503737	Bacteria	Actinomycetota	Actinomycetia	Actinomycetales	Bifidobacteriaceae	Bifidobacterium	Bifidobacterium dentium
I547_bin.13.orig	I547	Infant	87.76	0.311	0.537	191111	4282579	Bacteria	Pseudomonadota	Gammaproteobacteria	Enterobacterales	Enterobacteriaceae	Citrobacter_B	Citrobacter_B koseri
I547_bin.14.permissive	I547	Infant	97.66	0.097	0.427	61902	3336044	Bacteria	Bacillota	Clostridia	Lachnospirales	Lachnospiraceae	Ruminococcus_B	Ruminococcus_B gnavus
I547_bin.15.orig	I547	Infant	98.95	0.241	0.488	129070	3299895	Bacteria	Bacillota	Clostridia	Lachnospirales	Lachnospiraceae	Roseburia	Roseburia hominis
I547_bin.16.strict	I547	Infant	99.32	1.197	0.415	43225	2093171	Bacteria	Bacillota	Bacilli	Lactobacillales	Streptococcaceae	Streptococcus	Streptococcus lactarius
I547_bin.17.orig	I547	Infant	97.11	0.324	0.465	7059	2707873	Bacteria	Bacillota	Bacilli	Lactobacillales	Lactobacillaceae	Lacticaseibacillus	Lacticaseibacillus paracasei
I547_bin.18.strict	I547	Infant	98.87	0	0.42	102297	4897047	Bacteria	Bacteroidota	Bacteroidia	Bacteroidales	Bacteroidaceae	Phocaeicola	Phocaeicola vulgatus
I547_bin.19.strict	I547	Infant	98.11	0.943	0.313	95186	3441856	Bacteria	Bacillota	Bacilli	Erysipelotrichales	Coprobacillaceae	Erysipelatoclostridium	Erysipelatoclostridium ramosum
I547_bin.1.permissive	I547	Infant	83.21	0.806	0.643	3660	3042594	Bacteria	Actinomycetota	Coriobacteriia	Coriobacteriales	Eggerthellaceae	Eggerthella	Eggerthella lenta
I547_bin.20.permissive	I547	Infant	77.12	2.369	0.527	2430	1603414	Bacteria	Actinomycetota	Actinomycetia	Actinomycetales	Actinomycetaceae	Varibaculum	Varibaculum cambriense_A
I547_bin.2.strict	I547	Infant	100	1.197	0.387	101354	2156805	Bacteria	Bacillota	Negativicutes	Veillonellales	Veillonellaceae	Veillonella	Veillonella parvula
I547_bin.3.orig	I547	Infant	89.93	0	0.289	4610	2503147	Bacteria	Bacillota	Clostridia	Clostridiales	Clostridiaceae	Clostridium_P	Clostridium_P perfringens
I547_bin.4.permissive	I547	Infant	98.38	0	0.285	37507	4501819	Bacteria	Bacillota	Clostridia	Clostridiales	Clostridiaceae	Clostridium	Clostridium butyricum
I547_bin.5.orig	I547	Infant	99.28	0.947	0.589	204753	2523251	Bacteria	Actinomycetota	Actinomycetia	Actinomycetales	Actinomycetaceae	Pauljensenia	Pauljensenia radingae_A
I547_bin.6.orig	I547	Infant	98.68	0.335	0.504	142811	4382061	Bacteria	Pseudomonadota	Gammaproteobacteria	Enterobacterales	Enterobacteriaceae	Escherichia	Escherichia marmotae
I547_bin.7.strict	I547	Infant	99.62	0	0.374	323102	2878879	Bacteria	Bacillota	Bacilli	Lactobacillales	Enterococcaceae	Enterococcus	Enterococcus faecalis
I547_bin.8.orig	I547	Infant	99.27	0.48	0.579	167984	3468615	Bacteria	Bacteroidota	Bacteroidia	Bacteroidales	Rikenellaceae	Alistipes	Alistipes onderdonkii
I547_bin.9.permissive	I547	Infant	100	0.46	0.599	69447	2551091	Bacteria	Actinomycetota	Actinomycetia	Actinomycetales	Bifidobacteriaceae	Bifidobacterium	Bifidobacterium longum
I556_bin.10.orig	I556	Infant	76.19	0.374	0.377	9559	1980205	Bacteria	Bacillota	Bacilli	Lactobacillales	Enterococcaceae	Enterococcus	Enterococcus faecalis
I556_bin.11.permissive	I556	Infant	98.18	0.806	0.646	19349	3219681	Bacteria	Actinomycetota	Coriobacteriia	Coriobacteriales	Eggerthellaceae	Eggerthella	Eggerthella lenta
I556_bin.12.strict	I556	Infant	86	2.848	0.663	4067	1865251	Bacteria	Actinomycetota	Actinomycetia	Actinomycetales	Actinomycetaceae	Pauljensenia	Pauljensenia sp018382595
I556_bin.13.orig	I556	Infant	99.19	1.057	0.285	48155	5378007	Bacteria	Bacillota	Clostridia	Clostridiales	Clostridiaceae	Clostridium	Clostridium neonatale
I556_bin.14.strict	I556	Infant	99.36	0.473	0.557	75410	1840971	Bacteria	Actinomycetota	Actinomycetia	Actinomycetales	Actinomycetaceae	Pauljensenia	Pauljensenia sp900541895
I556_bin.15.permissive	I556	Infant	98.05	0.748	0.385	67522	1976891	Bacteria	Bacillota	Negativicutes	Veillonellales	Veillonellaceae	Veillonella	Veillonella parvula_A
I556_bin.16.orig	I556	Infant	99.9	1.033	0.502	83797	5138037	Bacteria	Pseudomonadota	Gammaproteobacteria	Enterobacterales	Enterobacteriaceae	Escherichia	Escherichia coli
I556_bin.1.orig	I556	Infant	98.48	1.591	0.42	110415	4578762	Bacteria	Bacteroidota	Bacteroidia	Bacteroidales	Bacteroidaceae	Bacteroides	Bacteroides caccae
I556_bin.2.orig	I556	Infant	96.54	0.726	0.417	71488	6170444	Bacteria	Bacteroidota	Bacteroidia	Bacteroidales	Bacteroidaceae	Bacteroides	Bacteroides ovatus
I556_bin.3.strict	I556	Infant	91.04	4.042	0.398	9206	1829255	Bacteria	Bacillota	Bacilli	Lactobacillales	Streptococcaceae	Streptococcus	NA
I556_bin.4.orig	I556	Infant	86.78	0	0.585	73668	2184515	Bacteria	Actinomycetota	Actinomycetia	Actinomycetales	Bifidobacteriaceae	Bifidobacterium	Bifidobacterium dentium
I556_bin.5.orig	I556	Infant	99.23	0	0.452	151508	5128795	Bacteria	Bacteroidota	Bacteroidia	Bacteroidales	Tannerellaceae	Parabacteroides	Parabacteroides distasonis
I556_bin.6.strict	I556	Infant	89.76	1.51	0.604	51443	2031150	Bacteria	Actinomycetota	Actinomycetia	Actinomycetales	Bifidobacteriaceae	Bifidobacterium	Bifidobacterium infantis
I556_bin.7.orig	I556	Infant	99.45	0	0.466	83924	2878510	Bacteria	Bacillota	Bacilli	Lactobacillales	Lactobacillaceae	Lacticaseibacillus	Lacticaseibacillus rhamnosus
I556_bin.8.strict	I556	Infant	98.1	0.718	0.56	128844	6060182	Bacteria	Pseudomonadota	Gammaproteobacteria	Enterobacterales	Enterobacteriaceae	Klebsiella	Klebsiella michiganensis
I556_bin.9.strict	I556	Infant	93.03	2.727	0.564	172203	2131680	Bacteria	Actinomycetota	Actinomycetia	Actinomycetales	Bifidobacteriaceae	Bifidobacterium	Bifidobacterium pseudocatenulatum
I560_bin.10.strict	I560	Infant	97.98	0.806	0.6	73479	2084621	Bacteria	Actinomycetota	Coriobacteriia	Coriobacteriales	Coriobacteriaceae	Collinsella	NA
I560_bin.11.strict	I560	Infant	93.54	0	0.628	135734	1936076	Bacteria	Actinomycetota	Actinomycetia	Actinomycetales	Bifidobacteriaceae	Bifidobacterium	Bifidobacterium bifidum
I560_bin.12.strict	I560	Infant	92.17	0.168	0.461	39456	2707427	Bacteria	Bacteroidota	Bacteroidia	Bacteroidales	Bacteroidaceae	Prevotella	Prevotella copri
I560_bin.13.strict	I560	Infant	99.25	3.469	0.434	575629	5207466	Bacteria	Bacteroidota	Bacteroidia	Bacteroidales	Bacteroidaceae	Bacteroides	Bacteroides fragilis
I560_bin.14.strict	I560	Infant	95.73	0.187	0.421	112305	4655589	Bacteria	Bacteroidota	Bacteroidia	Bacteroidales	Bacteroidaceae	Phocaeicola	Phocaeicola vulgatus
I560_bin.15.orig	I560	Infant	97.96	0	0.376	156672	2554027	Bacteria	Bacillota	Clostridia	Lachnospirales	Lachnospiraceae	Lachnospira	Lachnospira sp003451515
I560_bin.16.strict	I560	Infant	89.16	0.791	0.57	182994	4966541	Bacteria	Pseudomonadota	Gammaproteobacteria	Enterobacterales	Enterobacteriaceae	Klebsiella	Klebsiella pneumoniae
I560_bin.17.orig	I560	Infant	95.91	0	0.571	42028	2911734	Bacteria	Bacillota	Clostridia	Oscillospirales	Ruminococcaceae	Gemmiger	Gemmiger sp900539695
I560_bin.18.strict	I560	Infant	82.4	0	0.587	70158	1895107	Bacteria	Bacillota	Clostridia	Oscillospirales	Ruminococcaceae	Faecalibacterium	Faecalibacterium prausnitzii_J
I560_bin.19.orig	I560	Infant	100	0.473	0.56	111961	1875252	Bacteria	Actinomycetota	Actinomycetia	Actinomycetales	Actinomycetaceae	Pauljensenia	Pauljensenia sp000308055
I560_bin.1.orig	I560	Infant	99.32	1.677	0.411	176195	2063381	Bacteria	Bacillota	Clostridia	Oscillospirales	Acutalibacteraceae	Ruminococcus_E	Ruminococcus_E bromii_B
I560_bin.20.orig	I560	Infant	96.62	0	0.419	146877	2809861	Bacteria	Bacillota	Clostridia	Lachnospirales	Lachnospiraceae	Lachnospira	Lachnospira sp000437735
I560_bin.21.orig	I560	Infant	96.88	4.141	0.397	38772	2151929	Bacteria	Bacillota	Bacilli	Lactobacillales	Streptococcaceae	Streptococcus	Streptococcus sp001556435
I560_bin.22.strict	I560	Infant	96.27	0.666	0.602	119703	2205076	Bacteria	Actinomycetota	Actinomycetia	Actinomycetales	Micrococcaceae	Rothia	Rothia sp902373285
I560_bin.23.strict	I560	Infant	93.88	1.666	0.593	78565	2308744	Bacteria	Actinomycetota	Actinomycetia	Actinomycetales	Micrococcaceae	Rothia	Rothia mucilaginosa
I560_bin.24.orig	I560	Infant	99.36	0	0.489	50693	2869683	Bacteria	Bacillota	Clostridia	Lachnospirales	Lachnospiraceae	Copromonas	Copromonas sp900066535
I560_bin.25.strict	I560	Infant	95.9	0.227	0.566	204336	2164437	Bacteria	Actinomycetota	Actinomycetia	Actinomycetales	Bifidobacteriaceae	Bifidobacterium	Bifidobacterium pseudocatenulatum
I560_bin.26.strict	I560	Infant	92.57	0	0.576	103091	2187237	Bacteria	Bacillota	Clostridia	Oscillospirales	Ruminococcaceae	Faecalibacterium	Faecalibacterium prausnitzii_D
I560_bin.27.orig	I560	Infant	97.04	3.14	0.435	79950	2871844	Bacteria	Bacillota	Clostridia	Lachnospirales	Lachnospiraceae	Agathobacter	Agathobacter faecis
I560_bin.28.strict	I560	Infant	83.06	2.054	0.632	9801	1726764	Bacteria	Actinomycetota	Coriobacteriia	Coriobacteriales	Atopobiaceae	Parolsenella	Parolsenella sp900544655
I560_bin.29.strict	I560	Infant	94.6	0.248	0.597	55852	2086864	Bacteria	Bacillota	Clostridia	Oscillospirales	Ruminococcaceae	Faecalibacterium	Faecalibacterium prausnitzii_G
I560_bin.2.orig	I560	Infant	97.58	0.362	0.428	67184	3320362	Bacteria	Bacillota	Clostridia	Lachnospirales	Lachnospiraceae	Roseburia	Roseburia intestinalis
I560_bin.30.orig	I560	Infant	99.62	0	0.374	150427	2872234	Bacteria	Bacillota	Bacilli	Lactobacillales	Enterococcaceae	Enterococcus	Enterococcus faecalis
I560_bin.31.orig	I560	Infant	91.59	0.873	0.389	20090	1576596	Bacteria	Bacillota	Bacilli	Lactobacillales	Streptococcaceae	Streptococcus	Streptococcus thermophilus
I560_bin.32.strict	I560	Infant	81.54	0.021	0.576	82602	2754971	Bacteria	Bacillota	Clostridia	Oscillospirales	Ruminococcaceae	Faecalibacterium	Faecalibacterium prausnitzii_E
I560_bin.33.orig	I560	Infant	100	0	0.386	520575	2208493	Bacteria	Bacillota	Negativicutes	Veillonellales	Veillonellaceae	Veillonella	Veillonella parvula_A
I560_bin.34.orig	I560	Infant	95.16	0.153	0.603	54691	2281441	Bacteria	Actinomycetota	Actinomycetia	Actinomycetales	Bifidobacteriaceae	Bifidobacterium	Bifidobacterium longum
I560_bin.35.orig	I560	Infant	92.72	1.387	0.506	163801	4722210	Bacteria	Pseudomonadota	Gammaproteobacteria	Enterobacterales	Enterobacteriaceae	Escherichia	Escherichia coli
I560_bin.36.orig	I560	Infant	73.15	1.964	0.322	4156	1783923	Bacteria	Bacillota	Bacilli	Staphylococcales	Staphylococcaceae	Staphylococcus	Staphylococcus epidermidis
I560_bin.3.strict	I560	Infant	91.47	0.241	0.284	17238	4336667	Bacteria	Bacillota	Clostridia	Clostridiales	Clostridiaceae	Clostridium	Clostridium neonatale
I560_bin.4.orig	I560	Infant	99.32	1.342	0.369	71414	2851785	Bacteria	Bacillota	Clostridia	Lachnospirales	Lachnospiraceae	Anaerostipes	Anaerostipes hadrus
I560_bin.5.orig	I560	Infant	96.77	0	0.267	44020	2883371	Bacteria	Bacillota	Clostridia	Clostridiales	Clostridiaceae	Clostridium	Clostridium sp900540255
I560_bin.6.strict	I560	Infant	79.75	0	0.628	6534	1711363	Bacteria	Actinomycetota	Coriobacteriia	Coriobacteriales	Eggerthellaceae	Senegalimassilia	Senegalimassilia anaerobia
I560_bin.7.strict	I560	Infant	100	0	0.534	57310	2183976	Bacteria	Bacillota	Negativicutes	Veillonellales	Megasphaeraceae	Megasphaera	Megasphaera elsdenii
I560_bin.8.orig	I560	Infant	96.85	0	0.419	100208	2448390	Bacteria	Bacillota	Clostridia	Lachnospirales	Lachnospiraceae	Agathobacter	Agathobacter rectalis
I560_bin.9.strict	I560	Infant	100	1.265	0.311	62276	2384019	Bacteria	Bacillota	Negativicutes	Selenomonadales	Selenomonadaceae	Megamonas	Megamonas funiformis
I94_bin.10.strict	I94	Infant	98.36	0.271	0.387	18449	1950478	Bacteria	Bacillota	Bacilli	Lactobacillales	Lactobacillaceae	Limosilactobacillus	Limosilactobacillus reuteri_E
I94_bin.11.permissive	I94	Infant	93.11	1.229	0.376	6129	2646850	Bacteria	Bacillota	Bacilli	Lactobacillales	Enterococcaceae	Enterococcus	Enterococcus faecalis
I94_bin.12.permissive	I94	Infant	100	1.633	0.386	97879	2023726	Bacteria	Bacillota	Negativicutes	Veillonellales	Veillonellaceae	Veillonella	Veillonella parvula_A
I94_bin.13.strict	I94	Infant	89.91	1.604	0.515	4644	1258385	Bacteria	Bacillota	Negativicutes	Veillonellales	Negativicoccaceae	Negativicoccus	Negativicoccus succinicivorans
I94_bin.14.permissive	I94	Infant	99.32	3.04	0.446	73552	3838357	Bacteria	Bacteroidota	Bacteroidia	Bacteroidales	Bacteroidaceae	Prevotella	Prevotella copri
I94_bin.15.strict	I94	Infant	99.19	0.896	0.283	76559	4936472	Bacteria	Bacillota	Clostridia	Clostridiales	Clostridiaceae	Clostridium	Clostridium neonatale
I94_bin.16.strict	I94	Infant	93.77	2.515	0.628	208658	2096079	Bacteria	Actinomycetota	Actinomycetia	Actinomycetales	Bifidobacteriaceae	Bifidobacterium	Bifidobacterium bifidum
I94_bin.17.orig	I94	Infant	93.95	1.628	0.603	31762	2026843	Bacteria	Actinomycetota	Actinomycetia	Actinomycetales	Bifidobacteriaceae	Bifidobacterium	Bifidobacterium longum
I94_bin.18.strict	I94	Infant	98.85	2.097	0.557	197740	6382535	Bacteria	Pseudomonadota	Gammaproteobacteria	Enterobacterales	Enterobacteriaceae	Klebsiella	Klebsiella michiganensis
I94_bin.19.permissive	I94	Infant	99.96	0.957	0.507	282112	4951725	Bacteria	Pseudomonadota	Gammaproteobacteria	Enterobacterales	Enterobacteriaceae	Escherichia	Escherichia coli
I94_bin.1.permissive	I94	Infant	96.93	0	0.468	91283	2678156	Bacteria	Bacillota	Bacilli	Lactobacillales	Lactobacillaceae	Lacticaseibacillus	Lacticaseibacillus rhamnosus
I94_bin.2.permissive	I94	Infant	100	1.54	0.687	326259	2552672	Bacteria	Actinomycetota	Actinomycetia	Actinomycetales	Actinomycetaceae	Actinomyces	Actinomyces urogenitalis
I94_bin.3.strict	I94	Infant	99.19	0.806	0.597	127199	2257120	Bacteria	Actinomycetota	Coriobacteriia	Coriobacteriales	Coriobacteriaceae	Collinsella	Collinsella sp003458415
I94_bin.4.permissive	I94	Infant	89.71	0.422	0.42	17931	4226737	Bacteria	Bacteroidota	Bacteroidia	Bacteroidales	Bacteroidaceae	Phocaeicola	Phocaeicola vulgatus
I94_bin.5.orig	I94	Infant	98.06	0.681	0.563	69286	2205666	Bacteria	Actinomycetota	Actinomycetia	Actinomycetales	Bifidobacteriaceae	Bifidobacterium	Bifidobacterium pseudocatenulatum
I94_bin.6.orig	I94	Infant	98.51	0	0.434	211917	5102485	Bacteria	Bacteroidota	Bacteroidia	Bacteroidales	Bacteroidaceae	Bacteroides	Bacteroides fragilis
I94_bin.7.strict	I94	Infant	91.93	0.806	0.643	46625	3075904	Bacteria	Actinomycetota	Coriobacteriia	Coriobacteriales	Eggerthellaceae	Eggerthella	Eggerthella lenta
I94_bin.8.strict	I94	Infant	99.87	1.01	0.396	123825	2134333	Bacteria	Bacillota	Bacilli	Lactobacillales	Streptococcaceae	Streptococcus	Streptococcus sp000187445
I94_bin.9.permissive	I94	Infant	98.83	0	0.434	155993	2878006	Bacteria	Bacillota	Clostridia	Lachnospirales	Lachnospiraceae	Ruminococcus_B	Ruminococcus_B gnavus
I567_bin.10.permissive	I567	Infant	99.21	0.68	0.571	111118	2498884	Bacteria	Bacillota	Clostridia	Oscillospirales	Ruminococcaceae	Faecalibacterium	Faecalibacterium prausnitzii_D
I567_bin.11.orig	I567	Infant	99.66	2.46	0.504	194817	4991746	Bacteria	Pseudomonadota	Gammaproteobacteria	Enterobacterales	Enterobacteriaceae	Escherichia	Escherichia coli
I567_bin.12.strict	I567	Infant	89.5	0.227	0.563	103990	1941789	Bacteria	Actinomycetota	Actinomycetia	Actinomycetales	Bifidobacteriaceae	Bifidobacterium	Bifidobacterium pseudocatenulatum
I567_bin.13.permissive	I567	Infant	98.65	0.671	0.334	144094	2254406	Bacteria	Bacillota	Clostridia	Lachnospirales	CAG-274	CAG-274	CAG-274 sp000432155
I567_bin.14.permissive	I567	Infant	98.75	0.621	0.551	62929	2770741	Bacteria	Pseudomonadota	Gammaproteobacteria	Burkholderiales	Burkholderiaceae	Sutterella	Sutterella wadsworthensis
I567_bin.15.strict	I567	Infant	96.59	0	0.574	74476	2945992	Bacteria	Bacillota	Clostridia	Oscillospirales	Ruminococcaceae	Gemmiger	Gemmiger sp900539695
I567_bin.16.strict	I567	Infant	99.62	0	0.433	783413	3215704	Bacteria	Bacteroidota	Bacteroidia	Bacteroidales	Barnesiellaceae	Barnesiella	Barnesiella intestinihominis
I567_bin.17.strict	I567	Infant	97.76	1.425	0.466	258726	4517912	Bacteria	Bacteroidota	Bacteroidia	Bacteroidales	Bacteroidaceae	Bacteroides	Bacteroides uniformis
I567_bin.18.strict	I567	Infant	95.51	1.582	0.415	27365	3291452	Bacteria	Bacillota	Clostridia	Lachnospirales	Lachnospiraceae	Blautia_A	Blautia_A wexlerae
I567_bin.19.permissive	I567	Infant	100	0.806	0.6	120844	2072907	Bacteria	Actinomycetota	Coriobacteriia	Coriobacteriales	Coriobacteriaceae	Collinsella	Collinsella sp900541745
I567_bin.1.strict	I567	Infant	98.99	3.846	0.586	112920	3650417	Bacteria	Bacteroidota	Bacteroidia	Bacteroidales	Rikenellaceae	Alistipes	Alistipes onderdonkii
I567_bin.20.permissive	I567	Infant	96.81	1.628	0.413	94664	3594163	Bacteria	Bacillota	Clostridia	Lachnospirales	Lachnospiraceae	COE1	COE1 sp001916965
I567_bin.21.strict	I567	Infant	92.28	0.671	0.615	28547	2576848	Bacteria	Bacillota	Clostridia	Oscillospirales	Oscillospiraceae	Dysosmobacter	Dysosmobacter welbionis
I567_bin.22.strict	I567	Infant	97.98	0	0.423	75254	2627373	Bacteria	Bacillota	Clostridia	Lachnospirales	Lachnospiraceae	Butyribacter	Butyribacter sp003529475
I567_bin.23.strict	I567	Infant	94.62	1.635	0.441	43154	3164170	Bacteria	Bacillota	Clostridia	Lachnospirales	Lachnospiraceae	Enterocloster	Enterocloster sp000431375
I567_bin.24.permissive	I567	Infant	99.31	0	0.584	100419	2820191	Bacteria	Bacillota	Clostridia	Oscillospirales	Ruminococcaceae	Faecalibacterium	Faecalibacterium prausnitzii_G
I567_bin.25.permissive	I567	Infant	96.95	1.351	0.455	33756	3234953	Bacteria	Bacteroidota	Bacteroidia	Bacteroidales	Bacteroidaceae	Prevotella	Prevotella copri
I567_bin.26.orig	I567	Infant	95.16	0.318	0.409	54612	3849729	Bacteria	Bacillota	Clostridia	Lachnospirales	Lachnospiraceae	Roseburia	Roseburia inulinivorans
I567_bin.27.orig	I567	Infant	96.81	0.316	0.447	94763	3095358	Bacteria	Bacillota	Clostridia	Lachnospirales	Lachnospiraceae	Blautia_A	Blautia_A sp000436615
I567_bin.28.strict	I567	Infant	96.54	1.977	0.595	101746	2724672	Bacteria	Actinomycetota	Actinomycetia	Actinomycetales	Bifidobacteriaceae	Bifidobacterium	Bifidobacterium infantis
I567_bin.29.orig	I567	Infant	98.87	0.187	0.414	156371	5045867	Bacteria	Bacteroidota	Bacteroidia	Bacteroidales	Bacteroidaceae	Phocaeicola	Phocaeicola dorei
I567_bin.2.strict	I567	Infant	98.65	1.006	0.411	412622	2150128	Bacteria	Bacillota	Clostridia	Oscillospirales	Acutalibacteraceae	Ruminococcus_E	Ruminococcus_E bromii_B
I567_bin.30.orig	I567	Infant	91.26	1.602	0.548	111886	1948853	Bacteria	Bacteroidota	Bacteroidia	Bacteroidales	Rikenellaceae	Alistipes	Alistipes putredinis
I567_bin.31.strict	I567	Infant	83.75	0.671	0.549	9511	2233180	Bacteria	Bacillota	Clostridia	Oscillospirales	Butyricicoccaceae	Agathobaculum	Agathobaculum butyriciproducens
I567_bin.32.strict	I567	Infant	99.53	3.341	0.627	225564	2317338	Bacteria	Actinomycetota	Actinomycetia	Actinomycetales	Bifidobacteriaceae	Bifidobacterium	Bifidobacterium bifidum
I567_bin.33.permissive	I567	Infant	97.98	0	0.42	422608	2031186	Bacteria	Bacillota	Clostridia	Oscillospirales	Acutalibacteraceae	Eubacterium_R	Eubacterium_R sp003526845
I567_bin.34.permissive	I567	Infant	94.42	0.305	0.573	30942	5106945	Bacteria	Pseudomonadota	Gammaproteobacteria	Enterobacterales	Enterobacteriaceae	Klebsiella	Klebsiella pneumoniae
I567_bin.35.orig	I567	Infant	99.51	1.449	0.466	54465	3522240	Bacteria	Bacillota	Clostridia	Lachnospirales	Lachnospiraceae	Acetatifactor	Acetatifactor sp900066565
I567_bin.36.permissive	I567	Infant	88.03	0.854	0.328	203176	1888593	Bacteria	Melainabacteria	Vampirovibrionia	Gastranaerophilales	Gastranaerophilaceae	Stercorousia	Stercorousia sp001765415
I567_bin.37.strict	I567	Infant	94.14	0.643	0.596	95898	2232660	Bacteria	Actinomycetota	Actinomycetia	Actinomycetales	Bifidobacteriaceae	Bifidobacterium	Bifidobacterium adolescentis
I567_bin.38.strict	I567	Infant	81.82	1.898	0.489	8164	2033979	Bacteria	Bacillota	Clostridia	Lachnospirales	Lachnospiraceae	Fusicatenibacter	Fusicatenibacter saccharivorans
I567_bin.39.orig	I567	Infant	98.1	0.632	0.454	197325	1795478	Bacteria	Bacillota	Negativicutes	Veillonellales	Dialisteraceae	Dialister	Dialister invisus
I567_bin.3.strict	I567	Infant	89.74	1.424	0.322	113503	1869181	Bacteria	Melainabacteria	Vampirovibrionia	Gastranaerophilales	Gastranaerophilaceae	Zag111	Zag111 sp002102825
I567_bin.40.strict	I567	Infant	76.87	2.826	0.422	3967	1861596	Bacteria	Bacillota	Clostridia	Lachnospirales	Lachnospiraceae	Mediterraneibacter	Mediterraneibacter torques
I567_bin.4.strict	I567	Infant	99.42	0	0.45	243607	4598331	Bacteria	Bacteroidota	Bacteroidia	Bacteroidales	Tannerellaceae	Parabacteroides	Parabacteroides distasonis
I567_bin.5.permissive	I567	Infant	84.57	0.773	0.377	3981	2385588	Bacteria	Bacillota	Bacilli	Lactobacillales	Enterococcaceae	Enterococcus	Enterococcus faecalis
I567_bin.6.orig	I567	Infant	97.98	0	0.456	101801	2427032	Bacteria	Bacillota	Clostridia	Oscillospirales	Ruminococcaceae	Ruminococcus_C	Ruminococcus_C sp000433635
I567_bin.7.orig	I567	Infant	96.71	0.029	0.558	10890	2601032	Bacteria	Verrucomicrobiota	Verrucomicrobiae	Verrucomicrobiales	Akkermansiaceae	Akkermansia	Akkermansia muciniphila
I567_bin.8.strict	I567	Infant	96.59	1.526	0.417	66406	5978808	Bacteria	Bacteroidota	Bacteroidia	Bacteroidales	Bacteroidaceae	Bacteroides	Bacteroides xylanisolvens
I567_bin.9.orig	I567	Infant	85.78	2.286	0.625	5460	1858806	Bacteria	Bacillota	Clostridia	Oscillospirales	Oscillospiraceae	CAG-83	CAG-83 sp900552475
I570_bin.10.strict	I570	Infant	94.34	1.326	0.576	246066	5071723	Bacteria	Pseudomonadota	Gammaproteobacteria	Enterobacterales	Enterobacteriaceae	Klebsiella	Klebsiella pneumoniae
I570_bin.11.strict	I570	Infant	97.22	0.589	0.503	155030	4813597	Bacteria	Pseudomonadota	Gammaproteobacteria	Enterobacterales	Enterobacteriaceae	Escherichia	Escherichia coli
I570_bin.12.strict	I570	Infant	90.74	0.292	0.439	36380	2149065	Bacteria	Bacillota	Clostridia	Lachnospirales	Lachnospiraceae	Ruminococcus_B	Ruminococcus_B gnavus
I570_bin.13.strict	I570	Infant	99.34	0.145	0.389	75283	1741884	Bacteria	Bacillota	Bacilli	Lactobacillales	Streptococcaceae	Streptococcus	Streptococcus thermophilus
I570_bin.14.strict	I570	Infant	95.07	0.632	0.507	36124	5264592	Bacteria	Bacillota	Clostridia	Lachnospirales	Lachnospiraceae	Enterocloster	Enterocloster aldenensis
I570_bin.15.permissive	I570	Infant	99.36	1.582	0.491	185267	6617935	Bacteria	Bacillota	Clostridia	Lachnospirales	Lachnospiraceae	Hungatella	Hungatella effluvii
I570_bin.16.strict	I570	Infant	100	0	0.313	106431	3369959	Bacteria	Bacillota	Bacilli	Erysipelotrichales	Coprobacillaceae	Erysipelatoclostridium	Erysipelatoclostridium ramosum
I570_bin.17.strict	I570	Infant	99.36	0	0.411	88737	3715963	Bacteria	Bacillota	Clostridia	Lachnospirales	Lachnospiraceae	Blautia_A	Blautia_A wexlerae
I570_bin.18.strict	I570	Infant	95.97	0.134	0.627	53327	3099991	Bacteria	Bacillota	Clostridia	Oscillospirales	Oscillospiraceae	Flavonifractor	Flavonifractor plautii
I570_bin.19.orig	I570	Infant	97.46	0.632	0.408	75975	2485113	Bacteria	Bacillota	Clostridia	Lachnospirales	Lachnospiraceae	Faecalimonas	Faecalimonas phoceensis
I570_bin.1.permissive	I570	Infant	98.85	0.186	0.604	50617	1899990	Bacteria	Actinomycetota	Actinomycetia	Actinomycetales	Bifidobacteriaceae	Bifidobacterium	Bifidobacterium animalis
I570_bin.20.permissive	I570	Infant	94.33	1.415	0.445	9939	3687660	Bacteria	Bacillota	Bacilli	Erysipelotrichales	Erysipelotrichaceae	Clostridium_AQ	Clostridium_AQ innocuum
I570_bin.21.permissive	I570	Infant	97.26	0	0.429	222389	2543144	Bacteria	Bacillota	Clostridia	Oscillospirales	Ruminococcaceae	Ruminococcus_D	Ruminococcus_D bicirculans
I570_bin.22.orig	I570	Infant	99.32	0	0.366	150134	3181656	Bacteria	Bacillota	Clostridia	Lachnospirales	Lachnospiraceae	Lachnospira	Lachnospira sp000436535
I570_bin.23.strict	I570	Infant	94.78	2.053	0.689	161973	2452990	Bacteria	Actinomycetota	Actinomycetia	Actinomycetales	Actinomycetaceae	Actinomyces	Actinomyces urogenitalis
I570_bin.24.strict	I570	Infant	81.45	1.044	0.376	3544	2352694	Bacteria	Bacillota	Bacilli	Lactobacillales	Enterococcaceae	Enterococcus	Enterococcus faecalis
I570_bin.25.permissive	I570	Infant	99.24	0.754	0.422	151308	5057677	Bacteria	Bacteroidota	Bacteroidia	Bacteroidales	Bacteroidaceae	Phocaeicola	Phocaeicola vulgatus
I570_bin.2.orig	I570	Infant	98.55	2.053	0.423	80693	3997917	Bacteria	Bacillota	Clostridia	Lachnospirales	Lachnospiraceae	Roseburia	Roseburia intestinalis
I570_bin.3.orig	I570	Infant	96.31	0	0.6	129734	2281552	Bacteria	Actinomycetota	Actinomycetia	Actinomycetales	Bifidobacteriaceae	Bifidobacterium	Bifidobacterium longum
I570_bin.4.permissive	I570	Infant	100	0	0.563	209395	2778030	Bacteria	Bacillota	Clostridia	Oscillospirales	Ruminococcaceae	Faecalibacterium	Faecalibacterium prausnitzii_D
I570_bin.5.permissive	I570	Infant	96.95	0.479	0.387	42092	1928355	Bacteria	Bacillota	Negativicutes	Veillonellales	Veillonellaceae	Veillonella	Veillonella nakazawae
I570_bin.6.orig	I570	Infant	92.49	0.877	0.451	198150	2949506	Bacteria	Bacillota	Clostridia	Lachnospirales	Lachnospiraceae	Sellimonas	Sellimonas intestinalis
I570_bin.7.orig	I570	Infant	95.1	2.645	0.41	53246	3185165	Bacteria	Bacillota	Clostridia	Lachnospirales	Lachnospiraceae	Agathobacter	Agathobacter sp000434275
I570_bin.8.strict	I570	Infant	95.56	0	0.482	51676	4755838	Bacteria	Bacillota	Clostridia	Lachnospirales	Lachnospiraceae	Clostridium_Q	Clostridium_Q symbiosum
I570_bin.9.permissive	I570	Infant	99.31	0.226	0.584	71761	2733531	Bacteria	Bacillota	Clostridia	Oscillospirales	Ruminococcaceae	Fournierella	Fournierella massiliensis
I610_bin.10.orig	I610	Infant	87.12	0	0.423	9468	2036975	Bacteria	Bacillota	Clostridia	Lachnospirales	Lachnospiraceae	Mediterraneibacter	Mediterraneibacter torques
I610_bin.13.orig	I610	Infant	99.51	0.961	0.545	197070	2519370	Bacteria	Bacteroidota	Bacteroidia	Bacteroidales	Rikenellaceae	Alistipes	Alistipes putredinis
I610_bin.14.orig	I610	Infant	97.31	0.134	0.614	136585	3545392	Bacteria	Bacillota	Clostridia	Oscillospirales	Oscillospiraceae	Flavonifractor	Flavonifractor plautii
I610_bin.15.orig	I610	Infant	98.65	0.335	0.391	90881	2394815	Bacteria	Bacillota	Clostridia	Oscillospirales	Acutalibacteraceae	Ruminococcus_E	Ruminococcus_E sp003526955
I610_bin.16.orig	I610	Infant	97.02	0	0.373	71032	3147808	Bacteria	Bacillota	Clostridia	Lachnospirales	Lachnospiraceae	Lachnospira	Lachnospira eligens_A
I610_bin.17.orig	I610	Infant	97.67	1.815	0.388	28621	1991113	Bacteria	Bacillota	Negativicutes	Veillonellales	Veillonellaceae	Veillonella	Veillonella atypica
I610_bin.18.permissive	I610	Infant	93.07	0.354	0.388	67879	1838402	Bacteria	Bacillota	Bacilli	Lactobacillales	Streptococcaceae	Streptococcus	Streptococcus anginosus
I610_bin.19.orig	I610	Infant	98.73	0	0.412	52006	3662811	Bacteria	Bacillota	Clostridia	Lachnospirales	Lachnospiraceae	Blautia_A	Blautia_A wexlerae
I610_bin.1.orig	I610	Infant	88.52	0.974	0.439	16104	2447227	Bacteria	Bacillota	Clostridia	Lachnospirales	Lachnospiraceae	Ruminococcus_B	Ruminococcus_B gnavus
I610_bin.20.orig	I610	Infant	96.64	0.782	0.525	15572	2986014	Bacteria	Bacillota	Clostridia	Oscillospirales	Ruminococcaceae	CAG-115	CAG-115 sp003531585
I610_bin.21.orig	I610	Infant	99.31	0	0.514	144278	3197787	Bacteria	Bacteroidota	Bacteroidia	Bacteroidales	Bacteroidaceae	Prevotella	Prevotella buccae
I610_bin.22.orig	I610	Infant	98.73	0.632	0.502	94076	5928176	Bacteria	Bacillota	Clostridia	Lachnospirales	Lachnospiraceae	Enterocloster	Enterocloster aldenensis
I610_bin.23.orig	I610	Infant	94.86	2.726	0.434	122929	2725678	Bacteria	Bacillota	Clostridia	Lachnospirales	Lachnospiraceae	Agathobacter	Agathobacter faecis
I610_bin.24.orig	I610	Infant	100	0	0.454	360290	1668805	Bacteria	Bacillota	Negativicutes	Veillonellales	Megasphaeraceae	Anaeroglobus	Anaeroglobus micronuciformis
I610_bin.25.orig	I610	Infant	95.92	0.46	0.602	38371	2034430	Bacteria	Actinomycetota	Actinomycetia	Actinomycetales	Bifidobacteriaceae	Bifidobacterium	Bifidobacterium longum
I610_bin.26.orig	I610	Infant	96.83	0	0.479	48480	4797346	Bacteria	Bacillota	Clostridia	Lachnospirales	Lachnospiraceae	Clostridium_Q	Clostridium_Q symbiosum
I610_bin.27.orig	I610	Infant	95.74	1.802	0.391	31579	1717877	Bacteria	Bacillota	Bacilli	Lactobacillales	Streptococcaceae	Streptococcus	Streptococcus thermophilus
I610_bin.28.orig	I610	Infant	72.79	0	0.319	12427	1731893	Bacteria	Bacillota	Bacilli	Erysipelotrichales	Coprobacillaceae	Erysipelatoclostridium	Erysipelatoclostridium ramosum
I610_bin.29.orig	I610	Infant	99.4	0.199	0.501	69637	1759593	Bacteria	Bacillota	Negativicutes	Veillonellales	Megasphaeraceae	Anaeroglobus	Anaeroglobus massiliensis
I610_bin.2.orig	I610	Infant	99.19	0	0.285	140555	4546821	Bacteria	Bacillota	Clostridia	Clostridiales	Clostridiaceae	Clostridium	Clostridium butyricum
I610_bin.30.orig	I610	Infant	75.65	0	0.385	22796	1794610	Bacteria	Bacillota	Negativicutes	Veillonellales	Veillonellaceae	Veillonella	Veillonella nakazawae
I610_bin.3.orig	I610	Infant	99.19	0.564	0.278	23243	3663631	Bacteria	Bacillota	Clostridia	Clostridiales	Clostridiaceae	Clostridium_P	Clostridium_P perfringens
I610_bin.4.orig	I610	Infant	98.38	0	0.295	73267	3582328	Bacteria	Bacillota	Clostridia	Clostridiales	Clostridiaceae	Clostridium	Clostridium paraputrificum
I610_bin.5.orig	I610	Infant	98.65	0.384	0.45	177075	5027219	Bacteria	Bacteroidota	Bacteroidia	Bacteroidales	Tannerellaceae	Parabacteroides	Parabacteroides distasonis
I610_bin.7.orig	I610	Infant	98.86	0.782	0.42	225036	5018115	Bacteria	Bacteroidota	Bacteroidia	Bacteroidales	Bacteroidaceae	Bacteroides	Bacteroides caccae
I610_bin.8.orig	I610	Infant	95.48	0	0.42	94629	4384003	Bacteria	Bacteroidota	Bacteroidia	Bacteroidales	Bacteroidaceae	Phocaeicola	Phocaeicola vulgatus
I610_bin.9.orig	I610	Infant	91.22	4.678	0.408	54376	2667636	Bacteria	Bacillota	Clostridia	Lachnospirales	Lachnospiraceae	Dorea	Dorea formicigenerans
I658_bin.10.orig	I658	Infant	98.44	2.522	0.592	57695	2340330	Bacteria	Bacillota	Clostridia	Oscillospirales	Ruminococcaceae	Faecalibacterium	Faecalibacterium prausnitzii_G
I658_bin.11.permissive	I658	Infant	90.3	1.421	0.56	8138	1728521	Bacteria	Actinomycetota	Actinomycetia	Actinomycetales	Actinomycetaceae	Pauljensenia	Pauljensenia sp900541895
I658_bin.12.orig	I658	Infant	92.82	0.949	0.495	27915	2631928	Bacteria	Bacillota	Clostridia	Lachnospirales	Lachnospiraceae	Ventrimonas	Ventrimonas sp003478505
I658_bin.13.orig	I658	Infant	99.31	0	0.516	200732	3000151	Bacteria	Bacteroidota	Bacteroidia	Bacteroidales	Bacteroidaceae	Prevotella	Prevotella buccae
I658_bin.14.orig	I658	Infant	99.62	0	0.381	101677	2472976	Bacteria	Bacillota	Bacilli	Lactobacillales	Enterococcaceae	Enterococcus_B	Enterococcus_B faecium
I658_bin.15.orig	I658	Infant	99.32	3.704	0.369	42346	2784064	Bacteria	Bacillota	Clostridia	Lachnospirales	Lachnospiraceae	Anaerostipes	Anaerostipes hadrus
I658_bin.16.orig	I658	Infant	76.41	0.042	0.313	3849	2676215	Bacteria	Bacillota	Bacilli	Erysipelotrichales	Coprobacillaceae	Erysipelatoclostridium	Erysipelatoclostridium ramosum
I658_bin.17.orig	I658	Infant	98.63	0	0.429	103834	2608775	Bacteria	Bacillota	Clostridia	Oscillospirales	Ruminococcaceae	Ruminococcus_D	Ruminococcus_D bicirculans
I658_bin.18.strict	I658	Infant	98.13	0	0.368	90294	3006467	Bacteria	Bacillota	Clostridia	Lachnospirales	Lachnospiraceae	Lachnospira	Lachnospira sp000436535
I658_bin.19.orig	I658	Infant	99.32	0	0.421	133070	2541038	Bacteria	Bacillota	Clostridia	Lachnospirales	Lachnospiraceae	Bacteroides_F	Bacteroides_F pectinophilus
I658_bin.1.orig	I658	Infant	97.31	1.342	0.55	39441	2499611	Bacteria	Bacillota	Clostridia	Oscillospirales	Butyricicoccaceae	Agathobaculum	Agathobaculum butyriciproducens
I658_bin.20.strict	I658	Infant	78.02	1.006	0.575	8475	1707920	Bacteria	Bacillota	Clostridia	Oscillospirales	Oscillospiraceae	Dysosmobacter	Dysosmobacter sp900542115
I658_bin.21.orig	I658	Infant	98.48	0.671	0.417	136435	2907267	Bacteria	Bacillota	Clostridia	Lachnospirales	Lachnospiraceae	Lachnospira	Lachnospira sp000437735
I658_bin.22.orig	I658	Infant	71.95	3.396	0.498	4692	2304543	Bacteria	Bacillota	Clostridia	Lachnospirales	Lachnospiraceae	Limivivens	Limivivens sp900543575
I658_bin.23.strict	I658	Infant	96.97	0.142	0.506	284180	4683855	Bacteria	Pseudomonadota	Gammaproteobacteria	Enterobacterales	Enterobacteriaceae	Escherichia	Escherichia coli
I658_bin.24.orig	I658	Infant	88.01	2.583	0.395	13326	1869676	Bacteria	Bacillota	Bacilli	Lactobacillales	Streptococcaceae	Streptococcus	Streptococcus sp000187445
I658_bin.25.orig	I658	Infant	74.29	0	0.646	6559	2090207	Bacteria	Bacillota	Clostridia	Oscillospirales	Oscillospiraceae	Flavonifractor	Flavonifractor plautii
I658_bin.26.orig	I658	Infant	98.38	2.419	0.278	465856	3358763	Bacteria	Bacillota	Clostridia	Clostridiales	Clostridiaceae	Clostridium	Clostridium baratii
I658_bin.27.permissive	I658	Infant	86.62	0.245	0.586	30996	1917415	Bacteria	Actinomycetota	Actinomycetia	Actinomycetales	Bifidobacteriaceae	Bifidobacterium	Bifidobacterium breve
I658_bin.28.orig	I658	Infant	99.22	0.064	0.347	532795	1905927	Bacteria	Bacillota	Bacilli	Lactobacillales	Lactobacillaceae	Lactobacillus	Lactobacillus paragasseri
I658_bin.29.strict	I658	Infant	100	2.419	0.6	71377	2223666	Bacteria	Actinomycetota	Coriobacteriia	Coriobacteriales	Coriobacteriaceae	Collinsella	NA
I658_bin.2.strict	I658	Infant	91.03	4.824	0.433	30369	2822509	Bacteria	Bacillota	Clostridia	Lachnospirales	Lachnospiraceae	Ruminococcus_B	Ruminococcus_B gnavus
I658_bin.30.strict	I658	Infant	97.98	1.027	0.383	99893	2516550	Bacteria	Bacillota	Clostridia	UBA1381	UBA1381	CAG-41	CAG-41 sp900066215
I658_bin.31.strict	I658	Infant	97.23	2.764	0.599	150182	2757493	Bacteria	Actinomycetota	Actinomycetia	Actinomycetales	Bifidobacteriaceae	Bifidobacterium	Bifidobacterium infantis
I658_bin.32.orig	I658	Infant	99.62	0	0.374	155861	2803951	Bacteria	Bacillota	Bacilli	Lactobacillales	Enterococcaceae	Enterococcus	Enterococcus faecalis
I658_bin.33.orig	I658	Infant	94.77	1.371	0.41	38201	3314387	Bacteria	Bacillota	Clostridia	Lachnospirales	Lachnospiraceae	KLE1615	KLE1615 sp900066985
I658_bin.34.orig	I658	Infant	99.19	0.967	0.283	49965	5412267	Bacteria	Bacillota	Clostridia	Clostridiales	Clostridiaceae	Clostridium	Clostridium neonatale
I658_bin.35.strict	I658	Infant	75.06	2.603	0.69	2533	1952979	Bacteria	Actinomycetota	Actinomycetia	Actinomycetales	Actinomycetaceae	Actinomyces	Actinomyces urogenitalis
I658_bin.36.strict	I658	Infant	88.63	1.565	0.364	17448	2346676	Bacteria	Bacillota	Clostridia	Lachnospirales	Lachnospiraceae	Lachnospira	Lachnospira sp900316325
I658_bin.37.orig	I658	Infant	99.36	0.632	0.443	44576	2871384	Bacteria	Bacillota	Clostridia	Lachnospirales	Lachnospiraceae	UMGS1375	UMGS1375 sp900066615
I658_bin.38.orig	I658	Infant	82.22	2.646	0.555	2856	2128183	Bacteria	Pseudomonadota	Gammaproteobacteria	Burkholderiales	Burkholderiaceae	Sutterella	Sutterella wadsworthensis
I658_bin.39.strict	I658	Infant	98.7	1.87	0.55	301928	5826156	Bacteria	Pseudomonadota	Gammaproteobacteria	Enterobacterales	Enterobacteriaceae	Klebsiella	Klebsiella oxytoca
I658_bin.3.orig	I658	Infant	90.29	0	0.51	27436	2506183	Bacteria	Bacillota	Clostridia	Lachnospirales	Lachnospiraceae	Merdisoma	Merdisoma sp900553635
I658_bin.40.permissive	I658	Infant	74.67	0.894	0.361	4106	2057095	Bacteria	Bacillota	Clostridia	Lachnospirales	Lachnospiraceae	Lachnospira	Lachnospira rogosae_A
I658_bin.4.orig	I658	Infant	93.24	0.632	0.481	98423	2893569	Bacteria	Bacillota	Clostridia	Lachnospirales	Lachnospiraceae	Fusicatenibacter	Fusicatenibacter saccharivorans
I658_bin.5.strict	I658	Infant	98.81	0.805	0.516	444999	5049865	Bacteria	Pseudomonadota	Gammaproteobacteria	Enterobacterales	Enterobacteriaceae	Citrobacter	Citrobacter freundii
I658_bin.6.orig	I658	Infant	99.19	0	0.281	89501	3167552	Bacteria	Bacillota	Clostridia	Clostridiales	Clostridiaceae	Clostridium_P	Clostridium_P perfringens
I658_bin.7.orig	I658	Infant	92.93	0.241	0.453	63117	2185249	Bacteria	Bacillota	Clostridia	Lachnospirales	Lachnospiraceae	AM51-8	AM51-8 sp003478275
I658_bin.8.orig	I658	Infant	96.69	1.449	0.408	67900	3218586	Bacteria	Bacillota	Clostridia	Lachnospirales	Lachnospiraceae	Agathobacter	Agathobacter rectalis
I658_bin.9.orig	I658	Infant	99.32	1.006	0.405	167459	2127938	Bacteria	Bacillota	Clostridia	Oscillospirales	Acutalibacteraceae	Ruminococcus_E	Ruminococcus_E bromii_B
I664_bin.10.orig	I664	Infant	88.52	0	0.438	15883	2192157	Bacteria	Bacillota	Clostridia	Lachnospirales	Lachnospiraceae	Ruminococcus_B	Ruminococcus_B gnavus
I664_bin.11.orig	I664	Infant	90.53	3.016	0.518	86087	4912812	Bacteria	Pseudomonadota	Gammaproteobacteria	Enterobacterales	Enterobacteriaceae	Citrobacter	Citrobacter freundii
I664_bin.12.orig	I664	Infant	99.24	0	0.424	98669	5309564	Bacteria	Bacteroidota	Bacteroidia	Bacteroidales	Bacteroidaceae	Phocaeicola	Phocaeicola vulgatus
I664_bin.13.orig	I664	Infant	100	1.397	0.422	144971	2269838	Bacteria	Bacillota	Negativicutes	Veillonellales	Veillonellaceae	Veillonella_A	Veillonella_A seminalis
I664_bin.14.orig	I664	Infant	95.64	2.333	0.436	40153	2758541	Bacteria	Bacillota	Clostridia	Lachnospirales	Lachnospiraceae	Agathobacter	Agathobacter faecis
I664_bin.15.orig	I664	Infant	85.47	2.561	0.551	100427	4555592	Bacteria	Pseudomonadota	Gammaproteobacteria	Enterobacterales	Enterobacteriaceae	Klebsiella	Klebsiella aerogenes
I664_bin.16.orig	I664	Infant	98.2	0.943	0.308	30673	3420121	Bacteria	Bacillota	Bacilli	Erysipelotrichales	Coprobacillaceae	Coprobacillus	Coprobacillus cateniformis
I664_bin.17.orig	I664	Infant	96.22	0	0.435	83392	4172416	Bacteria	Bacillota	Bacilli	Erysipelotrichales	Erysipelotrichaceae	Clostridium_AQ	Clostridium_AQ innocuum
I664_bin.18.orig	I664	Infant	93.39	0	0.312	110545	3240374	Bacteria	Bacillota	Bacilli	Erysipelotrichales	Coprobacillaceae	Erysipelatoclostridium	Erysipelatoclostridium ramosum
I664_bin.19.orig	I664	Infant	97.67	0.85	0.568	20596	2575152	Bacteria	Bacillota	Clostridia	Oscillospirales	Ruminococcaceae	Faecalibacterium	Faecalibacterium prausnitzii_D
I664_bin.1.orig	I664	Infant	75.7	4.831	0.423	3282	1521998	Bacteria	Bacillota	Bacilli	Lactobacillales	Streptococcaceae	Streptococcus	Streptococcus lactarius
I664_bin.20.orig	I664	Infant	99.59	0.632	0.508	17844	2311481	Bacteria	Bacillota	Negativicutes	Veillonellales	Dialisteraceae	Dialister	Dialister succinatiphilus
I664_bin.21.orig	I664	Infant	76.14	4.809	0.624	4526	2206661	Bacteria	Bacillota	Clostridia	Oscillospirales	Oscillospiraceae	Dysosmobacter	Dysosmobacter welbionis
I664_bin.22.orig	I664	Infant	90.42	2.48	0.576	27529	4983950	Bacteria	Pseudomonadota	Gammaproteobacteria	Enterobacterales	Enterobacteriaceae	Klebsiella	Klebsiella pneumoniae
I664_bin.23.orig	I664	Infant	97.12	2.939	0.595	90707	2484702	Bacteria	Actinomycetota	Actinomycetia	Actinomycetales	Bifidobacteriaceae	Bifidobacterium	Bifidobacterium adolescentis
I664_bin.24.orig	I664	Infant	73.53	3.55	0.4	3437	3140116	Bacteria	Bacillota	Clostridia	Lachnospirales	Lachnospiraceae	Eubacterium_F	Eubacterium_F sp003491505
I664_bin.25.orig	I664	Infant	96.42	2.426	0.426	45982	2880826	Bacteria	Bacillota	Clostridia	Lachnospirales	Lachnospiraceae	Blautia_A	NA
I664_bin.26.orig	I664	Infant	97.98	1.342	0.381	164696	3223194	Bacteria	Bacillota	Clostridia	UBA1381	UBA1381	CAG-41	CAG-41 sp900066215
I664_bin.27.orig	I664	Infant	98.72	1.353	0.436	141267	3130993	Bacteria	Bacillota	Clostridia	Lachnospirales	Lachnospiraceae	Blautia	Blautia sp900541955
I664_bin.28.orig	I664	Infant	97.1	2.971	0.429	100391	3362496	Bacteria	Bacillota	Clostridia	Lachnospirales	Lachnospiraceae	Roseburia	Roseburia intestinalis
I664_bin.29.orig	I664	Infant	94.77	0.81	0.488	22068	2589577	Bacteria	Bacillota	Clostridia	Lachnospirales	Lachnospiraceae	Clostridium_Q	Clostridium_Q fessum
I664_bin.2.orig	I664	Infant	100	2.822	0.643	11178	3293732	Bacteria	Actinomycetota	Coriobacteriia	Coriobacteriales	Eggerthellaceae	Eggerthella	Eggerthella lenta
I664_bin.30.orig	I664	Infant	96.64	0.335	0.386	90302	2127293	Bacteria	Bacillota	Clostridia	Oscillospirales	Acutalibacteraceae	Ruminococcus_E	Ruminococcus_E sp003526955
I664_bin.31.orig	I664	Infant	95.91	1.442	0.549	9272	2073514	Bacteria	Bacteroidota	Bacteroidia	Bacteroidales	Rikenellaceae	Alistipes	Alistipes putredinis
I664_bin.32.orig	I664	Infant	91.94	1.342	0.372	51115	2509029	Bacteria	Bacillota	Clostridia	Lachnospirales	Lachnospiraceae	Anaerostipes	Anaerostipes hadrus
I664_bin.33.orig	I664	Infant	81.55	2.318	0.391	8089	1298875	Bacteria	Bacillota	Negativicutes	Veillonellales	Veillonellaceae	Veillonella	Veillonella atypica
I664_bin.34.permissive	I664	Infant	78.31	0	0.605	14684	1621855	Bacteria	Actinomycetota	Actinomycetia	Actinomycetales	Bifidobacteriaceae	Bifidobacterium	Bifidobacterium longum
I664_bin.35.orig	I664	Infant	72.87	3.083	0.583	4684	2119036	Bacteria	Actinomycetota	Actinomycetia	Actinomycetales	Bifidobacteriaceae	Bifidobacterium	Bifidobacterium dentium
I664_bin.3.orig	I664	Infant	99.42	0.384	0.451	182362	4867457	Bacteria	Bacteroidota	Bacteroidia	Bacteroidales	Tannerellaceae	Parabacteroides	Parabacteroides distasonis
I664_bin.4.orig	I664	Infant	82.02	2.056	0.449	9613	2385092	Bacteria	Bacillota	Clostridia	Lachnospirales	Lachnospiraceae	Hungatella_A	NA
I664_bin.5.orig	I664	Infant	98.63	0	0.428	87649	2635266	Bacteria	Bacillota	Clostridia	Oscillospirales	Ruminococcaceae	Ruminococcus_D	Ruminococcus_D bicirculans
I664_bin.6.orig	I664	Infant	98.51	0	0.436	43047	4633458	Bacteria	Bacteroidota	Bacteroidia	Bacteroidales	Bacteroidaceae	Bacteroides	Bacteroides fragilis
I664_bin.7.orig	I664	Infant	98.16	0.632	0.407	50447	2351818	Bacteria	Bacillota	Clostridia	Lachnospirales	Lachnospiraceae	Faecalimonas	Faecalimonas phoceensis
I664_bin.8.orig	I664	Infant	98.03	2.21	0.589	40965	2462637	Bacteria	Bacillota	Clostridia	Oscillospirales	Ruminococcaceae	Faecalibacterium	Faecalibacterium prausnitzii_G
I664_bin.9.orig	I664	Infant	95.47	1.635	0.416	16805	3164705	Bacteria	Bacillota	Clostridia	Lachnospirales	Lachnospiraceae	Blautia_A	Blautia_A wexlerae
I668_bin.10.orig	I668	Infant	99.05	0	0.291	43088	2639023	Bacteria	Bacillota	Bacilli	Erysipelotrichales	Coprobacillaceae	Faecalibacillus	Faecalibacillus intestinalis
I668_bin.11.orig	I668	Infant	99.24	0	0.416	120766	5276673	Bacteria	Bacteroidota	Bacteroidia	Bacteroidales	Bacteroidaceae	Phocaeicola	Phocaeicola dorei
I668_bin.12.orig	I668	Infant	97.98	0.335	0.446	242801	2008775	Bacteria	Bacillota	Clostridia	Oscillospirales	Acutalibacteraceae	Fimenecus	Fimenecus sp000432435
I668_bin.13.orig	I668	Infant	87.24	1.342	0.584	175733	2217558	Bacteria	Bacillota	Clostridia	Oscillospirales	Oscillospiraceae	CAG-83	CAG-83 sp000431575
I668_bin.14.orig	I668	Infant	95.65	1.103	0.41	58473	2505157	Bacteria	Bacillota	Clostridia	Lachnospirales	Lachnospiraceae	RUG115	RUG115 sp900066395
I668_bin.15.permissive	I668	Infant	99.42	0	0.451	180894	4715782	Bacteria	Bacteroidota	Bacteroidia	Bacteroidales	Tannerellaceae	Parabacteroides	Parabacteroides distasonis
I668_bin.16.orig	I668	Infant	98.5	0.199	0.442	193738	1508530	Bacteria	Bacillota	Negativicutes	Veillonellales	Veillonellaceae	Veillonella	Veillonella sp900550455
I668_bin.17.orig	I668	Infant	92.26	1.517	0.579	20282	3400267	Bacteria	Bacillota	Clostridia	Oscillospirales	Ruminococcaceae	Ruthenibacterium	Ruthenibacterium lactatiformans
I668_bin.18.orig	I668	Infant	97.95	3.03	0.603	83730	2044265	Bacteria	Bacillota	Clostridia	Oscillospirales	Ruminococcaceae	Faecalibacterium	Faecalibacterium prausnitzii_E
I668_bin.19.orig	I668	Infant	75.24	0	0.41	60219	1963792	Bacteria	Bacillota	Clostridia	Lachnospirales	Lachnospiraceae	Mediterraneibacter	Mediterraneibacter faecis
I668_bin.1.orig	I668	Infant	84.99	3.111	0.499	10374	2420202	Bacteria	Bacillota	Clostridia	Lachnospirales	Lachnospiraceae	Ventrimonas	Ventrimonas sp003480315
I668_bin.20.orig	I668	Infant	99.62	0	0.373	197194	2823811	Bacteria	Bacillota	Bacilli	Lactobacillales	Enterococcaceae	Enterococcus	Enterococcus faecalis
I668_bin.21.orig	I668	Infant	75.75	3.111	0.596	6215	1669365	Bacteria	Actinomycetota	Actinomycetia	Actinomycetales	Micrococcaceae	Rothia	Rothia mucilaginosa
I668_bin.22.orig	I668	Infant	97.96	0	0.432	46978	4913183	Bacteria	Bacteroidota	Bacteroidia	Bacteroidales	Bacteroidaceae	Bacteroides	Bacteroides fragilis
I668_bin.23.orig	I668	Infant	88.42	2.392	0.388	16058	1567097	Bacteria	Bacillota	Bacilli	Lactobacillales	Streptococcaceae	Streptococcus	Streptococcus thermophilus
I668_bin.24.orig	I668	Infant	100	0	0.553	98345	2815827	Bacteria	Pseudomonadota	Gammaproteobacteria	Burkholderiales	Burkholderiaceae	Sutterella	Sutterella wadsworthensis
I668_bin.25.orig	I668	Infant	87.93	1.52	0.436	16157	1888441	Bacteria	Bacillota	Clostridia	Lachnospirales	Lachnospiraceae	Mediterraneibacter	Mediterraneibacter lactaris
I668_bin.26.orig	I668	Infant	97.62	0.564	0.499	57300	4409825	Bacteria	Bacillota	Clostridia	Lachnospirales	Lachnospiraceae	Enterocloster	Enterocloster clostridioformis
I668_bin.27.orig	I668	Infant	84.21	1.095	0.4	16560	1592960	Bacteria	Bacillota	Bacilli	Lactobacillales	Streptococcaceae	Streptococcus	Streptococcus sp000187445
I668_bin.28.strict	I668	Infant	97.14	0.186	0.556	513303	4775969	Bacteria	Pseudomonadota	Gammaproteobacteria	Enterobacterales	Enterobacteriaceae	Enterobacter	Enterobacter bugandensis
I668_bin.29.orig	I668	Infant	96.83	1.265	0.418	45372	3123692	Bacteria	Bacillota	Clostridia	Lachnospirales	Lachnospiraceae	Blautia_A	Blautia_A wexlerae
I668_bin.2.orig	I668	Infant	98.65	0	0.372	93186	2949013	Bacteria	Bacillota	Clostridia	Lachnospirales	Lachnospiraceae	Lachnospira	Lachnospira eligens_A
I668_bin.30.orig	I668	Infant	93.94	0.211	0.573	82091	4823520	Bacteria	Pseudomonadota	Gammaproteobacteria	Enterobacterales	Enterobacteriaceae	Klebsiella	Klebsiella pneumoniae
I668_bin.31.orig	I668	Infant	97.1	4.476	0.416	62823	4075640	Bacteria	Bacillota	Clostridia	Lachnospirales	Lachnospiraceae	Agathobacter	Agathobacter rectalis
I668_bin.32.orig	I668	Infant	98.4	1.042	0.505	160120	4896362	Bacteria	Pseudomonadota	Gammaproteobacteria	Enterobacterales	Enterobacteriaceae	Escherichia	Escherichia coli
I668_bin.33.orig	I668	Infant	82.57	0.342	0.432	5723	2086546	Bacteria	Bacillota	Clostridia	Oscillospirales	Ruminococcaceae	Ruminococcus_D	Ruminococcus_D bicirculans
I668_bin.34.orig	I668	Infant	96.17	1.59	0.378	26017	1941432	Bacteria	Pseudomonadota	Gammaproteobacteria	Enterobacterales	Pasteurellaceae	Haemophilus	Haemophilus seminalis
I668_bin.35.orig	I668	Infant	100	0.227	0.564	356762	2284093	Bacteria	Actinomycetota	Actinomycetia	Actinomycetales	Bifidobacteriaceae	Bifidobacterium	Bifidobacterium pseudocatenulatum
I668_bin.36.orig	I668	Infant	99.51	0.739	0.411	58768	3601508	Bacteria	Bacillota	Clostridia	Lachnospirales	Lachnospiraceae	Roseburia	Roseburia inulinivorans
I668_bin.37.strict	I668	Infant	93.59	3.343	0.386	21743	2109791	Bacteria	Bacillota	Negativicutes	Veillonellales	Veillonellaceae	Veillonella	Veillonella atypica
I668_bin.38.orig	I668	Infant	75.97	1.7	0.568	2407	1687967	Bacteria	Bacillota	Clostridia	Oscillospirales	Ruminococcaceae	Gemmiger	Gemmiger qucibialis
I668_bin.39.strict	I668	Infant	99.19	1.774	0.283	39352	4639523	Bacteria	Bacillota	Clostridia	Clostridiales	Clostridiaceae	Clostridium	Clostridium neonatale
I668_bin.3.orig	I668	Infant	96.64	1.342	0.369	67024	2583952	Bacteria	Bacillota	Clostridia	Lachnospirales	Lachnospiraceae	Anaerostipes	Anaerostipes hadrus
I668_bin.4.orig	I668	Infant	72.45	0.732	0.414	3948	1403327	Bacteria	Bacillota	Clostridia	Oscillospirales	Acutalibacteraceae	Ruminococcus_E	Ruminococcus_E bromii_B
I668_bin.5.orig	I668	Infant	76.24	1.937	0.428	8247	1383010	Bacteria	Bacillota	Bacilli	Lactobacillales	Streptococcaceae	Streptococcus	Streptococcus lactarius
I668_bin.6.orig	I668	Infant	100	0.691	0.602	106486	2356170	Bacteria	Actinomycetota	Actinomycetia	Actinomycetales	Bifidobacteriaceae	Bifidobacterium	Bifidobacterium longum
I668_bin.7.orig	I668	Infant	97.95	0	0.553	182819	2670374	Bacteria	Verrucomicrobiota	Verrucomicrobiae	Verrucomicrobiales	Akkermansiaceae	Akkermansia	Akkermansia muciniphila
I668_bin.8.orig	I668	Infant	99.46	0	0.416	112352	5944923	Bacteria	Bacteroidota	Bacteroidia	Bacteroidales	Bacteroidaceae	Bacteroides	Bacteroides xylanisolvens
I668_bin.9.orig	I668	Infant	100	0.806	0.595	116939	2294173	Bacteria	Actinomycetota	Coriobacteriia	Coriobacteriales	Coriobacteriaceae	Collinsella	NA
I697_bin.10.orig	I697	Infant	80.39	2.091	0.384	2879	2217484	Bacteria	Bacillota	Clostridia	UBA1381	UBA1381	CAG-41	CAG-41 sp900066215
I697_bin.11.orig	I697	Infant	100	0.806	0.598	116656	2261354	Bacteria	Actinomycetota	Coriobacteriia	Coriobacteriales	Coriobacteriaceae	Collinsella	Collinsella sp900544385
I697_bin.12.orig	I697	Infant	86.72	2.916	0.576	59558	4809616	Bacteria	Pseudomonadota	Gammaproteobacteria	Enterobacterales	Enterobacteriaceae	Klebsiella	Klebsiella pneumoniae
I697_bin.13.orig	I697	Infant	91.63	1.754	0.417	44273	2648561	Bacteria	Bacillota	Clostridia	Lachnospirales	Lachnospiraceae	Dorea_A	Dorea_A longicatena_B
I697_bin.14.orig	I697	Infant	84.07	3.571	0.605	37250	2068827	Bacteria	Bacillota	Clostridia	Oscillospirales	Ruminococcaceae	Faecalibacterium	Faecalibacterium sp900539945
I697_bin.15.orig	I697	Infant	95.3	0.692	0.376	79692	2565822	Bacteria	Bacillota	Clostridia	Lachnospirales	Lachnospiraceae	Lachnospira	Lachnospira eligens_A
I697_bin.16.orig	I697	Infant	95.09	0	0.489	67961	2768326	Bacteria	Bacillota	Clostridia	Lachnospirales	Lachnospiraceae	Copromonas	Copromonas sp900066535
I697_bin.17.orig	I697	Infant	94.96	0.469	0.619	22977	3512180	Bacteria	Bacillota	Clostridia	Oscillospirales	Oscillospiraceae	Flavonifractor	Flavonifractor plautii
I697_bin.18.orig	I697	Infant	96.49	0.902	0.556	44086	2261929	Bacteria	Pseudomonadota	Gammaproteobacteria	Burkholderiales	Neisseriaceae	Eikenella	Eikenella corrodens
I697_bin.19.orig	I697	Infant	91.96	2.882	0.435	82416	2679452	Bacteria	Bacillota	Clostridia	Lachnospirales	Lachnospiraceae	Agathobacter	Agathobacter faecis
I697_bin.1.orig	I697	Infant	86.65	1.897	0.6	24917	1889838	Bacteria	Actinomycetota	Actinomycetia	Actinomycetales	Bifidobacteriaceae	Bifidobacterium	Bifidobacterium longum
I697_bin.20.orig	I697	Infant	96.2	1.285	0.416	16293	3097704	Bacteria	Bacillota	Clostridia	Lachnospirales	Lachnospiraceae	Blautia_A	Blautia_A wexlerae
I697_bin.21.orig	I697	Infant	87.88	2.403	0.414	48400	2544943	Bacteria	Bacillota	Clostridia	Lachnospirales	Lachnospiraceae	Agathobacter	Agathobacter sp000434275
I697_bin.22.orig	I697	Infant	99.61	0.512	0.452	106795	4249197	Bacteria	Bacteroidota	Bacteroidia	Bacteroidales	Tannerellaceae	Parabacteroides	Parabacteroides merdae
I697_bin.23.orig	I697	Infant	94.87	1.503	0.419	20295	1824782	Bacteria	Bacillota	Bacilli	Lactobacillales	Streptococcaceae	Streptococcus	Streptococcus lactarius
I697_bin.24.orig	I697	Infant	99.34	2.848	0.493	182121	6681728	Bacteria	Bacillota	Clostridia	Lachnospirales	Lachnospiraceae	Hungatella	Hungatella effluvii
I697_bin.25.orig	I697	Infant	100	0	0.454	176211	1762799	Bacteria	Bacillota	Negativicutes	Veillonellales	Megasphaeraceae	Anaeroglobus	Anaeroglobus micronuciformis
I697_bin.26.orig	I697	Infant	97.95	0	0.553	186177	2708702	Bacteria	Verrucomicrobiota	Verrucomicrobiae	Verrucomicrobiales	Akkermansiaceae	Akkermansia	Akkermansia muciniphila
I697_bin.27.orig	I697	Infant	99.46	0.132	0.416	191621	6387839	Bacteria	Bacteroidota	Bacteroidia	Bacteroidales	Bacteroidaceae	Bacteroides	Bacteroides ovatus
I697_bin.28.orig	I697	Infant	95.3	0	0.462	23698	2257090	Bacteria	Bacillota	Clostridia	Oscillospirales	Ruminococcaceae	Ruminococcus_C	Ruminococcus_C sp000433635
I697_bin.29.orig	I697	Infant	75.43	3.508	0.424	13197	3273257	Bacteria	Bacillota	Clostridia	Lachnospirales	Lachnospiraceae	Roseburia	Roseburia inulinivorans
I697_bin.2.orig	I697	Infant	90.04	1.133	0.602	15269	1989311	Bacteria	Bacillota	Clostridia	Oscillospirales	Ruminococcaceae	Faecalibacterium	Faecalibacterium prausnitzii_G
I697_bin.30.orig	I697	Infant	85.25	4.272	0.575	20050	2319325	Bacteria	Bacillota	Clostridia	Oscillospirales	Ruminococcaceae	Faecalibacterium	Faecalibacterium prausnitzii_D
I697_bin.31.orig	I697	Infant	99.32	1.006	0.405	154269	2371051	Bacteria	Bacillota	Clostridia	Oscillospirales	Acutalibacteraceae	Ruminococcus_E	Ruminococcus_E bromii_B
I697_bin.32.orig	I697	Infant	92.89	0.671	0.383	26813	3017043	Bacteria	Bacillota	Clostridia	Lachnospirales	Lachnospiraceae	Anaerobutyricum	Anaerobutyricum hallii
I697_bin.33.orig	I697	Infant	88.69	1.141	0.39	7965	3165161	Bacteria	Pseudomonadota	Gammaproteobacteria	Pseudomonadales	Moraxellaceae	Acinetobacter	Acinetobacter pittii
I697_bin.34.orig	I697	Infant	98.89	0	0.466	93878	2886909	Bacteria	Bacillota	Bacilli	Lactobacillales	Lactobacillaceae	Lacticaseibacillus	Lacticaseibacillus rhamnosus
I697_bin.35.orig	I697	Infant	88.37	1.871	0.381	23839	1687353	Bacteria	Bacillota	Negativicutes	Veillonellales	Veillonellaceae	Veillonella	Veillonella sp018367495
I697_bin.36.orig	I697	Infant	99.62	1.872	0.371	174553	3011555	Bacteria	Bacillota	Bacilli	Lactobacillales	Enterococcaceae	Enterococcus	Enterococcus faecalis
I697_bin.37.orig	I697	Infant	98.12	0.626	0.425	57074	5283113	Bacteria	Bacteroidota	Bacteroidia	Bacteroidales	Bacteroidaceae	Phocaeicola	Phocaeicola vulgatus
I697_bin.38.orig	I697	Infant	76.64	3.945	0.474	20522	2232072	Bacteria	Bacillota	Clostridia	Lachnospirales	Lachnospiraceae	Acetatifactor	Acetatifactor sp900066565
I697_bin.39.orig	I697	Infant	88.17	3.485	0.554	96940	4264784	Bacteria	Pseudomonadota	Gammaproteobacteria	Enterobacterales	Enterobacteriaceae	Enterobacter	Enterobacter hormaechei_A
I697_bin.3.orig	I697	Infant	100	0.561	0.28	47227	2237652	Bacteria	Fusobacteriota	Fusobacteriia	Fusobacteriales	Fusobacteriaceae	Fusobacterium	Fusobacterium periodonticum_D
I697_bin.40.orig	I697	Infant	86.7	1.898	0.45	27758	2122650	Bacteria	Bacillota	Clostridia	Lachnospirales	Lachnospiraceae	Oliverpabstia	Oliverpabstia intestinalis
I697_bin.41.orig	I697	Infant	98.93	1.219	0.401	31552	2103126	Bacteria	Pseudomonadota	Gammaproteobacteria	Enterobacterales	Pasteurellaceae	Haemophilus_A	Haemophilus_A parahaemolyticus
I697_bin.42.orig	I697	Infant	95.32	0.584	0.413	95244	2376839	Bacteria	Bacillota	Clostridia	Lachnospirales	Lachnospiraceae	CAG-317	CAG-317 sp900543415
I697_bin.43.orig	I697	Infant	98.87	3.14	0.413	95612	2952109	Bacteria	Bacillota	Clostridia	Lachnospirales	Lachnospiraceae	Agathobacter	Agathobacter rectalis
I697_bin.44.orig	I697	Infant	91.42	0.576	0.585	33560	2242814	Bacteria	Actinomycetota	Actinomycetia	Actinomycetales	Bifidobacteriaceae	Bifidobacterium	Bifidobacterium breve
I697_bin.45.orig	I697	Infant	92.29	3.797	0.485	34312	2652424	Bacteria	Bacillota	Clostridia	Lachnospirales	Lachnospiraceae	Fusicatenibacter	Fusicatenibacter saccharivorans
I697_bin.46.orig	I697	Infant	93.31	0	0.422	35814	2552908	Bacteria	Bacillota	Clostridia	Lachnospirales	Lachnospiraceae	Butyribacter	Butyribacter sp003529475
I697_bin.47.orig	I697	Infant	99.32	3.579	0.368	63112	2813155	Bacteria	Bacillota	Clostridia	Lachnospirales	Lachnospiraceae	Anaerostipes	Anaerostipes hadrus
I697_bin.48.orig	I697	Infant	93.07	2.409	0.558	8015	1828956	Bacteria	Actinomycetota	Actinomycetia	Actinomycetales	Actinomycetaceae	Pauljensenia	Pauljensenia sp900541895
I697_bin.49.orig	I697	Infant	83.72	1.062	0.422	8231	2384056	Bacteria	Bacillota	Clostridia	Lachnospirales	Lachnospiraceae	Lachnospira	Lachnospira sp000437735
I697_bin.4.orig	I697	Infant	98.38	1.29	0.284	58116	5038704	Bacteria	Bacillota	Clostridia	Clostridiales	Clostridiaceae	Clostridium	Clostridium neonatale
I697_bin.50.orig	I697	Infant	84.99	4.377	0.55	37389	5386335	Bacteria	Pseudomonadota	Gammaproteobacteria	Enterobacterales	Enterobacteriaceae	Klebsiella	Klebsiella oxytoca
I697_bin.51.orig	I697	Infant	97.98	0.671	0.419	213413	1996789	Bacteria	Bacillota	Clostridia	Oscillospirales	Acutalibacteraceae	Eubacterium_R	Eubacterium_R sp003526845
I697_bin.52.orig	I697	Infant	84.42	3.712	0.525	4553	2454876	Bacteria	Bacillota	Clostridia	Oscillospirales	Acutalibacteraceae	Fimivicinus	Fimivicinus sp900544375
I697_bin.5.orig	I697	Infant	99.13	0.032	0.463	52900	2888588	Bacteria	Bacillota	Bacilli	Lactobacillales	Lactobacillaceae	Lacticaseibacillus	Lacticaseibacillus paracasei
I697_bin.6.orig	I697	Infant	75.78	0.584	0.43	152273	2442392	Bacteria	Bacillota	Clostridia	Lachnospirales	Lachnospiraceae	Ruminococcus_B	Ruminococcus_B gnavus
I697_bin.7.orig	I697	Infant	95.98	0.33	0.348	54130	2443583	Bacteria	Bacillota	Bacilli	Lactobacillales	Streptococcaceae	Lactococcus	Lactococcus lactis
I697_bin.8.orig	I697	Infant	93.88	1.411	0.642	10159	3208712	Bacteria	Actinomycetota	Coriobacteriia	Coriobacteriales	Eggerthellaceae	Eggerthella	Eggerthella lenta
I697_bin.9.orig	I697	Infant	95.91	0.929	0.465	52500	4169796	Bacteria	Bacteroidota	Bacteroidia	Bacteroidales	Bacteroidaceae	Bacteroides	Bacteroides uniformis
I726_bin.10.orig	I726	Infant	99.41	0.292	0.428	96276	3071472	Bacteria	Bacillota	Clostridia	Lachnospirales	Lachnospiraceae	Ruminococcus_B	Ruminococcus_B gnavus
I726_bin.11.orig	I726	Infant	100	0.075	0.593	195454	2211526	Bacteria	Actinomycetota	Actinomycetia	Actinomycetales	Bifidobacteriaceae	Bifidobacterium	Bifidobacterium adolescentis
I726_bin.12.orig	I726	Infant	97.21	0.632	0.511	140597	1419458	Bacteria	Bacillota	Negativicutes	Veillonellales	Negativicoccaceae	Negativicoccus	Negativicoccus succinicivorans
I726_bin.13.orig	I726	Infant	91.93	0.806	0.283	49924	4674843	Bacteria	Bacillota	Clostridia	Clostridiales	Clostridiaceae	Clostridium	Clostridium neonatale
I726_bin.14.orig	I726	Infant	79.2	4.263	0.395	10202	1316471	Bacteria	Bacillota	Bacilli	Lactobacillales	Streptococcaceae	Streptococcus	Streptococcus peroris
I726_bin.15.orig	I726	Infant	97.58	2.67	0.278	65909	3874540	Bacteria	Bacillota	Clostridia	Clostridiales	Clostridiaceae	Clostridium	Clostridium sp900547475
I726_bin.16.orig	I726	Infant	96.2	1.308	0.657	8810	2393493	Bacteria	Actinomycetota	Actinomycetia	Actinomycetales	Actinomycetaceae	Pauljensenia	Pauljensenia sp018382595
I726_bin.17.orig	I726	Infant	84.12	1.382	0.279	3021	3114611	Bacteria	Bacillota	Clostridia	Clostridiales	Clostridiaceae	Clostridium_P	Clostridium_P perfringens
I726_bin.18.orig	I726	Infant	96.77	0	0.284	193235	4447152	Bacteria	Bacillota	Clostridia	Clostridiales	Clostridiaceae	Clostridium	Clostridium butyricum
I726_bin.1.orig	I726	Infant	100	0	0.385	439979	2063873	Bacteria	Bacillota	Negativicutes	Veillonellales	Veillonellaceae	Veillonella	Veillonella parvula_A
I726_bin.2.orig	I726	Infant	100	0	0.64	89180	3327178	Bacteria	Actinomycetota	Coriobacteriia	Coriobacteriales	Eggerthellaceae	Eggerthella	Eggerthella lenta
I726_bin.3.orig	I726	Infant	99.62	0	0.374	164945	2848248	Bacteria	Bacillota	Bacilli	Lactobacillales	Enterococcaceae	Enterococcus	Enterococcus faecalis
I726_bin.4.orig	I726	Infant	99.52	0.947	0.534	473330	1983819	Bacteria	Actinomycetota	Actinomycetia	Actinomycetales	Actinomycetaceae	Varibaculum	Varibaculum cambriense
I726_bin.5.orig	I726	Infant	93.65	2.751	0.327	6215	2562847	Bacteria	Bacillota	Bacilli	Staphylococcales	Staphylococcaceae	Staphylococcus	Staphylococcus aureus
I726_bin.6.orig	I726	Infant	96.62	1.462	0.561	152060	5626901	Bacteria	Pseudomonadota	Gammaproteobacteria	Enterobacterales	Enterobacteriaceae	Klebsiella	Klebsiella michiganensis
I726_bin.7.permissive	I726	Infant	98.8	0.037	0.506	63040	4719047	Bacteria	Pseudomonadota	Gammaproteobacteria	Enterobacterales	Enterobacteriaceae	Escherichia	Escherichia coli
I726_bin.8.orig	I726	Infant	99.45	0	0.466	87818	2907628	Bacteria	Bacillota	Bacilli	Lactobacillales	Lactobacillaceae	Lacticaseibacillus	Lacticaseibacillus rhamnosus
I726_bin.9.orig	I726	Infant	96.17	3.038	0.565	10582	2241114	Bacteria	Actinomycetota	Actinomycetia	Actinomycetales	Actinomycetaceae	Winkia	Winkia sp002849225
I729_bin.10.strict	I729	Infant	93.18	0.598	0.384	37592	1936349	Bacteria	Bacillota	Negativicutes	Veillonellales	Veillonellaceae	Veillonella	Veillonella nakazawae
I729_bin.11.strict	I729	Infant	85.51	1.403	0.561	4590	2305024	Bacteria	Bacillota	Clostridia	Oscillospirales	Ruminococcaceae	Anaerotruncus	Anaerotruncus colihominis
I729_bin.12.strict	I729	Infant	77.67	4.03	0.431	10709	1478937	Bacteria	Bacillota	Bacilli	Lactobacillales	Streptococcaceae	Streptococcus	Streptococcus parasanguinis_E
I729_bin.13.permissive	I729	Infant	99.36	0	0.424	132450	4658317	Bacteria	Bacillota	Clostridia	Lachnospirales	Lachnospiraceae	Blautia_A	Blautia_A faecis
I729_bin.14.permissive	I729	Infant	95.85	0.806	0.463	32081	1386309	Bacteria	Actinomycetota	Coriobacteriia	Coriobacteriales	Atopobiaceae	Lancefieldella	Lancefieldella sp902373375
I729_bin.15.orig	I729	Infant	99.19	2.419	0.281	120831	3183925	Bacteria	Bacillota	Clostridia	Clostridiales	Clostridiaceae	Clostridium_P	Clostridium_P perfringens
I729_bin.16.strict	I729	Infant	99.25	0.373	0.427	153191	5542595	Bacteria	Bacteroidota	Bacteroidia	Bacteroidales	Bacteroidaceae	Bacteroides	Bacteroides intestinalis
I729_bin.17.strict	I729	Infant	99.78	2.304	0.602	70367	2469458	Bacteria	Actinomycetota	Actinomycetia	Actinomycetales	Bifidobacteriaceae	Bifidobacterium	Bifidobacterium longum
I729_bin.18.permissive	I729	Infant	100	0.268	0.641	90306	3335917	Bacteria	Actinomycetota	Coriobacteriia	Coriobacteriales	Eggerthellaceae	Eggerthella	Eggerthella lenta
I729_bin.19.orig	I729	Infant	99.84	0.947	0.565	255437	2171114	Bacteria	Actinomycetota	Actinomycetia	Actinomycetales	Actinomycetaceae	Winkia	Winkia sp002849225
I729_bin.1.orig	I729	Infant	99.24	0.597	0.427	207483	3430735	Bacteria	Bacillota	Bacilli	Lactobacillales	Enterococcaceae	Enterococcus_D	Enterococcus_D casseliflavus
I729_bin.20.strict	I729	Infant	97.88	0	0.45	129688	4702719	Bacteria	Bacteroidota	Bacteroidia	Bacteroidales	Tannerellaceae	Parabacteroides	Parabacteroides distasonis
I729_bin.21.permissive	I729	Infant	99.65	0	0.591	186079	2227337	Bacteria	Actinomycetota	Actinomycetia	Actinomycetales	Bifidobacteriaceae	Bifidobacterium	Bifidobacterium adolescentis
I729_bin.22.orig	I729	Infant	92.2	2.703	0.507	48886	4435007	Bacteria	Pseudomonadota	Gammaproteobacteria	Enterobacterales	Enterobacteriaceae	Escherichia	Escherichia coli
I729_bin.23.orig	I729	Infant	99.31	3.995	0.39	61152	4201466	Bacteria	Bacillota	Bacilli	Lactobacillales	Enterococcaceae	Enterococcus_A	Enterococcus_A avium
I729_bin.24.orig	I729	Infant	99.19	0.201	0.299	175532	3853313	Bacteria	Bacillota	Clostridia	Clostridiales	Clostridiaceae	Clostridium	Clostridium paraputrificum
I729_bin.2.permissive	I729	Infant	100	0.806	0.599	84662	2094765	Bacteria	Actinomycetota	Coriobacteriia	Coriobacteriales	Coriobacteriaceae	Collinsella	Collinsella aerofaciens_M
I729_bin.3.orig	I729	Infant	73.31	1.084	0.547	152345	3817038	Bacteria	Pseudomonadota	Gammaproteobacteria	Enterobacterales	Enterobacteriaceae	Klebsiella	Klebsiella aerogenes
I729_bin.4.permissive	I729	Infant	99.7	1.197	0.391	56064	2042963	Bacteria	Bacillota	Negativicutes	Veillonellales	Veillonellaceae	Veillonella	Veillonella parvula_A
I729_bin.5.orig	I729	Infant	93.81	0	0.31	8258	3537772	Bacteria	Bacillota	Bacilli	Erysipelotrichales	Coprobacillaceae	Coprobacillus	Coprobacillus cateniformis
I729_bin.6.orig	I729	Infant	97.31	4.586	0.349	21289	3132735	Bacteria	Bacillota	Clostridia	Lachnospirales	Cellulosilyticaceae	Niameybacter	Niameybacter stercoravium
I729_bin.7.orig	I729	Infant	100	0	0.633	147114	2560298	Bacteria	Actinomycetota	Actinomycetia	Propionibacteriales	Propionibacteriaceae	Cutibacterium	Cutibacterium avidum
I729_bin.8.strict	I729	Infant	84.54	0.036	0.559	9303	1597862	Bacteria	Actinomycetota	Actinomycetia	Actinomycetales	Actinomycetaceae	Pauljensenia	Pauljensenia sp900541895
I729_bin.9.permissive	I729	Infant	73.63	3.887	0.656	3005	1557730	Bacteria	Actinomycetota	Actinomycetia	Actinomycetales	Actinomycetaceae	Pauljensenia	NA
I732_bin.10.strict	I732	Infant	99.05	0.943	0.291	42623	2805398	Bacteria	Bacillota	Bacilli	Erysipelotrichales	Coprobacillaceae	Faecalibacillus	Faecalibacillus intestinalis
I732_bin.11.orig	I732	Infant	99.96	0.334	0.507	96095	4842644	Bacteria	Pseudomonadota	Gammaproteobacteria	Enterobacterales	Enterobacteriaceae	Escherichia	Escherichia coli
I732_bin.12.orig	I732	Infant	86.57	0	0.417	199558	1850768	Bacteria	Bacillota	Clostridia	Oscillospirales	Acutalibacteraceae	Eubacterium_R	Eubacterium_R sp003526845
I732_bin.13.orig	I732	Infant	95.12	0.671	0.552	14701	2295843	Bacteria	Bacillota	Clostridia	Oscillospirales	Butyricicoccaceae	Agathobaculum	Agathobaculum butyriciproducens
I732_bin.14.orig	I732	Infant	95.2	1.265	0.484	36771	2720449	Bacteria	Bacillota	Clostridia	Lachnospirales	Lachnospiraceae	Fusicatenibacter	Fusicatenibacter saccharivorans
I732_bin.15.strict	I732	Infant	96.7	2.034	0.371	47826	2736551	Bacteria	Bacillota	Clostridia	Lachnospirales	Lachnospiraceae	Anaerostipes	Anaerostipes hadrus
I732_bin.16.strict	I732	Infant	99.32	0	0.535	92778	3347481	Bacteria	Bacillota	Clostridia	Oscillospirales	Acutalibacteraceae	Anaeromassilibacillus	Anaeromassilibacillus stercoravium
I732_bin.17.strict	I732	Infant	100	0.21	0.487	19814	2527673	Bacteria	Pseudomonadota	Gammaproteobacteria	Burkholderiales	Burkholderiaceae	Parasutterella	Parasutterella sp900552195
I732_bin.18.strict	I732	Infant	97.95	1.36	0.581	198601	3000571	Bacteria	Verrucomicrobiota	Verrucomicrobiae	Verrucomicrobiales	Akkermansiaceae	Akkermansia	Akkermansia muciniphila_B
I732_bin.19.orig	I732	Infant	97.11	0	0.416	111109	6379068	Bacteria	Bacteroidota	Bacteroidia	Bacteroidales	Bacteroidaceae	Bacteroides	Bacteroides ovatus
I732_bin.1.permissive	I732	Infant	98.63	0	0.431	144884	2523845	Bacteria	Bacillota	Clostridia	Oscillospirales	Ruminococcaceae	Ruminococcus_D	Ruminococcus_D bicirculans
I732_bin.20.strict	I732	Infant	98.87	0.751	0.415	227324	5328672	Bacteria	Bacteroidota	Bacteroidia	Bacteroidales	Bacteroidaceae	Phocaeicola	Phocaeicola dorei
I732_bin.21.orig	I732	Infant	98.14	1.342	0.657	17252	2131203	Bacteria	Actinomycetota	Actinomycetia	Actinomycetales	Actinomycetaceae	Pauljensenia	Pauljensenia sp902373435
I732_bin.22.strict	I732	Infant	95.1	0	0.619	13674	2182586	Bacteria	Actinomycetota	Actinomycetia	Actinomycetales	Actinomycetaceae	Actinotignum	Actinotignum timonense
I732_bin.23.orig	I732	Infant	96.4	1.656	0.428	44118	2531764	Bacteria	Bacillota	Clostridia	Lachnospirales	Lachnospiraceae	Mediterraneibacter	Mediterraneibacter lactaris
I732_bin.24.orig	I732	Infant	89.6	3.333	0.502	25691	2547033	Bacteria	Bacillota	Clostridia	Lachnospirales	Lachnospiraceae	Roseburia	Roseburia hominis
I732_bin.25.strict	I732	Infant	99.36	1.582	0.484	80433	3105928	Bacteria	Bacillota	Clostridia	Lachnospirales	Lachnospiraceae	Copromonas	Copromonas sp900066535
I732_bin.26.strict	I732	Infant	100	0.806	0.639	73911	3647975	Bacteria	Actinomycetota	Coriobacteriia	Coriobacteriales	Eggerthellaceae	Eggerthella	Eggerthella lenta
I732_bin.27.strict	I732	Infant	72.23	1.079	0.425	7097	1436409	Bacteria	Bacillota	Bacilli	Lactobacillales	Streptococcaceae	Streptococcus	Streptococcus lactarius
I732_bin.28.orig	I732	Infant	92.63	0.371	0.426	81793	6651826	Bacteria	Bacteroidota	Bacteroidia	Bacteroidales	Bacteroidaceae	Bacteroides	Bacteroides cellulosilyticus
I732_bin.29.orig	I732	Infant	94.97	2.576	0.421	84383	2577987	Bacteria	Bacillota	Clostridia	Lachnospirales	Lachnospiraceae	Agathobacter	Agathobacter rectalis
I732_bin.2.strict	I732	Infant	91.82	0	0.584	151014	2877609	Bacteria	Bacteroidota	Bacteroidia	Bacteroidales	Rikenellaceae	Alistipes	Alistipes finegoldii
I732_bin.30.orig	I732	Infant	91.14	1.806	0.53	6157	1422855	Bacteria	Actinomycetota	Actinomycetia	Actinomycetales	Bifidobacteriaceae	Scardovia	Scardovia wiggsiae
I732_bin.31.orig	I732	Infant	94.07	1.799	0.625	12016	3190507	Bacteria	Bacillota	Clostridia	Oscillospirales	Oscillospiraceae	Flavonifractor	Flavonifractor plautii
I732_bin.32.orig	I732	Infant	73.78	0.671	0.439	5564	2117714	Bacteria	Bacillota	Clostridia	Lachnospirales	Lachnospiraceae	CAG-882	CAG-882 sp003486385
I732_bin.33.orig	I732	Infant	89.41	2.689	0.416	12166	2740320	Bacteria	Bacillota	Clostridia	Lachnospirales	Lachnospiraceae	KLE1615	KLE1615 sp900066985
I732_bin.34.strict	I732	Infant	97.98	0.671	0.375	62500	2602408	Bacteria	Bacillota	Clostridia	Lachnospirales	Lachnospiraceae	Lachnospira	Lachnospira eligens_A
I732_bin.35.strict	I732	Infant	71.49	1.425	0.634	2287	1731350	Bacteria	Actinomycetota	Actinomycetia	Propionibacteriales	Propionibacteriaceae	Cutibacterium	Cutibacterium avidum
I732_bin.36.strict	I732	Infant	97.84	0.751	0.428	145427	6102459	Bacteria	Bacteroidota	Bacteroidia	Bacteroidales	Bacteroidaceae	Bacteroides	Bacteroides thetaiotaomicron
I732_bin.37.orig	I732	Infant	96.61	0.587	0.411	47907	3524013	Bacteria	Bacillota	Clostridia	Lachnospirales	Lachnospiraceae	Roseburia	Roseburia inulinivorans
[truncated: 4,187 more rows]
