# Supplementary material for: An extended catalog of integrated prophages in the infant and adult fecal microbiome shows high prevalence of lysogeny
Source: Front Microbiol. 2023 Sep 5;14:1254535. doi: 10.3389/fmicb.2023.1254535 (PMC10508911; doi:10.3389/fmicb.2023.1254535)
Supplement: Supplementary file 1 [file Data_Sheet_1.zip › Supplementary File 3.XLSX]

## Sheet: prophages
Individual_type	ENA_subjectID	HELMi_MAG_ID	HELMi_PhageID	length	dsDNAphage_VirSorterScore	ssDNA_VirSorterScore	max_VirSorterScore	checkv_quality	miuvig_quality
Infant	I142	I142_bin.10.orig	I142_bin.10.orig_P16727	111153	0.907	0	0.907	High-quality	High-quality
Infant	I142	I142_bin.13.strict	I142_bin.13.strict_P16739	133348	0.913	0	0.913	Complete	High-quality
Infant	I142	I142_bin.15.orig	I142_bin.15.orig_P16740	56237	0.98	0.007	0.98	Medium-quality	Genome-fragment
Infant	I142	I142_bin.15.orig	I142_bin.15.orig_P16743	98606	0.967	0.007	0.967	High-quality	High-quality
Infant	I142	I142_bin.15.orig	I142_bin.15.orig_P16744	29239	0.9	0	0.9	Low-quality	Genome-fragment
Infant	I142	I142_bin.16.strict	I142_bin.16.strict_P16745	118757	0.967	0	0.967	Complete	High-quality
Infant	I142	I142_bin.16.strict	I142_bin.16.strict_P16754	23688	0.933	0	0.933	High-quality	High-quality
Infant	I142	I142_bin.17.strict	I142_bin.17.strict_P16755	43947	0.96	0.007	0.96	Medium-quality	Genome-fragment
Infant	I142	I142_bin.19.permissive	I142_bin.19.permissive_P16757	107344	0.973	0	0.973	Complete	High-quality
Infant	I142	I142_bin.19.permissive	I142_bin.19.permissive_P16758	65442	0.887	0	0.887	High-quality	High-quality
Infant	I142	I142_bin.19.permissive	I142_bin.19.permissive_P16759	103188	0.927	0	0.927	Complete	High-quality
Infant	I142	I142_bin.19.permissive	I142_bin.19.permissive_P16760	20160	0.907	0.007	0.907	Low-quality	Genome-fragment
Infant	I142	I142_bin.22.strict	I142_bin.22.strict_P16767	45547	0.913	0	0.913	High-quality	High-quality
Infant	I142	I142_bin.22.strict	I142_bin.22.strict_P16768	17890	0.867	0	0.867	Low-quality	Genome-fragment
Infant	I142	I142_bin.23.permissive	I142_bin.23.permissive_P16769	100562	0.887	0	0.887	Complete	High-quality
Infant	I142	I142_bin.23.permissive	I142_bin.23.permissive_P16770	49870	0.913	0.007	0.913	Medium-quality	Genome-fragment
Infant	I142	I142_bin.23.permissive	I142_bin.23.permissive_P16771	44701	0.8	0	0.8	Low-quality	Genome-fragment
Infant	I142	I142_bin.23.permissive	I142_bin.23.permissive_P16772	40592	0.953	0	0.953	Low-quality	Genome-fragment
Infant	I142	I142_bin.23.permissive	I142_bin.23.permissive_P16774	23130	0.927	0.013	0.927	Low-quality	Genome-fragment
Infant	I142	I142_bin.23.permissive	I142_bin.23.permissive_P16775	13793	0.96	0.013	0.96	Low-quality	Genome-fragment
Infant	I142	I142_bin.23.permissive	I142_bin.23.permissive_P16791	53719	0.98	0.02	0.98	Medium-quality	Genome-fragment
Infant	I142	I142_bin.23.permissive	I142_bin.23.permissive_P16792	101667	0.9	0	0.9	Medium-quality	Genome-fragment
Infant	I142	I142_bin.23.permissive	I142_bin.23.permissive_P16793	29596	0.907	0	0.907	Low-quality	Genome-fragment
Infant	I142	I142_bin.23.permissive	I142_bin.23.permissive_P16795	26219	0.9	0.007	0.9	Low-quality	Genome-fragment
Infant	I142	I142_bin.25.strict	I142_bin.25.strict_P16797	77241	0.913	0	0.913	Medium-quality	Genome-fragment
Infant	I142	I142_bin.25.strict	I142_bin.25.strict_P16798	33142	0.907	0.02	0.907	Medium-quality	Genome-fragment
Infant	I142	I142_bin.25.strict	I142_bin.25.strict_P16799	50601	0.907	0	0.907	Medium-quality	Genome-fragment
Infant	I142	I142_bin.28.orig	I142_bin.28.orig_P16803	120187	0.9	0	0.9	Medium-quality	Genome-fragment
Infant	I142	I142_bin.29.orig	I142_bin.29.orig_P16804	66495	0.907	0	0.907	Low-quality	Genome-fragment
Infant	I142	I142_bin.29.orig	I142_bin.29.orig_P16805	128146	0.9	0	0.9	High-quality	High-quality
Infant	I142	I142_bin.2.permissive	I142_bin.2.permissive_P16807	82546	0.913	0.007	0.913	Medium-quality	Genome-fragment
Infant	I142	I142_bin.30.orig	I142_bin.30.orig_P16808	79920	0.953	0	0.953	Medium-quality	Genome-fragment
Infant	I142	I142_bin.30.orig	I142_bin.30.orig_P16809	38399	0.94	0	0.94	Complete	High-quality
Infant	I142	I142_bin.31.strict	I142_bin.31.strict_P16810	210032	0.827	0	0.827	Low-quality	Genome-fragment
Infant	I142	I142_bin.31.strict	I142_bin.31.strict_P16811	98947	0.927	0	0.927	Complete	High-quality
Infant	I142	I142_bin.31.strict	I142_bin.31.strict_P16813	16842	0.907	0	0.907	Medium-quality	Genome-fragment
Infant	I142	I142_bin.31.strict	I142_bin.31.strict_P16814	35533	0.873	0	0.873	Medium-quality	Genome-fragment
Infant	I142	I142_bin.32.strict	I142_bin.32.strict_P16815	91635	0.9	0	0.9	Complete	High-quality
Infant	I142	I142_bin.32.strict	I142_bin.32.strict_P16816	90441	0.9	0	0.9	Medium-quality	Genome-fragment
Infant	I142	I142_bin.33.orig	I142_bin.33.orig_P16817	156436	0.907	0	0.907	Medium-quality	Genome-fragment
Infant	I142	I142_bin.33.orig	I142_bin.33.orig_P16818	13447	0.927	0.007	0.927	Low-quality	Genome-fragment
Infant	I142	I142_bin.34.strict	I142_bin.34.strict_P16819	183566	0.9	0.007	0.9	Complete	High-quality
Infant	I142	I142_bin.34.strict	I142_bin.34.strict_P16820	60855	0.9	0.007	0.9	Complete	High-quality
Infant	I142	I142_bin.34.strict	I142_bin.34.strict_P16821	70248	1	0.027	1	Complete	High-quality
Infant	I142	I142_bin.34.strict	I142_bin.34.strict_P16822	108753	0.9	0	0.9	Medium-quality	Genome-fragment
Infant	I1057	I1057_bin.10.orig	I1057_bin.10.orig_P16823	247209	0.833	0	0.833	Medium-quality	Genome-fragment
Infant	I1057	I1057_bin.11.strict	I1057_bin.11.strict_P16824	30092	0.86	0	0.86	Low-quality	Genome-fragment
Infant	I1057	I1057_bin.12.orig	I1057_bin.12.orig_P16826	111496	0.913	0	0.913	Low-quality	Genome-fragment
Infant	I1057	I1057_bin.15.permissive	I1057_bin.15.permissive_P16829	110686	0.927	0	0.927	Complete	High-quality
Infant	I1057	I1057_bin.16.strict	I1057_bin.16.strict_P16830	59398	0.967	0.007	0.967	Medium-quality	Genome-fragment
Infant	I1057	I1057_bin.16.strict	I1057_bin.16.strict_P16831	45515	0.933	0	0.933	Low-quality	Genome-fragment
Infant	I1057	I1057_bin.17.orig	I1057_bin.17.orig_P16833	21553	0.98	0.02	0.98	Low-quality	Genome-fragment
Infant	I1057	I1057_bin.17.orig	I1057_bin.17.orig_P16835	28441	0.847	0	0.847	Low-quality	Genome-fragment
Infant	I1057	I1057_bin.17.orig	I1057_bin.17.orig_P16836	103910	0.907	0	0.907	Medium-quality	Genome-fragment
Infant	I1057	I1057_bin.17.orig	I1057_bin.17.orig_P16837	45699	0.973	0.02	0.973	High-quality	High-quality
Infant	I1057	I1057_bin.18.strict	I1057_bin.18.strict_P16838	38966	0.993	0	0.993	Medium-quality	Genome-fragment
Infant	I1057	I1057_bin.18.strict	I1057_bin.18.strict_P16842	19466	0.973	0.027	0.973	Low-quality	Genome-fragment
Infant	I1057	I1057_bin.19.orig	I1057_bin.19.orig_P16847	120344	0.927	0.007	0.927	Medium-quality	Genome-fragment
Infant	I1057	I1057_bin.21.strict	I1057_bin.21.strict_P16873	48211	0.853	0	0.853	Low-quality	Genome-fragment
Infant	I1057	I1057_bin.21.strict	I1057_bin.21.strict_P16874	115689	0.9	0.007	0.9	High-quality	High-quality
Infant	I1057	I1057_bin.21.strict	I1057_bin.21.strict_P16875	87986	0.907	0	0.907	High-quality	High-quality
Infant	I1057	I1057_bin.22.orig	I1057_bin.22.orig_P16888	11503	1	0.027	1	Low-quality	Genome-fragment
Infant	I1057	I1057_bin.22.orig	I1057_bin.22.orig_P16915	12431	0.92	0	0.92	Low-quality	Genome-fragment
Infant	I1057	I1057_bin.24.orig	I1057_bin.24.orig_P16917	252301	0.86	0	0.86	Medium-quality	Genome-fragment
Infant	I1057	I1057_bin.24.orig	I1057_bin.24.orig_P16918	79429	0.827	0	0.827	Medium-quality	Genome-fragment
Infant	I1057	I1057_bin.25.orig	I1057_bin.25.orig_P16924	26392	0.987	0.027	0.987	Low-quality	Genome-fragment
Infant	I1057	I1057_bin.25.orig	I1057_bin.25.orig_P16926	104354	0.893	0	0.893	Complete	High-quality
Infant	I1057	I1057_bin.25.orig	I1057_bin.25.orig_P16927	128674	0.9	0	0.9	Complete	High-quality
Infant	I1057	I1057_bin.25.orig	I1057_bin.25.orig_P16928	114377	0.9	0	0.9	High-quality	High-quality
Infant	I1057	I1057_bin.26.strict	I1057_bin.26.strict_P16929	21107	0.967	0.027	0.967	Low-quality	Genome-fragment
Infant	I1057	I1057_bin.28.strict	I1057_bin.28.strict_P16932	61506	0.92	0	0.92	Low-quality	Genome-fragment
Infant	I1057	I1057_bin.29.orig	I1057_bin.29.orig_P16939	70214	0.96	0	0.96	Medium-quality	Genome-fragment
Infant	I1057	I1057_bin.29.orig	I1057_bin.29.orig_P16942	17002	0.913	0.007	0.913	Low-quality	Genome-fragment
Infant	I1057	I1057_bin.29.orig	I1057_bin.29.orig_P16947	20456	0.9	0	0.9	Low-quality	Genome-fragment
Infant	I1057	I1057_bin.30.permissive	I1057_bin.30.permissive_P16949	77259	0.987	0	0.987	Medium-quality	Genome-fragment
Infant	I1057	I1057_bin.30.permissive	I1057_bin.30.permissive_P16958	36662	0.92	0	0.92	Low-quality	Genome-fragment
Infant	I1057	I1057_bin.32.strict	I1057_bin.32.strict_P16960	158985	0.847	0	0.847	Medium-quality	Genome-fragment
Infant	I1057	I1057_bin.32.strict	I1057_bin.32.strict_P16961	95227	0.94	0	0.94	Medium-quality	Genome-fragment
Infant	I1057	I1057_bin.32.strict	I1057_bin.32.strict_P16962	30768	0.953	0	0.953	Low-quality	Genome-fragment
Infant	I1057	I1057_bin.32.strict	I1057_bin.32.strict_P16964	83047	0.913	0	0.913	High-quality	High-quality
Infant	I1057	I1057_bin.32.strict	I1057_bin.32.strict_P16965	10882	0.987	0.14	0.987	Low-quality	Genome-fragment
Infant	I1057	I1057_bin.32.strict	I1057_bin.32.strict_P16967	16958	0.98	0.013	0.98	Low-quality	Genome-fragment
Infant	I1067	I1067_bin.10.orig	I1067_bin.10.orig_P16969	72294	0.92	0	0.92	High-quality	High-quality
Infant	I1067	I1067_bin.11.orig	I1067_bin.11.orig_P16970	105207	0.947	0	0.947	High-quality	High-quality
Infant	I1067	I1067_bin.11.orig	I1067_bin.11.orig_P16971	95923	0.893	0	0.893	Medium-quality	Genome-fragment
Infant	I1067	I1067_bin.13.strict	I1067_bin.13.strict_P16985	89894	0.927	0.007	0.927	Medium-quality	Genome-fragment
Infant	I1067	I1067_bin.13.strict	I1067_bin.13.strict_P16986	51341	0.913	0	0.913	Low-quality	Genome-fragment
Infant	I1067	I1067_bin.14.orig	I1067_bin.14.orig_P16987	26798	0.933	0	0.933	High-quality	High-quality
Infant	I1067	I1067_bin.14.orig	I1067_bin.14.orig_P16988	16525	0.9	0	0.9	Low-quality	Genome-fragment
Infant	I1067	I1067_bin.17.orig	I1067_bin.17.orig_P16990	35124	0.96	0	0.96	Low-quality	Genome-fragment
Infant	I1067	I1067_bin.18.strict	I1067_bin.18.strict_P17001	28279	0.913	0	0.913	Medium-quality	Genome-fragment
Infant	I1067	I1067_bin.1.orig	I1067_bin.1.orig_P17008	14452	0.913	0.013	0.913	Low-quality	Genome-fragment
Infant	I1067	I1067_bin.1.orig	I1067_bin.1.orig_P17009	31299	1	0.247	1	Medium-quality	Genome-fragment
Infant	I1067	I1067_bin.1.orig	I1067_bin.1.orig_P17010	20125	0.913	0	0.913	Low-quality	Genome-fragment
Infant	I1067	I1067_bin.20.strict	I1067_bin.20.strict_P17011	50831	0.907	0.007	0.907	Low-quality	Genome-fragment
Infant	I1067	I1067_bin.20.strict	I1067_bin.20.strict_P17012	24834	0.907	0	0.907	Low-quality	Genome-fragment
Infant	I1067	I1067_bin.20.strict	I1067_bin.20.strict_P17014	97385	0.913	0	0.913	Complete	High-quality
Infant	I1067	I1067_bin.20.strict	I1067_bin.20.strict_P17015	12710	0.853	0.007	0.853	Low-quality	Genome-fragment
Infant	I1067	I1067_bin.21.strict	I1067_bin.21.strict_P17018	16363	0.78	0	0.78	Low-quality	Genome-fragment
Infant	I1067	I1067_bin.22.strict	I1067_bin.22.strict_P17032	100999	0.867	0	0.867	Complete	High-quality
Infant	I1067	I1067_bin.22.strict	I1067_bin.22.strict_P17033	73631	0.907	0	0.907	Medium-quality	Genome-fragment
Infant	I1067	I1067_bin.24.permissive	I1067_bin.24.permissive_P17034	126136	0.907	0	0.907	Low-quality	Genome-fragment
Infant	I1067	I1067_bin.24.permissive	I1067_bin.24.permissive_P17035	65052	0.98	0	0.98	Complete	High-quality
Infant	I1067	I1067_bin.25.orig	I1067_bin.25.orig_P17036	99625	0.82	0	0.82	High-quality	High-quality
Infant	I1067	I1067_bin.25.orig	I1067_bin.25.orig_P17037	42757	0.993	0	0.993	High-quality	High-quality
Infant	I1067	I1067_bin.25.orig	I1067_bin.25.orig_P17038	30977	0.987	0.033	0.987	Medium-quality	Genome-fragment
Infant	I1067	I1067_bin.27.strict	I1067_bin.27.strict_P17040	88516	0.913	0	0.913	Complete	High-quality
Infant	I1067	I1067_bin.28.strict	I1067_bin.28.strict_P17042	78662	0.96	0	0.96	Complete	High-quality
Infant	I1067	I1067_bin.29.orig	I1067_bin.29.orig_P17043	213548	0.86	0	0.86	Medium-quality	Genome-fragment
Infant	I1067	I1067_bin.29.orig	I1067_bin.29.orig_P17045	13242	1	0.053	1	Medium-quality	Genome-fragment
Infant	I1067	I1067_bin.2.permissive	I1067_bin.2.permissive_P17046	96234	0.98	0.013	0.98	Complete	High-quality
Infant	I1067	I1067_bin.2.permissive	I1067_bin.2.permissive_P17047	178040	0.9	0.007	0.9	Medium-quality	Genome-fragment
Infant	I1067	I1067_bin.30.orig	I1067_bin.30.orig_P17048	61603	0.98	0	0.98	High-quality	High-quality
Infant	I1067	I1067_bin.30.orig	I1067_bin.30.orig_P17049	99512	0.9	0	0.9	High-quality	High-quality
Infant	I1067	I1067_bin.31.strict	I1067_bin.31.strict_P17050	108718	0.96	0	0.96	High-quality	High-quality
Infant	I1067	I1067_bin.35.orig	I1067_bin.35.orig_P17053	12166	0.96	0.007	0.96	Low-quality	Genome-fragment
Infant	I1067	I1067_bin.4.orig	I1067_bin.4.orig_P17055	49247	0.913	0	0.913	Medium-quality	Genome-fragment
Infant	I1067	I1067_bin.6.strict	I1067_bin.6.strict_P17056	103211	0.953	0	0.953	Medium-quality	Genome-fragment
Infant	I1067	I1067_bin.6.strict	I1067_bin.6.strict_P17057	62707	0.913	0	0.913	Low-quality	Genome-fragment
Infant	I1067	I1067_bin.7.strict	I1067_bin.7.strict_P17058	63449	0.947	0	0.947	Complete	High-quality
Infant	I1067	I1067_bin.7.strict	I1067_bin.7.strict_P17059	67448	0.92	0	0.92	High-quality	High-quality
Infant	I1067	I1067_bin.8.orig	I1067_bin.8.orig_P17060	12196	0.96	0	0.96	Low-quality	Genome-fragment
Infant	I1067	I1067_bin.9.orig	I1067_bin.9.orig_P17062	80085	0.953	0	0.953	Medium-quality	Genome-fragment
Infant	I1067	I1067_bin.9.orig	I1067_bin.9.orig_P17063	146395	0.853	0	0.853	Complete	High-quality
Infant	I1067	I1067_bin.9.orig	I1067_bin.9.orig_P17064	59954	1	0.007	1	High-quality	High-quality
Infant	I1067	I1067_bin.9.orig	I1067_bin.9.orig_P17065	20514	0.847	0	0.847	Low-quality	Genome-fragment
Infant	I146	I146_bin.10.permissive	I146_bin.10.permissive_P17067	13831	0.993	0.02	0.993	Low-quality	Genome-fragment
Infant	I146	I146_bin.12.strict	I146_bin.12.strict_P17073	44504	0.9	0.02	0.9	Low-quality	Genome-fragment
Infant	I146	I146_bin.12.strict	I146_bin.12.strict_P17081	41996	0.9	0.007	0.9	Low-quality	Genome-fragment
Infant	I146	I146_bin.13.orig	I146_bin.13.orig_P17085	13966	0.98	0.027	0.98	Low-quality	Genome-fragment
Infant	I146	I146_bin.14.orig	I146_bin.14.orig_P17089	131552	0.807	0	0.807	Medium-quality	Genome-fragment
Infant	I146	I146_bin.15.orig	I146_bin.15.orig_P17090	76634	0.987	0.053	0.987	Complete	High-quality
Infant	I146	I146_bin.15.orig	I146_bin.15.orig_P17092	109764	0.9	0	0.9	Medium-quality	Genome-fragment
Infant	I146	I146_bin.15.orig	I146_bin.15.orig_P17093	15463	0.96	0.007	0.96	Low-quality	Genome-fragment
Infant	I146	I146_bin.16.orig	I146_bin.16.orig_P17094	38746	1	0.053	1	Medium-quality	Genome-fragment
Infant	I146	I146_bin.17.strict	I146_bin.17.strict_P17095	148155	0.827	0	0.827	Low-quality	Genome-fragment
Infant	I146	I146_bin.17.strict	I146_bin.17.strict_P17100	79017	0.92	0.007	0.92	Complete	High-quality
Infant	I146	I146_bin.18.strict	I146_bin.18.strict_P17101	41338	0.993	0.04	0.993	Medium-quality	Genome-fragment
Infant	I146	I146_bin.1.permissive	I146_bin.1.permissive_P17108	20024	0.853	0.013	0.853	Low-quality	Genome-fragment
Infant	I146	I146_bin.20.permissive	I146_bin.20.permissive_P17109	48597	0.993	0	0.993	Medium-quality	Genome-fragment
Infant	I146	I146_bin.21.strict	I146_bin.21.strict_P17111	173276	0.833	0	0.833	Medium-quality	Genome-fragment
Infant	I146	I146_bin.21.strict	I146_bin.21.strict_P17112	139107	0.86	0.007	0.86	Low-quality	Genome-fragment
Infant	I146	I146_bin.22.orig	I146_bin.22.orig_P17114	11862	0.807	0.007	0.807	Low-quality	Genome-fragment
Infant	I146	I146_bin.24.strict	I146_bin.24.strict_P17124	38777	0.973	0.027	0.973	Low-quality	Genome-fragment
Infant	I146	I146_bin.24.strict	I146_bin.24.strict_P17125	109029	0.913	0	0.913	Low-quality	Genome-fragment
Infant	I146	I146_bin.24.strict	I146_bin.24.strict_P17126	88732	0.9	0.013	0.9	High-quality	High-quality
Infant	I146	I146_bin.26.permissive	I146_bin.26.permissive_P17129	26994	0.847	0	0.847	Low-quality	Genome-fragment
Infant	I146	I146_bin.26.permissive	I146_bin.26.permissive_P17130	104065	0.907	0	0.907	Low-quality	Genome-fragment
Infant	I146	I146_bin.30.strict	I146_bin.30.strict_P17138	144342	0.867	0	0.867	Complete	High-quality
Infant	I146	I146_bin.30.strict	I146_bin.30.strict_P17139	21958	0.907	0	0.907	Low-quality	Genome-fragment
Infant	I1100	I1100_bin.11.orig	I1100_bin.11.orig_P17151	105354	0.967	0	0.967	Medium-quality	Genome-fragment
Infant	I1100	I1100_bin.13.orig	I1100_bin.13.orig_P17155	176043	0.887	0	0.887	Medium-quality	Genome-fragment
Infant	I1100	I1100_bin.13.orig	I1100_bin.13.orig_P17156	257089	0.967	0	0.967	Complete	High-quality
Infant	I1100	I1100_bin.13.orig	I1100_bin.13.orig_P17157	114258	0.84	0.013	0.84	Medium-quality	Genome-fragment
Infant	I1100	I1100_bin.13.orig	I1100_bin.13.orig_P17159	122863	0.9	0.007	0.9	Medium-quality	Genome-fragment
Infant	I1100	I1100_bin.13.orig	I1100_bin.13.orig_P17160	89609	0.907	0	0.907	Medium-quality	Genome-fragment
Infant	I1100	I1100_bin.15.orig	I1100_bin.15.orig_P17161	72682	0.987	0	0.987	Medium-quality	Genome-fragment
Infant	I1100	I1100_bin.15.orig	I1100_bin.15.orig_P17162	12686	0.86	0.007	0.86	Low-quality	Genome-fragment
Infant	I1100	I1100_bin.16.orig	I1100_bin.16.orig_P17181	14817	0.627	0	0.627	Low-quality	Genome-fragment
Infant	I1100	I1100_bin.16.orig	I1100_bin.16.orig_P17189	11304	0.987	0	0.987	Low-quality	Genome-fragment
Infant	I1100	I1100_bin.17.strict	I1100_bin.17.strict_P17194	55283	0.9	0	0.9	Low-quality	Genome-fragment
Infant	I1100	I1100_bin.18.orig	I1100_bin.18.orig_P17196	30712	0.973	0	0.973	Medium-quality	Genome-fragment
Infant	I1100	I1100_bin.18.orig	I1100_bin.18.orig_P17197	44064	0.927	0	0.927	Medium-quality	Genome-fragment
Infant	I1100	I1100_bin.20.orig	I1100_bin.20.orig_P17198	202825	0.953	0	0.953	Complete	High-quality
Infant	I1100	I1100_bin.20.orig	I1100_bin.20.orig_P17199	47548	0.987	0.02	0.987	Medium-quality	Genome-fragment
Infant	I1100	I1100_bin.20.orig	I1100_bin.20.orig_P17200	30556	0.907	0	0.907	Low-quality	Genome-fragment
Infant	I1100	I1100_bin.20.orig	I1100_bin.20.orig_P17201	33971	0.847	0	0.847	Low-quality	Genome-fragment
Infant	I1100	I1100_bin.20.orig	I1100_bin.20.orig_P17202	10107	0.82	0.02	0.82	Low-quality	Genome-fragment
Infant	I1100	I1100_bin.21.strict	I1100_bin.21.strict_P17203	107941	0.867	0	0.867	Complete	High-quality
Infant	I1100	I1100_bin.22.permissive	I1100_bin.22.permissive_P17205	13260	0.853	0	0.853	Low-quality	Genome-fragment
Infant	I1100	I1100_bin.22.permissive	I1100_bin.22.permissive_P17206	57629	0.907	0	0.907	Medium-quality	Genome-fragment
Infant	I1100	I1100_bin.22.permissive	I1100_bin.22.permissive_P17207	47791	0.907	0	0.907	Low-quality	Genome-fragment
Infant	I1100	I1100_bin.22.permissive	I1100_bin.22.permissive_P17208	59465	0.993	0	0.993	High-quality	High-quality
Infant	I1100	I1100_bin.24.strict	I1100_bin.24.strict_P17209	71478	0.953	0	0.953	Medium-quality	Genome-fragment
Infant	I1100	I1100_bin.25.strict	I1100_bin.25.strict_P17218	16742	0.953	0	0.953	Low-quality	Genome-fragment
Infant	I1100	I1100_bin.5.permissive	I1100_bin.5.permissive_P17237	21167	0.98	0.013	0.98	Low-quality	Genome-fragment
Infant	I1100	I1100_bin.5.permissive	I1100_bin.5.permissive_P17240	20954	0.987	0.067	0.987	Medium-quality	Genome-fragment
Infant	I1100	I1100_bin.5.permissive	I1100_bin.5.permissive_P17241	35439	0.913	0	0.913	Medium-quality	Genome-fragment
Infant	I1100	I1100_bin.6.orig	I1100_bin.6.orig_P17244	13147	0.907	0	0.907	Low-quality	Genome-fragment
Infant	I1100	I1100_bin.6.orig	I1100_bin.6.orig_P17245	43490	0.913	0	0.913	Medium-quality	Genome-fragment
Infant	I150	I150_bin.10.strict	I150_bin.10.strict_P17249	144705	0.953	0	0.953	Complete	High-quality
Infant	I150	I150_bin.10.strict	I150_bin.10.strict_P17250	12317	0.853	0.007	0.853	Low-quality	Genome-fragment
Infant	I150	I150_bin.10.strict	I150_bin.10.strict_P17251	51901	0.9	0.013	0.9	Low-quality	Genome-fragment
Infant	I150	I150_bin.10.strict	I150_bin.10.strict_P17252	13445	0.927	0.013	0.927	Low-quality	Genome-fragment
Infant	I150	I150_bin.10.strict	I150_bin.10.strict_P17253	24167	0.847	0	0.847	Low-quality	Genome-fragment
Infant	I150	I150_bin.10.strict	I150_bin.10.strict_P17254	10251	0.827	0.02	0.827	Low-quality	Genome-fragment
Infant	I150	I150_bin.12.orig	I150_bin.12.orig_P17287	17118	0.853	0	0.853	Low-quality	Genome-fragment
Infant	I150	I150_bin.13.orig	I150_bin.13.orig_P17288	89911	0.9	0	0.9	High-quality	High-quality
Infant	I150	I150_bin.13.orig	I150_bin.13.orig_P17289	78840	0.927	0	0.927	High-quality	High-quality
Infant	I150	I150_bin.2.strict	I150_bin.2.strict_P17293	32967	0.9	0	0.9	Low-quality	Genome-fragment
Infant	I150	I150_bin.3.strict	I150_bin.3.strict_P17297	20346	0.927	0	0.927	Low-quality	Genome-fragment
Infant	I150	I150_bin.4.orig	I150_bin.4.orig_P17299	136599	0.9	0	0.9	Medium-quality	Genome-fragment
Infant	I150	I150_bin.4.orig	I150_bin.4.orig_P17300	67218	0.913	0	0.913	High-quality	High-quality
Infant	I150	I150_bin.5.strict	I150_bin.5.strict_P17301	66181	0.867	0	0.867	Low-quality	Genome-fragment
Infant	I150	I150_bin.5.strict	I150_bin.5.strict_P17302	39332	0.92	0.007	0.92	Low-quality	Genome-fragment
Infant	I150	I150_bin.5.strict	I150_bin.5.strict_P17303	35536	0.9	0	0.9	Low-quality	Genome-fragment
Infant	I150	I150_bin.5.strict	I150_bin.5.strict_P17304	35196	0.953	0.007	0.953	Medium-quality	Genome-fragment
Infant	I150	I150_bin.5.strict	I150_bin.5.strict_P17306	22852	0.833	0	0.833	Low-quality	Genome-fragment
Infant	I150	I150_bin.5.strict	I150_bin.5.strict_P17325	27128	1	0.033	1	Medium-quality	Genome-fragment
Infant	I150	I150_bin.6.orig	I150_bin.6.orig_P17326	134842	0.907	0	0.907	Medium-quality	Genome-fragment
Infant	I150	I150_bin.7.strict	I150_bin.7.strict_P17327	300399	0.833	0	0.833	Medium-quality	Genome-fragment
Infant	I150	I150_bin.7.strict	I150_bin.7.strict_P17328	84090	0.913	0	0.913	Medium-quality	Genome-fragment
Infant	I150	I150_bin.7.strict	I150_bin.7.strict_P17329	79017	0.92	0.007	0.92	Complete	High-quality
Infant	I150	I150_bin.8.orig	I150_bin.8.orig_P17330	101428	0.827	0	0.827	Complete	High-quality
Infant	I150	I150_bin.8.orig	I150_bin.8.orig_P17331	164177	0.873	0	0.873	Complete	High-quality
Infant	I150	I150_bin.8.orig	I150_bin.8.orig_P17332	18830	0.953	0	0.953	Low-quality	Genome-fragment
Infant	I150	I150_bin.8.orig	I150_bin.8.orig_P17333	16993	0.907	0.053	0.907	Low-quality	Genome-fragment
Infant	I150	I150_bin.8.orig	I150_bin.8.orig_P17334	84873	0.9	0	0.9	Complete	High-quality
Infant	I150	I150_bin.9.strict	I150_bin.9.strict_P17335	70988	0.967	0	0.967	Medium-quality	Genome-fragment
Infant	I155	I155_bin.10.orig	I155_bin.10.orig_P17337	51306	0.947	0	0.947	Low-quality	Genome-fragment
Infant	I155	I155_bin.11.strict	I155_bin.11.strict_P17338	35192	0.987	0	0.987	Medium-quality	Genome-fragment
Infant	I155	I155_bin.11.strict	I155_bin.11.strict_P17339	22860	0.98	0	0.98	Medium-quality	Genome-fragment
Infant	I155	I155_bin.11.strict	I155_bin.11.strict_P17342	14244	0.96	0.007	0.96	Low-quality	Genome-fragment
Infant	I155	I155_bin.11.strict	I155_bin.11.strict_P17346	14878	0.947	0.007	0.947	Low-quality	Genome-fragment
Infant	I155	I155_bin.11.strict	I155_bin.11.strict_P17347	53086	0.913	0	0.913	Low-quality	Genome-fragment
Infant	I155	I155_bin.15.orig	I155_bin.15.orig_P17357	59764	0.933	0	0.933	Medium-quality	Genome-fragment
Infant	I155	I155_bin.15.orig	I155_bin.15.orig_P17358	69679	0.9	0	0.9	Low-quality	Genome-fragment
Infant	I155	I155_bin.17.orig	I155_bin.17.orig_P17360	65629	0.993	0	0.993	Medium-quality	Genome-fragment
Infant	I155	I155_bin.18.orig	I155_bin.18.orig_P17361	27965	0.907	0	0.907	High-quality	High-quality
Infant	I155	I155_bin.18.orig	I155_bin.18.orig_P17362	50200	0.933	0	0.933	Medium-quality	Genome-fragment
Infant	I155	I155_bin.19.strict	I155_bin.19.strict_P17365	18973	0.88	0.007	0.88	Low-quality	Genome-fragment
Infant	I155	I155_bin.1.strict	I155_bin.1.strict_P17368	62532	0.913	0.007	0.913	Complete	High-quality
Infant	I155	I155_bin.1.strict	I155_bin.1.strict_P17369	25727	0.893	0.013	0.893	Low-quality	Genome-fragment
Infant	I155	I155_bin.1.strict	I155_bin.1.strict_P17370	29981	0.913	0	0.913	Low-quality	Genome-fragment
Infant	I155	I155_bin.20.strict	I155_bin.20.strict_P17371	95857	0.94	0	0.94	Complete	High-quality
Infant	I155	I155_bin.23.strict	I155_bin.23.strict_P17382	10141	0.887	0	0.887	Low-quality	Genome-fragment
Infant	I155	I155_bin.23.strict	I155_bin.23.strict_P17415	14169	0.873	0	0.873	Low-quality	Genome-fragment
Infant	I155	I155_bin.24.orig	I155_bin.24.orig_P17417	104461	0.867	0	0.867	Medium-quality	Genome-fragment
Infant	I155	I155_bin.24.orig	I155_bin.24.orig_P17419	37009	1	0.033	1	Medium-quality	Genome-fragment
Infant	I155	I155_bin.24.orig	I155_bin.24.orig_P17420	32999	0.933	0	0.933	Low-quality	Genome-fragment
Infant	I155	I155_bin.24.orig	I155_bin.24.orig_P17421	64627	0.887	0	0.887	Medium-quality	Genome-fragment
Infant	I155	I155_bin.25.strict	I155_bin.25.strict_P17422	65583	0.98	0	0.98	Low-quality	Genome-fragment
Infant	I155	I155_bin.25.strict	I155_bin.25.strict_P17423	50302	0.967	0	0.967	Medium-quality	Genome-fragment
Infant	I155	I155_bin.25.strict	I155_bin.25.strict_P17424	18548	0.973	0.04	0.973	Low-quality	Genome-fragment
Infant	I155	I155_bin.26.orig	I155_bin.26.orig_P17425	11754	0.9	0	0.9	Low-quality	Genome-fragment
Infant	I155	I155_bin.27.strict	I155_bin.27.strict_P17426	104792	0.9	0	0.9	Medium-quality	Genome-fragment
Infant	I155	I155_bin.28.strict	I155_bin.28.strict_P17431	14762	0.993	0.02	0.993	Low-quality	Genome-fragment
Infant	I155	I155_bin.28.strict	I155_bin.28.strict_P17437	66742	0.907	0.007	0.907	Low-quality	Genome-fragment
Infant	I155	I155_bin.28.strict	I155_bin.28.strict_P17438	13970	0.867	0	0.867	Low-quality	Genome-fragment
Infant	I155	I155_bin.29.permissive	I155_bin.29.permissive_P17439	90564	0.873	0	0.873	High-quality	High-quality
Infant	I155	I155_bin.2.orig	I155_bin.2.orig_P17441	82344	0.933	0	0.933	Medium-quality	Genome-fragment
Infant	I155	I155_bin.2.orig	I155_bin.2.orig_P17442	108411	0.933	0	0.933	Medium-quality	Genome-fragment
Infant	I155	I155_bin.2.orig	I155_bin.2.orig_P17443	71086	0.953	0	0.953	Complete	High-quality
Infant	I155	I155_bin.30.strict	I155_bin.30.strict_P17444	70832	0.953	0	0.953	High-quality	High-quality
Infant	I155	I155_bin.30.strict	I155_bin.30.strict_P17446	27668	1	0.433	1	Medium-quality	Genome-fragment
Infant	I155	I155_bin.31.permissive	I155_bin.31.permissive_P17447	50917	0.907	0	0.907	Medium-quality	Genome-fragment
Infant	I155	I155_bin.31.permissive	I155_bin.31.permissive_P17448	21699	0.887	0.013	0.887	Low-quality	Genome-fragment
Infant	I155	I155_bin.32.strict	I155_bin.32.strict_P17449	126379	0.833	0	0.833	Complete	High-quality
Infant	I155	I155_bin.32.strict	I155_bin.32.strict_P17450	71118	0.98	0	0.98	Medium-quality	Genome-fragment
Infant	I155	I155_bin.34.permissive	I155_bin.34.permissive_P17452	132898	0.9	0	0.9	Medium-quality	Genome-fragment
Infant	I155	I155_bin.34.permissive	I155_bin.34.permissive_P17453	81529	0.913	0	0.913	Medium-quality	Genome-fragment
Infant	I155	I155_bin.35.strict	I155_bin.35.strict_P17455	31996	0.827	0	0.827	Low-quality	Genome-fragment
Infant	I155	I155_bin.36.orig	I155_bin.36.orig_P17456	61509	0.94	0	0.94	Medium-quality	Genome-fragment
Infant	I155	I155_bin.36.orig	I155_bin.36.orig_P17458	97129	0.873	0.007	0.873	Low-quality	Genome-fragment
Infant	I155	I155_bin.36.orig	I155_bin.36.orig_P17459	31994	0.907	0	0.907	Low-quality	Genome-fragment
Infant	I155	I155_bin.36.orig	I155_bin.36.orig_P17460	31459	0.92	0	0.92	Low-quality	Genome-fragment
Infant	I155	I155_bin.37.strict	I155_bin.37.strict_P17461	96667	0.887	0	0.887	Medium-quality	Genome-fragment
Infant	I155	I155_bin.38.permissive	I155_bin.38.permissive_P17464	33220	0.973	0.007	0.973	High-quality	High-quality
Infant	I155	I155_bin.38.permissive	I155_bin.38.permissive_P17466	24120	0.94	0.02	0.94	Low-quality	Genome-fragment
Infant	I155	I155_bin.38.permissive	I155_bin.38.permissive_P17472	12189	0.98	0.04	0.98	Low-quality	Genome-fragment
Infant	I155	I155_bin.38.permissive	I155_bin.38.permissive_P17484	12238	0.92	0	0.92	Low-quality	Genome-fragment
Infant	I155	I155_bin.41.permissive	I155_bin.41.permissive_P17503	13467	0.853	0	0.853	Low-quality	Genome-fragment
Infant	I155	I155_bin.41.permissive	I155_bin.41.permissive_P17504	19863	0.887	0.007	0.887	Low-quality	Genome-fragment
Infant	I155	I155_bin.42.orig	I155_bin.42.orig_P17505	26370	0.887	0	0.887	Low-quality	Genome-fragment
Infant	I155	I155_bin.42.orig	I155_bin.42.orig_P17511	60457	0.84	0	0.84	Low-quality	Genome-fragment
Infant	I155	I155_bin.42.orig	I155_bin.42.orig_P17513	28916	0.913	0	0.913	Medium-quality	Genome-fragment
Infant	I155	I155_bin.42.orig	I155_bin.42.orig_P17514	27186	0.873	0	0.873	Medium-quality	Genome-fragment
Infant	I155	I155_bin.4.orig	I155_bin.4.orig_P17523	11041	0.947	0.06	0.947	Low-quality	Genome-fragment
Infant	I155	I155_bin.5.strict	I155_bin.5.strict_P17528	52996	0.933	0	0.933	Low-quality	Genome-fragment
Infant	I155	I155_bin.5.strict	I155_bin.5.strict_P17529	35339	0.867	0	0.867	Low-quality	Genome-fragment
Infant	I155	I155_bin.6.strict	I155_bin.6.strict_P17530	129675	0.907	0	0.907	Medium-quality	Genome-fragment
Infant	I155	I155_bin.6.strict	I155_bin.6.strict_P17531	71115	0.9	0	0.9	Medium-quality	Genome-fragment
Infant	I155	I155_bin.6.strict	I155_bin.6.strict_P17532	98676	0.9	0	0.9	Complete	High-quality
Infant	I155	I155_bin.6.strict	I155_bin.6.strict_P17533	109672	0.9	0.007	0.9	Low-quality	Genome-fragment
Infant	I155	I155_bin.7.permissive	I155_bin.7.permissive_P17534	19995	0.967	0	0.967	Medium-quality	Genome-fragment
Infant	I155	I155_bin.8.strict	I155_bin.8.strict_P17544	129427	0.9	0	0.9	High-quality	High-quality
Infant	I155	I155_bin.9.strict	I155_bin.9.strict_P17545	74511	0.913	0.007	0.913	Complete	High-quality
Infant	I155	I155_bin.9.strict	I155_bin.9.strict_P17546	71856	0.807	0	0.807	Medium-quality	Genome-fragment
Infant	I155	I155_bin.9.strict	I155_bin.9.strict_P17549	23364	0.933	0.007	0.933	Medium-quality	Genome-fragment
Infant	I166	I166_bin.12.orig	I166_bin.12.orig_P17551	112685	0.953	0	0.953	Complete	High-quality
Infant	I166	I166_bin.12.orig	I166_bin.12.orig_P17552	28562	0.907	0	0.907	Low-quality	Genome-fragment
Infant	I166	I166_bin.14.orig	I166_bin.14.orig_P17553	114132	0.96	0	0.96	Complete	High-quality
Infant	I166	I166_bin.14.orig	I166_bin.14.orig_P17554	44892	0.933	0	0.933	Low-quality	Genome-fragment
Infant	I166	I166_bin.15.orig	I166_bin.15.orig_P17556	48576	0.98	0	0.98	Complete	High-quality
Infant	I166	I166_bin.15.orig	I166_bin.15.orig_P17557	82020	0.92	0.007	0.92	Complete	High-quality
Infant	I166	I166_bin.15.orig	I166_bin.15.orig_P17558	60334	1	0.013	1	Medium-quality	Genome-fragment
Infant	I166	I166_bin.15.orig	I166_bin.15.orig_P17559	34835	0.907	0	0.907	Low-quality	Genome-fragment
Infant	I166	I166_bin.16.strict	I166_bin.16.strict_P17560	102289	0.893	0	0.893	Complete	High-quality
Infant	I166	I166_bin.17.permissive	I166_bin.17.permissive_P17561	84963	0.913	0.007	0.913	Low-quality	Genome-fragment
Infant	I166	I166_bin.17.permissive	I166_bin.17.permissive_P17562	400174	0.9	0	0.9	High-quality	High-quality
Infant	I166	I166_bin.17.permissive	I166_bin.17.permissive_P17563	71637	0.92	0	0.92	Low-quality	Genome-fragment
Infant	I166	I166_bin.17.permissive	I166_bin.17.permissive_P17564	24958	0.84	0	0.84	Low-quality	Genome-fragment
Infant	I166	I166_bin.18.strict	I166_bin.18.strict_P17565	190747	0.813	0	0.813	Medium-quality	Genome-fragment
Infant	I166	I166_bin.18.strict	I166_bin.18.strict_P17566	44857	1	0.033	1	Medium-quality	Genome-fragment
Infant	I166	I166_bin.18.strict	I166_bin.18.strict_P17567	38317	0.733	0	0.733	Low-quality	Genome-fragment
Infant	I166	I166_bin.18.strict	I166_bin.18.strict_P17569	22508	0.987	0.04	0.987	Medium-quality	Genome-fragment
Infant	I166	I166_bin.19.strict	I166_bin.19.strict_P17576	34006	0.893	0	0.893	Low-quality	Genome-fragment
Infant	I166	I166_bin.1.orig	I166_bin.1.orig_P17579	39304	1	0	1	Medium-quality	Genome-fragment
Infant	I166	I166_bin.20.permissive	I166_bin.20.permissive_P17584	13333	0.933	0	0.933	Low-quality	Genome-fragment
Infant	I166	I166_bin.21.orig	I166_bin.21.orig_P17585	47351	0.913	0	0.913	Low-quality	Genome-fragment
Infant	I166	I166_bin.21.orig	I166_bin.21.orig_P17586	40825	0.9	0.007	0.9	Low-quality	Genome-fragment
Infant	I166	I166_bin.22.orig	I166_bin.22.orig_P17588	90368	0.993	0	0.993	Complete	High-quality
Infant	I166	I166_bin.23.orig	I166_bin.23.orig_P17589	47708	0.973	0	0.973	Medium-quality	Genome-fragment
Infant	I166	I166_bin.23.orig	I166_bin.23.orig_P17591	62783	0.907	0	0.907	Medium-quality	Genome-fragment
Infant	I166	I166_bin.23.orig	I166_bin.23.orig_P17594	11145	0.887	0.2	0.887	Low-quality	Genome-fragment
Infant	I166	I166_bin.24.orig	I166_bin.24.orig_P17597	13859	1	0.107	1	Low-quality	Genome-fragment
Infant	I166	I166_bin.25.strict	I166_bin.25.strict_P17598	134057	0.9	0	0.9	Medium-quality	Genome-fragment
Infant	I166	I166_bin.25.strict	I166_bin.25.strict_P17599	95391	0.907	0	0.907	High-quality	High-quality
Infant	I166	I166_bin.25.strict	I166_bin.25.strict_P17600	21462	0.953	0	0.953	Low-quality	Genome-fragment
Infant	I166	I166_bin.29.orig	I166_bin.29.orig_P17614	20285	0.973	0	0.973	Low-quality	Genome-fragment
Infant	I166	I166_bin.29.orig	I166_bin.29.orig_P17621	20514	0.953	0	0.953	Low-quality	Genome-fragment
Infant	I166	I166_bin.2.orig	I166_bin.2.orig_P17622	59329	0.9	0	0.9	Medium-quality	Genome-fragment
Infant	I166	I166_bin.2.orig	I166_bin.2.orig_P17626	17981	0.673	0	0.673	Low-quality	Genome-fragment
Infant	I166	I166_bin.2.orig	I166_bin.2.orig_P17644	33138	0.873	0	0.873	Low-quality	Genome-fragment
Infant	I166	I166_bin.2.orig	I166_bin.2.orig_P17645	14677	0.96	0	0.96	Low-quality	Genome-fragment
Infant	I166	I166_bin.30.strict	I166_bin.30.strict_P17646	20049	0.907	0	0.907	Low-quality	Genome-fragment
Infant	I166	I166_bin.31.strict	I166_bin.31.strict_P17648	21206	1	0.073	1	Low-quality	Genome-fragment
Infant	I166	I166_bin.31.strict	I166_bin.31.strict_P17651	16397	0.98	0	0.98	Low-quality	Genome-fragment
Infant	I166	I166_bin.32.strict	I166_bin.32.strict_P17678	114343	0.887	0	0.887	Complete	High-quality
Infant	I166	I166_bin.32.strict	I166_bin.32.strict_P17682	25890	0.9	0.007	0.9	Low-quality	Genome-fragment
Infant	I166	I166_bin.32.strict	I166_bin.32.strict_P17684	15790	0.887	0	0.887	Low-quality	Genome-fragment
Infant	I166	I166_bin.33.strict	I166_bin.33.strict_P17685	56412	0.987	0	0.987	Complete	High-quality
Infant	I166	I166_bin.34.orig	I166_bin.34.orig_P17694	15822	0.6	0	0.6	Low-quality	Genome-fragment
Infant	I166	I166_bin.34.orig	I166_bin.34.orig_P17696	33718	0.987	0.027	0.987	Medium-quality	Genome-fragment
Infant	I166	I166_bin.34.orig	I166_bin.34.orig_P17698	18359	0.907	0.007	0.907	Low-quality	Genome-fragment
Infant	I166	I166_bin.36.strict	I166_bin.36.strict_P17701	77363	0.96	0	0.96	Complete	High-quality
Infant	I166	I166_bin.36.strict	I166_bin.36.strict_P17702	59617	0.98	0.007	0.98	Complete	High-quality
Infant	I166	I166_bin.38.orig	I166_bin.38.orig_P17707	60510	0.94	0	0.94	Medium-quality	Genome-fragment
Infant	I166	I166_bin.38.orig	I166_bin.38.orig_P17712	50697	0.953	0	0.953	High-quality	High-quality
Infant	I166	I166_bin.38.orig	I166_bin.38.orig_P17721	44149	0.68	0	0.68	Low-quality	Genome-fragment
Infant	I166	I166_bin.4.orig	I166_bin.4.orig_P17731	19834	0.98	0	0.98	Low-quality	Genome-fragment
Infant	I166	I166_bin.5.orig	I166_bin.5.orig_P17736	92832	0.993	0	0.993	Complete	High-quality
Infant	I166	I166_bin.6.strict	I166_bin.6.strict_P17756	14301	0.887	0.007	0.887	Low-quality	Genome-fragment
Infant	I166	I166_bin.7.orig	I166_bin.7.orig_P17757	196927	0.9	0	0.9	Medium-quality	Genome-fragment
Infant	I166	I166_bin.8.orig	I166_bin.8.orig_P17758	90705	0.907	0	0.907	High-quality	High-quality
Infant	I166	I166_bin.9.orig	I166_bin.9.orig_P17759	52628	0.993	0.007	0.993	High-quality	High-quality
Infant	I166	I166_bin.9.orig	I166_bin.9.orig_P17760	92718	0.867	0.007	0.867	Low-quality	Genome-fragment
Infant	I168	I168_bin.10.orig	I168_bin.10.orig_P17761	115561	0.96	0	0.96	Medium-quality	Genome-fragment
Infant	I168	I168_bin.11.strict	I168_bin.11.strict_P17762	31987	0.813	0	0.813	Low-quality	Genome-fragment
Infant	I168	I168_bin.11.strict	I168_bin.11.strict_P17763	74303	0.913	0	0.913	Medium-quality	Genome-fragment
Infant	I168	I168_bin.11.strict	I168_bin.11.strict_P17764	86056	0.893	0.007	0.893	Complete	High-quality
Infant	I168	I168_bin.11.strict	I168_bin.11.strict_P17765	15143	0.833	0.007	0.833	Low-quality	Genome-fragment
Infant	I168	I168_bin.12.strict	I168_bin.12.strict_P17768	65767	0.953	0	0.953	Complete	High-quality
Infant	I168	I168_bin.12.strict	I168_bin.12.strict_P17769	16155	0.887	0.02	0.887	Low-quality	Genome-fragment
Infant	I168	I168_bin.13.orig	I168_bin.13.orig_P17770	22613	0.847	0	0.847	Low-quality	Genome-fragment
Infant	I168	I168_bin.13.orig	I168_bin.13.orig_P17771	51131	0.88	0	0.88	Low-quality	Genome-fragment
Infant	I168	I168_bin.13.orig	I168_bin.13.orig_P17772	61255	0.9	0	0.9	Low-quality	Genome-fragment
Infant	I168	I168_bin.15.strict	I168_bin.15.strict_P17773	94799	0.96	0	0.96	High-quality	High-quality
Infant	I168	I168_bin.18.orig	I168_bin.18.orig_P17778	108556	0.847	0	0.847	High-quality	High-quality
Infant	I168	I168_bin.18.orig	I168_bin.18.orig_P17779	26080	0.893	0	0.893	Low-quality	Genome-fragment
Infant	I168	I168_bin.18.orig	I168_bin.18.orig_P17780	23827	0.847	0.007	0.847	Low-quality	Genome-fragment
Infant	I168	I168_bin.18.orig	I168_bin.18.orig_P17781	68800	0.913	0	0.913	Complete	High-quality
Infant	I168	I168_bin.19.orig	I168_bin.19.orig_P17782	48343	1	0.007	1	Medium-quality	Genome-fragment
Infant	I168	I168_bin.19.orig	I168_bin.19.orig_P17785	143264	0.893	0	0.893	Low-quality	Genome-fragment
Infant	I168	I168_bin.20.permissive	I168_bin.20.permissive_P17793	40078	1	0.2	1	High-quality	High-quality
Infant	I168	I168_bin.21.strict	I168_bin.21.strict_P17798	159614	0.9	0	0.9	Complete	High-quality
Infant	I168	I168_bin.21.strict	I168_bin.21.strict_P17799	101570	0.913	0	0.913	Complete	High-quality
Infant	I168	I168_bin.22.strict	I168_bin.22.strict_P17800	122453	0.933	0	0.933	High-quality	High-quality
Infant	I168	I168_bin.23.strict	I168_bin.23.strict_P17801	57444	0.993	0	0.993	Medium-quality	Genome-fragment
Infant	I168	I168_bin.23.strict	I168_bin.23.strict_P17802	40499	0.987	0	0.987	Medium-quality	Genome-fragment
Infant	I168	I168_bin.24.strict	I168_bin.24.strict_P17803	31936	0.987	0.08	0.987	Medium-quality	Genome-fragment
Infant	I168	I168_bin.24.strict	I168_bin.24.strict_P17807	14107	0.9	0	0.9	Low-quality	Genome-fragment
Infant	I168	I168_bin.25.orig	I168_bin.25.orig_P17809	41973	1	0.007	1	Medium-quality	Genome-fragment
Infant	I168	I168_bin.25.orig	I168_bin.25.orig_P17810	15340	0.88	0	0.88	Low-quality	Genome-fragment
Infant	I168	I168_bin.25.orig	I168_bin.25.orig_P17811	47748	0.993	0.02	0.993	Medium-quality	Genome-fragment
Infant	I168	I168_bin.25.orig	I168_bin.25.orig_P17812	51461	0.893	0	0.893	Medium-quality	Genome-fragment
Infant	I168	I168_bin.26.orig	I168_bin.26.orig_P17813	60735	0.973	0	0.973	High-quality	High-quality
Infant	I168	I168_bin.2.orig	I168_bin.2.orig_P17821	70253	0.887	0	0.887	Low-quality	Genome-fragment
Infant	I168	I168_bin.2.orig	I168_bin.2.orig_P17839	17785	0.693	0	0.693	Low-quality	Genome-fragment
Infant	I168	I168_bin.2.orig	I168_bin.2.orig_P17854	16669	0.927	0	0.927	Low-quality	Genome-fragment
Infant	I168	I168_bin.32.permissive	I168_bin.32.permissive_P17857	14289	0.86	0	0.86	Low-quality	Genome-fragment
Infant	I168	I168_bin.33.permissive	I168_bin.33.permissive_P17858	73448	0.987	0	0.987	Medium-quality	Genome-fragment
Infant	I168	I168_bin.34.strict	I168_bin.34.strict_P17862	65854	0.9	0	0.9	Low-quality	Genome-fragment
Infant	I168	I168_bin.34.strict	I168_bin.34.strict_P17863	112712	0.9	0	0.9	Medium-quality	Genome-fragment
Infant	I168	I168_bin.36.permissive	I168_bin.36.permissive_P17864	139829	0.913	0.007	0.913	Medium-quality	Genome-fragment
Infant	I168	I168_bin.36.permissive	I168_bin.36.permissive_P17865	47660	0.98	0.053	0.98	Medium-quality	Genome-fragment
Infant	I168	I168_bin.36.permissive	I168_bin.36.permissive_P17867	64730	0.993	0.047	0.993	High-quality	High-quality
Infant	I168	I168_bin.36.permissive	I168_bin.36.permissive_P17868	26623	0.873	0	0.873	Low-quality	Genome-fragment
Infant	I168	I168_bin.36.permissive	I168_bin.36.permissive_P17869	111441	0.907	0	0.907	Low-quality	Genome-fragment
Infant	I168	I168_bin.36.permissive	I168_bin.36.permissive_P17870	88622	0.847	0	0.847	Medium-quality	Genome-fragment
Infant	I168	I168_bin.36.permissive	I168_bin.36.permissive_P17871	63342	0.88	0	0.88	Medium-quality	Genome-fragment
Infant	I168	I168_bin.37.orig	I168_bin.37.orig_P17886	20033	0.94	0.007	0.94	Low-quality	Genome-fragment
Infant	I168	I168_bin.38.strict	I168_bin.38.strict_P17890	69462	0.973	0	0.973	Medium-quality	Genome-fragment
Infant	I168	I168_bin.39.orig	I168_bin.39.orig_P17891	128675	0.9	0	0.9	Medium-quality	Genome-fragment
Infant	I168	I168_bin.39.orig	I168_bin.39.orig_P17892	149453	0.9	0	0.9	Medium-quality	Genome-fragment
Infant	I168	I168_bin.39.orig	I168_bin.39.orig_P17893	44106	0.873	0.007	0.873	Low-quality	Genome-fragment
Infant	I168	I168_bin.3.strict	I168_bin.3.strict_P17894	65606	0.953	0	0.953	Medium-quality	Genome-fragment
Infant	I168	I168_bin.4.strict	I168_bin.4.strict_P17897	285279	0.813	0.007	0.813	Complete	High-quality
Infant	I168	I168_bin.5.strict	I168_bin.5.strict_P17898	76752	0.967	0	0.967	Medium-quality	Genome-fragment
Infant	I168	I168_bin.5.strict	I168_bin.5.strict_P17899	52281	1	0.013	1	Medium-quality	Genome-fragment
Infant	I168	I168_bin.6.permissive	I168_bin.6.permissive_P17901	41973	0.953	0	0.953	Medium-quality	Genome-fragment
Infant	I168	I168_bin.6.permissive	I168_bin.6.permissive_P17902	66378	0.9	0	0.9	Medium-quality	Genome-fragment
Infant	I168	I168_bin.6.permissive	I168_bin.6.permissive_P17903	46000	0.847	0.007	0.847	Low-quality	Genome-fragment
Infant	I168	I168_bin.6.permissive	I168_bin.6.permissive_P17904	42719	0.913	0	0.913	Medium-quality	Genome-fragment
Infant	I168	I168_bin.6.permissive	I168_bin.6.permissive_P17905	18369	0.92	0.027	0.92	Low-quality	Genome-fragment
Infant	I168	I168_bin.7.strict	I168_bin.7.strict_P17906	68476	0.953	0	0.953	Complete	High-quality
Infant	I168	I168_bin.9.strict	I168_bin.9.strict_P17908	57861	0.967	0.007	0.967	High-quality	High-quality
Infant	I171	I171_bin.12.strict	I171_bin.12.strict_P17921	208221	0.867	0	0.867	Complete	High-quality
Infant	I171	I171_bin.13.strict	I171_bin.13.strict_P17922	166765	0.827	0	0.827	Medium-quality	Genome-fragment
Infant	I171	I171_bin.13.strict	I171_bin.13.strict_P17923	109289	0.907	0.007	0.907	Complete	High-quality
Infant	I171	I171_bin.16.strict	I171_bin.16.strict_P17925	98416	0.947	0	0.947	High-quality	High-quality
Infant	I171	I171_bin.16.strict	I171_bin.16.strict_P17931	42426	0.913	0	0.913	Low-quality	Genome-fragment
Infant	I171	I171_bin.16.strict	I171_bin.16.strict_P17932	46586	0.907	0	0.907	Low-quality	Genome-fragment
Infant	I171	I171_bin.17.strict	I171_bin.17.strict_P17933	35017	0.927	0.007	0.927	Low-quality	Genome-fragment
Infant	I171	I171_bin.17.strict	I171_bin.17.strict_P17937	10144	0.907	0.02	0.907	Low-quality	Genome-fragment
Infant	I171	I171_bin.18.strict	I171_bin.18.strict_P17938	58878	0.987	0	0.987	Medium-quality	Genome-fragment
Infant	I171	I171_bin.18.strict	I171_bin.18.strict_P17939	50471	0.9	0	0.9	Low-quality	Genome-fragment
Infant	I171	I171_bin.19.permissive	I171_bin.19.permissive_P17951	36837	0.86	0	0.86	Low-quality	Genome-fragment
Infant	I171	I171_bin.19.permissive	I171_bin.19.permissive_P17952	90349	0.907	0	0.907	Medium-quality	Genome-fragment
Infant	I171	I171_bin.19.permissive	I171_bin.19.permissive_P17953	13635	0.987	0.013	0.987	Low-quality	Genome-fragment
Infant	I171	I171_bin.19.permissive	I171_bin.19.permissive_P17954	26190	0.913	0	0.913	High-quality	High-quality
Infant	I171	I171_bin.19.permissive	I171_bin.19.permissive_P17955	31671	0.92	0	0.92	Low-quality	Genome-fragment
Infant	I171	I171_bin.1.strict	I171_bin.1.strict_P17956	91556	0.907	0	0.907	Complete	High-quality
Infant	I171	I171_bin.21.permissive	I171_bin.21.permissive_P17957	75017	0.647	0	0.647	Low-quality	Genome-fragment
Infant	I171	I171_bin.21.permissive	I171_bin.21.permissive_P17958	70827	0.567	0	0.567	Low-quality	Genome-fragment
Infant	I171	I171_bin.21.permissive	I171_bin.21.permissive_P17959	19149	0.967	0	0.967	Low-quality	Genome-fragment
Infant	I171	I171_bin.23.permissive	I171_bin.23.permissive_P17961	82230	0.84	0	0.84	Low-quality	Genome-fragment
Infant	I171	I171_bin.23.permissive	I171_bin.23.permissive_P17962	87103	0.907	0	0.907	Low-quality	Genome-fragment
Infant	I171	I171_bin.24.strict	I171_bin.24.strict_P17963	158296	0.847	0	0.847	Low-quality	Genome-fragment
Infant	I171	I171_bin.26.strict	I171_bin.26.strict_P17966	75603	0.967	0	0.967	High-quality	High-quality
Infant	I171	I171_bin.26.strict	I171_bin.26.strict_P17969	23127	0.867	0	0.867	Low-quality	Genome-fragment
Infant	I171	I171_bin.27.strict	I171_bin.27.strict_P17970	220119	0.9	0	0.9	High-quality	High-quality
Infant	I171	I171_bin.27.strict	I171_bin.27.strict_P17971	23329	0.873	0	0.873	Low-quality	Genome-fragment
Infant	I171	I171_bin.28.permissive	I171_bin.28.permissive_P17973	16348	0.853	0	0.853	Low-quality	Genome-fragment
Infant	I171	I171_bin.29.strict	I171_bin.29.strict_P17974	91161	0.867	0	0.867	Medium-quality	Genome-fragment
Infant	I171	I171_bin.29.strict	I171_bin.29.strict_P17975	50848	0.88	0	0.88	Medium-quality	Genome-fragment
Infant	I171	I171_bin.29.strict	I171_bin.29.strict_P17977	18434	0.887	0	0.887	Low-quality	Genome-fragment
Infant	I171	I171_bin.29.strict	I171_bin.29.strict_P17978	10840	0.98	0	0.98	Low-quality	Genome-fragment
Infant	I171	I171_bin.2.strict	I171_bin.2.strict_P17979	80188	0.94	0	0.94	Medium-quality	Genome-fragment
Infant	I171	I171_bin.2.strict	I171_bin.2.strict_P17980	37170	0.9	0	0.9	Medium-quality	Genome-fragment
Infant	I171	I171_bin.30.permissive	I171_bin.30.permissive_P17981	61276	0.98	0.007	0.98	Medium-quality	Genome-fragment
Infant	I171	I171_bin.30.permissive	I171_bin.30.permissive_P17982	33469	0.993	0.027	0.993	Medium-quality	Genome-fragment
Infant	I171	I171_bin.30.permissive	I171_bin.30.permissive_P17983	19363	0.907	0	0.907	Low-quality	Genome-fragment
Infant	I171	I171_bin.31.strict	I171_bin.31.strict_P17984	116092	0.953	0	0.953	Medium-quality	Genome-fragment
Infant	I171	I171_bin.31.strict	I171_bin.31.strict_P17986	55808	0.96	0	0.96	Medium-quality	Genome-fragment
Infant	I171	I171_bin.31.strict	I171_bin.31.strict_P17987	17922	0.9	0	0.9	Low-quality	Genome-fragment
Infant	I171	I171_bin.33.strict	I171_bin.33.strict_P17994	10113	0.76	0.22	0.76	Low-quality	Genome-fragment
Infant	I171	I171_bin.34.strict	I171_bin.34.strict_P18000	38948	0.84	0	0.84	Low-quality	Genome-fragment
Infant	I171	I171_bin.34.strict	I171_bin.34.strict_P18001	36233	1	0	1	Low-quality	Genome-fragment
Infant	I171	I171_bin.34.strict	I171_bin.34.strict_P18003	98387	0.92	0	0.92	Complete	High-quality
Infant	I171	I171_bin.34.strict	I171_bin.34.strict_P18004	18856	0.907	0	0.907	Low-quality	Genome-fragment
Infant	I171	I171_bin.36.permissive	I171_bin.36.permissive_P18019	34120	0.92	0	0.92	Low-quality	Genome-fragment
Infant	I171	I171_bin.37.strict	I171_bin.37.strict_P18020	44985	0.967	0.007	0.967	Low-quality	Genome-fragment
Infant	I171	I171_bin.3.permissive	I171_bin.3.permissive_P18022	57865	0.993	0	0.993	High-quality	High-quality
Infant	I171	I171_bin.4.orig	I171_bin.4.orig_P18025	107274	0.913	0	0.913	Complete	High-quality
Infant	I171	I171_bin.5.strict	I171_bin.5.strict_P18027	80653	0.9	0	0.9	Medium-quality	Genome-fragment
Infant	I171	I171_bin.8.strict	I171_bin.8.strict_P18047	92487	0.913	0	0.913	High-quality	High-quality
Infant	I171	I171_bin.8.strict	I171_bin.8.strict_P18050	42585	0.993	0	0.993	Medium-quality	Genome-fragment
Infant	I171	I171_bin.8.strict	I171_bin.8.strict_P18051	77232	0.913	0	0.913	Medium-quality	Genome-fragment
Infant	I185	I185_bin.10.orig	I185_bin.10.orig_P18052	200733	0.893	0	0.893	Medium-quality	Genome-fragment
Infant	I185	I185_bin.10.orig	I185_bin.10.orig_P18053	62363	0.873	0	0.873	Low-quality	Genome-fragment
Infant	I185	I185_bin.13.orig	I185_bin.13.orig_P18057	98126	0.96	0.007	0.96	Medium-quality	Genome-fragment
Infant	I185	I185_bin.13.orig	I185_bin.13.orig_P18059	26573	0.953	0	0.953	Low-quality	Genome-fragment
Infant	I185	I185_bin.13.orig	I185_bin.13.orig_P18061	37161	0.973	0.02	0.973	Low-quality	Genome-fragment
Infant	I185	I185_bin.13.orig	I185_bin.13.orig_P18062	19389	0.887	0.02	0.887	Low-quality	Genome-fragment
Infant	I185	I185_bin.14.permissive	I185_bin.14.permissive_P18063	56174	0.98	0.007	0.98	Medium-quality	Genome-fragment
Infant	I185	I185_bin.14.permissive	I185_bin.14.permissive_P18064	119145	0.9	0.007	0.9	Medium-quality	Genome-fragment
Infant	I185	I185_bin.14.permissive	I185_bin.14.permissive_P18065	28552	0.893	0	0.893	Low-quality	Genome-fragment
Infant	I185	I185_bin.16.orig	I185_bin.16.orig_P18067	136688	0.953	0.007	0.953	Complete	High-quality
Infant	I185	I185_bin.16.orig	I185_bin.16.orig_P18072	40161	0.947	0.027	0.947	Medium-quality	Genome-fragment
Infant	I185	I185_bin.16.orig	I185_bin.16.orig_P18078	18260	0.833	0	0.833	Low-quality	Genome-fragment
Infant	I185	I185_bin.16.orig	I185_bin.16.orig_P18079	124271	0.947	0	0.947	Complete	High-quality
Infant	I185	I185_bin.17.orig	I185_bin.17.orig_P18082	62833	0.873	0	0.873	Medium-quality	Genome-fragment
Infant	I185	I185_bin.18.orig	I185_bin.18.orig_P18083	184843	0.88	0	0.88	Medium-quality	Genome-fragment
Infant	I185	I185_bin.18.orig	I185_bin.18.orig_P18084	256266	0.873	0	0.873	Medium-quality	Genome-fragment
Infant	I185	I185_bin.18.orig	I185_bin.18.orig_P18085	83187	0.9	0	0.9	High-quality	High-quality
Infant	I185	I185_bin.1.orig	I185_bin.1.orig_P18099	12604	0.947	0.007	0.947	Low-quality	Genome-fragment
Infant	I185	I185_bin.1.orig	I185_bin.1.orig_P18110	18448	0.84	0	0.84	Low-quality	Genome-fragment
Infant	I185	I185_bin.20.strict	I185_bin.20.strict_P18113	133143	0.94	0	0.94	Medium-quality	Genome-fragment
Infant	I185	I185_bin.20.strict	I185_bin.20.strict_P18114	21029	0.84	0.007	0.84	Low-quality	Genome-fragment
Infant	I185	I185_bin.22.orig	I185_bin.22.orig_P18128	49250	1	0	1	Medium-quality	Genome-fragment
Infant	I185	I185_bin.22.orig	I185_bin.22.orig_P18129	89330	0.933	0	0.933	Complete	High-quality
Infant	I185	I185_bin.23.orig	I185_bin.23.orig_P18130	42779	0.967	0	0.967	Medium-quality	Genome-fragment
Infant	I185	I185_bin.23.orig	I185_bin.23.orig_P18131	24585	0.993	0.067	0.993	Medium-quality	Genome-fragment
Infant	I185	I185_bin.24.orig	I185_bin.24.orig_P18148	11104	0.847	0	0.847	Low-quality	Genome-fragment
Infant	I185	I185_bin.25.orig	I185_bin.25.orig_P18165	33197	0.893	0	0.893	Low-quality	Genome-fragment
Infant	I185	I185_bin.27.orig	I185_bin.27.orig_P18171	11936	0.993	0.053	0.993	Low-quality	Genome-fragment
Infant	I185	I185_bin.29.orig	I185_bin.29.orig_P18176	12259	1	0.787	1	Low-quality	Genome-fragment
Infant	I185	I185_bin.29.orig	I185_bin.29.orig_P18177	26497	0.907	0	0.907	Low-quality	Genome-fragment
Infant	I185	I185_bin.31.orig	I185_bin.31.orig_P18200	61128	0.98	0	0.98	Medium-quality	Genome-fragment
Infant	I185	I185_bin.31.orig	I185_bin.31.orig_P18201	67079	0.993	0.007	0.993	Medium-quality	Genome-fragment
Infant	I185	I185_bin.31.orig	I185_bin.31.orig_P18204	42866	0.867	0	0.867	Low-quality	Genome-fragment
Infant	I185	I185_bin.32.orig	I185_bin.32.orig_P18205	23204	0.887	0.027	0.887	Low-quality	Genome-fragment
Infant	I185	I185_bin.32.orig	I185_bin.32.orig_P18206	44728	0.987	0	0.987	Medium-quality	Genome-fragment
Infant	I185	I185_bin.33.orig	I185_bin.33.orig_P18208	21659	0.88	0	0.88	Low-quality	Genome-fragment
Infant	I185	I185_bin.35.orig	I185_bin.35.orig_P18233	83573	1	0.027	1	Complete	High-quality
Infant	I185	I185_bin.35.orig	I185_bin.35.orig_P18234	35275	0.647	0	0.647	Low-quality	Genome-fragment
Infant	I185	I185_bin.35.orig	I185_bin.35.orig_P18235	83991	0.98	0	0.98	Complete	High-quality
Infant	I185	I185_bin.35.orig	I185_bin.35.orig_P18236	60437	0.993	0.053	0.993	Medium-quality	Genome-fragment
Infant	I185	I185_bin.36.strict	I185_bin.36.strict_P18239	48469	0.84	0	0.84	Low-quality	Genome-fragment
Infant	I185	I185_bin.36.strict	I185_bin.36.strict_P18240	18895	0.967	0	0.967	Low-quality	Genome-fragment
Infant	I185	I185_bin.37.strict	I185_bin.37.strict_P18242	20206	0.86	0.007	0.86	Low-quality	Genome-fragment
Infant	I185	I185_bin.37.strict	I185_bin.37.strict_P18243	17188	0.847	0.007	0.847	Low-quality	Genome-fragment
Infant	I185	I185_bin.39.strict	I185_bin.39.strict_P18244	59682	1	0	1	Complete	High-quality
Infant	I185	I185_bin.3.strict	I185_bin.3.strict_P18246	57501	0.967	0.007	0.967	Medium-quality	Genome-fragment
Infant	I185	I185_bin.40.strict	I185_bin.40.strict_P18247	160053	0.9	0	0.9	Complete	High-quality
Infant	I185	I185_bin.40.strict	I185_bin.40.strict_P18248	100264	0.9	0	0.9	High-quality	High-quality
Infant	I185	I185_bin.41.orig	I185_bin.41.orig_P18249	125279	0.953	0.007	0.953	Complete	High-quality
Infant	I185	I185_bin.42.orig	I185_bin.42.orig_P18250	95761	0.873	0	0.873	Medium-quality	Genome-fragment
Infant	I185	I185_bin.42.orig	I185_bin.42.orig_P18251	119093	0.9	0	0.9	Complete	High-quality
Infant	I185	I185_bin.4.orig	I185_bin.4.orig_P18254	19238	0.787	0	0.787	Low-quality	Genome-fragment
Infant	I185	I185_bin.4.orig	I185_bin.4.orig_P18257	17901	0.96	0.013	0.96	Low-quality	Genome-fragment
Infant	I185	I185_bin.7.orig	I185_bin.7.orig_P18258	88364	0.9	0	0.9	High-quality	High-quality
Infant	I185	I185_bin.7.orig	I185_bin.7.orig_P18259	104928	0.9	0	0.9	Medium-quality	Genome-fragment
Infant	I185	I185_bin.9.strict	I185_bin.9.strict_P18260	20026	0.7	0.007	0.7	Low-quality	Genome-fragment
Infant	I194	I194_bin.10.orig	I194_bin.10.orig_P18265	31730	0.867	0	0.867	Low-quality	Genome-fragment
Infant	I194	I194_bin.10.orig	I194_bin.10.orig_P18266	96798	0.887	0	0.887	Complete	High-quality
Infant	I194	I194_bin.10.orig	I194_bin.10.orig_P18267	25396	0.86	0	0.86	Low-quality	Genome-fragment
Infant	I194	I194_bin.10.orig	I194_bin.10.orig_P18268	34220	0.993	0.013	0.993	High-quality	High-quality
Infant	I194	I194_bin.11.strict	I194_bin.11.strict_P18270	32139	0.927	0.067	0.927	Low-quality	Genome-fragment
Infant	I194	I194_bin.12.orig	I194_bin.12.orig_P18272	183817	0.873	0	0.873	Complete	High-quality
Infant	I194	I194_bin.13.strict	I194_bin.13.strict_P18277	44112	0.853	0	0.853	Low-quality	Genome-fragment
Infant	I194	I194_bin.15.orig	I194_bin.15.orig_P18282	139826	0.9	0	0.9	Low-quality	Genome-fragment
Infant	I194	I194_bin.15.orig	I194_bin.15.orig_P18283	21236	0.893	0	0.893	Low-quality	Genome-fragment
Infant	I194	I194_bin.15.orig	I194_bin.15.orig_P18284	106788	0.9	0	0.9	Low-quality	Genome-fragment
Infant	I194	I194_bin.15.orig	I194_bin.15.orig_P18285	97327	0.913	0.007	0.913	Medium-quality	Genome-fragment
Infant	I194	I194_bin.16.orig	I194_bin.16.orig_P18286	179876	0.893	0	0.893	Medium-quality	Genome-fragment
Infant	I194	I194_bin.18.orig	I194_bin.18.orig_P18301	50797	0.98	0.02	0.98	Low-quality	Genome-fragment
Infant	I194	I194_bin.18.orig	I194_bin.18.orig_P18302	58736	0.96	0.047	0.96	Medium-quality	Genome-fragment
Infant	I194	I194_bin.18.orig	I194_bin.18.orig_P18305	87068	0.993	0.08	0.993	Medium-quality	Genome-fragment
Infant	I194	I194_bin.19.orig	I194_bin.19.orig_P18306	141352	0.92	0.007	0.92	High-quality	High-quality
Infant	I194	I194_bin.1.orig	I194_bin.1.orig_P18307	53135	0.967	0.04	0.967	Medium-quality	Genome-fragment
Infant	I194	I194_bin.1.orig	I194_bin.1.orig_P18309	97369	0.973	0.067	0.973	High-quality	High-quality
Infant	I194	I194_bin.20.orig	I194_bin.20.orig_P18321	28954	0.887	0	0.887	Low-quality	Genome-fragment
Infant	I194	I194_bin.21.orig	I194_bin.21.orig_P18322	88351	0.987	0	0.987	High-quality	High-quality
Infant	I194	I194_bin.23.orig	I194_bin.23.orig_P18330	57062	0.927	0	0.927	High-quality	High-quality
Infant	I194	I194_bin.23.orig	I194_bin.23.orig_P18336	14212	0.94	0	0.94	Low-quality	Genome-fragment
Infant	I194	I194_bin.23.orig	I194_bin.23.orig_P18338	15646	0.887	0	0.887	Medium-quality	Genome-fragment
Infant	I194	I194_bin.24.strict	I194_bin.24.strict_P18342	169474	0.9	0	0.9	Complete	High-quality
Infant	I194	I194_bin.24.strict	I194_bin.24.strict_P18343	13325	0.967	0	0.967	Low-quality	Genome-fragment
Infant	I194	I194_bin.25.permissive	I194_bin.25.permissive_P18345	67589	0.973	0.007	0.973	Medium-quality	Genome-fragment
Infant	I194	I194_bin.25.permissive	I194_bin.25.permissive_P18346	45709	0.893	0	0.893	Low-quality	Genome-fragment
Infant	I194	I194_bin.25.permissive	I194_bin.25.permissive_P18348	45612	1	0	1	Medium-quality	Genome-fragment
Infant	I194	I194_bin.25.permissive	I194_bin.25.permissive_P18350	38259	0.927	0	0.927	Low-quality	Genome-fragment
Infant	I194	I194_bin.25.permissive	I194_bin.25.permissive_P18354	14710	0.793	0.033	0.793	Low-quality	Genome-fragment
Infant	I194	I194_bin.25.permissive	I194_bin.25.permissive_P18358	41804	0.927	0	0.927	Low-quality	Genome-fragment
Infant	I194	I194_bin.26.orig	I194_bin.26.orig_P18359	17382	0.82	0	0.82	Low-quality	Genome-fragment
Infant	I194	I194_bin.27.strict	I194_bin.27.strict_P18360	65848	0.853	0	0.853	Low-quality	Genome-fragment
Infant	I194	I194_bin.27.strict	I194_bin.27.strict_P18361	51743	1	0.033	1	Medium-quality	Genome-fragment
Infant	I194	I194_bin.27.strict	I194_bin.27.strict_P18362	187536	0.933	0.007	0.933	High-quality	High-quality
Infant	I194	I194_bin.27.strict	I194_bin.27.strict_P18363	16155	0.833	0	0.833	Low-quality	Genome-fragment
Infant	I194	I194_bin.27.strict	I194_bin.27.strict_P18364	93333	0.913	0	0.913	Complete	High-quality
Infant	I194	I194_bin.28.orig	I194_bin.28.orig_P18367	40623	1	0.06	1	Medium-quality	Genome-fragment
Infant	I194	I194_bin.30.orig	I194_bin.30.orig_P18370	56240	0.953	0.007	0.953	Low-quality	Genome-fragment
Infant	I194	I194_bin.30.orig	I194_bin.30.orig_P18371	13393	0.933	0.047	0.933	Low-quality	Genome-fragment
Infant	I194	I194_bin.34.strict	I194_bin.34.strict_P18372	35291	0.873	0	0.873	Low-quality	Genome-fragment
Infant	I194	I194_bin.35.orig	I194_bin.35.orig_P18385	76084	0.907	0.007	0.907	High-quality	High-quality
Infant	I194	I194_bin.36.permissive	I194_bin.36.permissive_P18386	90256	0.933	0	0.933	Medium-quality	Genome-fragment
Infant	I194	I194_bin.37.orig	I194_bin.37.orig_P18391	77629	0.747	0	0.747	Low-quality	Genome-fragment
Infant	I194	I194_bin.38.orig	I194_bin.38.orig_P18393	175842	0.847	0	0.847	Medium-quality	Genome-fragment
Infant	I194	I194_bin.38.orig	I194_bin.38.orig_P18394	77866	0.987	0	0.987	High-quality	High-quality
Infant	I194	I194_bin.39.orig	I194_bin.39.orig_P18396	119975	0.907	0	0.907	Medium-quality	Genome-fragment
Infant	I194	I194_bin.39.orig	I194_bin.39.orig_P18397	91705	1	0.047	1	Complete	High-quality
Infant	I194	I194_bin.41.strict	I194_bin.41.strict_P18412	15557	0.827	0.007	0.827	Low-quality	Genome-fragment
Infant	I194	I194_bin.41.strict	I194_bin.41.strict_P18414	62304	0.96	0	0.96	Complete	High-quality
Infant	I194	I194_bin.41.strict	I194_bin.41.strict_P18415	34693	0.827	0	0.827	Low-quality	Genome-fragment
Infant	I194	I194_bin.41.strict	I194_bin.41.strict_P18416	17738	0.92	0	0.92	Low-quality	Genome-fragment
Infant	I194	I194_bin.41.strict	I194_bin.41.strict_P18417	19501	0.967	0.007	0.967	Low-quality	Genome-fragment
Infant	I194	I194_bin.5.orig	I194_bin.5.orig_P18419	114558	0.9	0	0.9	High-quality	High-quality
Infant	I194	I194_bin.6.orig	I194_bin.6.orig_P18420	30864	0.927	0	0.927	Low-quality	Genome-fragment
Infant	I194	I194_bin.6.orig	I194_bin.6.orig_P18421	87744	0.92	0	0.92	High-quality	High-quality
Infant	I194	I194_bin.6.orig	I194_bin.6.orig_P18422	58229	0.92	0	0.92	Complete	High-quality
Infant	I194	I194_bin.9.orig	I194_bin.9.orig_P18428	22369	0.993	0.007	0.993	Low-quality	Genome-fragment
Infant	I196	I196_bin.11.orig	I196_bin.11.orig_P18444	91045	0.9	0.013	0.9	Medium-quality	Genome-fragment
Infant	I196	I196_bin.11.orig	I196_bin.11.orig_P18445	26971	0.913	0	0.913	Low-quality	Genome-fragment
Infant	I196	I196_bin.15.strict	I196_bin.15.strict_P18450	220356	0.907	0	0.907	Complete	High-quality
Infant	I196	I196_bin.15.strict	I196_bin.15.strict_P18451	106335	0.9	0	0.9	Complete	High-quality
Infant	I196	I196_bin.15.strict	I196_bin.15.strict_P18452	109660	0.907	0	0.907	Complete	High-quality
Infant	I196	I196_bin.17.orig	I196_bin.17.orig_P18454	55253	0.887	0	0.887	Low-quality	Genome-fragment
Infant	I196	I196_bin.17.orig	I196_bin.17.orig_P18455	115915	0.813	0	0.813	Medium-quality	Genome-fragment
Infant	I196	I196_bin.17.orig	I196_bin.17.orig_P18457	91380	0.947	0	0.947	Complete	High-quality
Infant	I196	I196_bin.17.orig	I196_bin.17.orig_P18459	46565	0.947	0	0.947	Low-quality	Genome-fragment
Infant	I196	I196_bin.17.orig	I196_bin.17.orig_P18460	22421	0.993	0	0.993	Low-quality	Genome-fragment
Infant	I196	I196_bin.17.orig	I196_bin.17.orig_P18461	39260	0.887	0	0.887	Low-quality	Genome-fragment
Infant	I196	I196_bin.19.strict	I196_bin.19.strict_P18465	27135	0.987	0	0.987	Medium-quality	Genome-fragment
Infant	I196	I196_bin.24.orig	I196_bin.24.orig_P18494	39811	0.727	0	0.727	Low-quality	Genome-fragment
Infant	I196	I196_bin.24.orig	I196_bin.24.orig_P18503	13984	0.947	0.013	0.947	Low-quality	Genome-fragment
Infant	I196	I196_bin.25.orig	I196_bin.25.orig_P18504	148597	0.933	0	0.933	Low-quality	Genome-fragment
Infant	I196	I196_bin.25.orig	I196_bin.25.orig_P18505	169535	0.92	0	0.92	High-quality	High-quality
Infant	I196	I196_bin.25.orig	I196_bin.25.orig_P18506	27499	0.953	0	0.953	Low-quality	Genome-fragment
Infant	I196	I196_bin.26.orig	I196_bin.26.orig_P18510	84742	1	0.013	1	Medium-quality	Genome-fragment
Infant	I196	I196_bin.26.orig	I196_bin.26.orig_P18511	47622	1	0.04	1	Low-quality	Genome-fragment
Infant	I196	I196_bin.27.orig	I196_bin.27.orig_P18512	53216	0.967	0	0.967	High-quality	High-quality
Infant	I196	I196_bin.27.orig	I196_bin.27.orig_P18513	11590	0.933	0.033	0.933	Low-quality	Genome-fragment
Infant	I196	I196_bin.30.strict	I196_bin.30.strict_P18515	24266	0.953	0.027	0.953	Low-quality	Genome-fragment
Infant	I196	I196_bin.31.orig	I196_bin.31.orig_P18516	68511	0.867	0	0.867	Low-quality	Genome-fragment
Infant	I196	I196_bin.31.orig	I196_bin.31.orig_P18517	27511	1	0.013	1	Low-quality	Genome-fragment
Infant	I196	I196_bin.32.orig	I196_bin.32.orig_P18519	83227	0.973	0	0.973	Medium-quality	Genome-fragment
Infant	I196	I196_bin.32.orig	I196_bin.32.orig_P18521	34655	0.993	0.007	0.993	Medium-quality	Genome-fragment
Infant	I196	I196_bin.32.orig	I196_bin.32.orig_P18522	23034	0.913	0	0.913	Low-quality	Genome-fragment
Infant	I196	I196_bin.34.strict	I196_bin.34.strict_P18524	92492	0.92	0	0.92	Medium-quality	Genome-fragment
Infant	I196	I196_bin.35.orig	I196_bin.35.orig_P18525	101027	0.9	0	0.9	High-quality	High-quality
Infant	I196	I196_bin.35.orig	I196_bin.35.orig_P18526	102250	0.94	0	0.94	Complete	High-quality
Infant	I196	I196_bin.3.permissive	I196_bin.3.permissive_P18527	18011	0.933	0	0.933	Low-quality	Genome-fragment
Infant	I196	I196_bin.4.orig	I196_bin.4.orig_P18529	23414	0.927	0	0.927	Low-quality	Genome-fragment
Infant	I196	I196_bin.4.orig	I196_bin.4.orig_P18530	10211	0.927	0	0.927	Low-quality	Genome-fragment
Infant	I196	I196_bin.4.orig	I196_bin.4.orig_P18531	32403	0.913	0	0.913	Low-quality	Genome-fragment
Infant	I196	I196_bin.5.strict	I196_bin.5.strict_P18532	84607	0.887	0	0.887	Medium-quality	Genome-fragment
Infant	I196	I196_bin.5.strict	I196_bin.5.strict_P18533	62320	0.88	0	0.88	Low-quality	Genome-fragment
Infant	I196	I196_bin.5.strict	I196_bin.5.strict_P18535	30556	0.92	0	0.92	Low-quality	Genome-fragment
Infant	I196	I196_bin.5.strict	I196_bin.5.strict_P18560	15717	0.893	0	0.893	Low-quality	Genome-fragment
Infant	I196	I196_bin.5.strict	I196_bin.5.strict_P18561	15912	0.82	0	0.82	Medium-quality	Genome-fragment
Infant	I196	I196_bin.7.strict	I196_bin.7.strict_P18586	26959	0.9	0	0.9	Low-quality	Genome-fragment
Infant	I196	I196_bin.9.permissive	I196_bin.9.permissive_P18587	17363	0.853	0	0.853	Low-quality	Genome-fragment
Infant	I59	I59_bin.10.strict	I59_bin.10.strict_P18588	36931	0.8	0	0.8	Medium-quality	Genome-fragment
Infant	I59	I59_bin.10.strict	I59_bin.10.strict_P18589	29739	0.807	0	0.807	Low-quality	Genome-fragment
Infant	I59	I59_bin.10.strict	I59_bin.10.strict_P18590	106485	0.9	0	0.9	Medium-quality	Genome-fragment
Infant	I59	I59_bin.10.strict	I59_bin.10.strict_P18591	44652	0.933	0	0.933	Low-quality	Genome-fragment
Infant	I59	I59_bin.11.orig	I59_bin.11.orig_P18593	124610	0.92	0	0.92	Medium-quality	Genome-fragment
Infant	I59	I59_bin.12.permissive	I59_bin.12.permissive_P18598	96296	0.94	0	0.94	Medium-quality	Genome-fragment
Infant	I59	I59_bin.13.orig	I59_bin.13.orig_P18599	112992	0.92	0	0.92	Complete	High-quality
Infant	I59	I59_bin.14.strict	I59_bin.14.strict_P18600	16600	0.913	0	0.913	Low-quality	Genome-fragment
Infant	I59	I59_bin.14.strict	I59_bin.14.strict_P18601	20787	0.993	0.067	0.993	Low-quality	Genome-fragment
Infant	I59	I59_bin.14.strict	I59_bin.14.strict_P18602	15710	0.927	0	0.927	Low-quality	Genome-fragment
Infant	I59	I59_bin.16.orig	I59_bin.16.orig_P18604	130042	0.92	0	0.92	Medium-quality	Genome-fragment
Infant	I59	I59_bin.18.orig	I59_bin.18.orig_P18611	15202	0.94	0	0.94	Low-quality	Genome-fragment
Infant	I59	I59_bin.19.orig	I59_bin.19.orig_P18619	30592	0.993	0.013	0.993	Medium-quality	Genome-fragment
Infant	I59	I59_bin.19.orig	I59_bin.19.orig_P18624	46169	0.96	0.007	0.96	Complete	High-quality
Infant	I59	I59_bin.19.orig	I59_bin.19.orig_P18625	20261	0.993	0.013	0.993	Low-quality	Genome-fragment
Infant	I59	I59_bin.19.orig	I59_bin.19.orig_P18626	19682	0.993	0.02	0.993	Low-quality	Genome-fragment
Infant	I59	I59_bin.19.orig	I59_bin.19.orig_P18627	11085	0.987	0.013	0.987	Low-quality	Genome-fragment
Infant	I59	I59_bin.1.strict	I59_bin.1.strict_P18628	40654	0.987	0.033	0.987	Medium-quality	Genome-fragment
Infant	I59	I59_bin.21.orig	I59_bin.21.orig_P18643	71801	0.973	0	0.973	Complete	High-quality
Infant	I59	I59_bin.21.orig	I59_bin.21.orig_P18644	70541	0.973	0	0.973	Complete	High-quality
Infant	I59	I59_bin.21.orig	I59_bin.21.orig_P18647	11722	0.887	0	0.887	Low-quality	Genome-fragment
Infant	I59	I59_bin.22.orig	I59_bin.22.orig_P18651	48022	0.953	0	0.953	Medium-quality	Genome-fragment
Infant	I59	I59_bin.22.orig	I59_bin.22.orig_P18653	144275	0.8	0	0.8	Low-quality	Genome-fragment
Infant	I59	I59_bin.22.orig	I59_bin.22.orig_P18655	17191	0.92	0	0.92	Low-quality	Genome-fragment
Infant	I59	I59_bin.25.orig	I59_bin.25.orig_P18669	62209	0.96	0.007	0.96	Medium-quality	Genome-fragment
Infant	I59	I59_bin.25.orig	I59_bin.25.orig_P18670	42520	0.987	0	0.987	Medium-quality	Genome-fragment
Infant	I59	I59_bin.25.orig	I59_bin.25.orig_P18671	191973	0.92	0	0.92	Complete	High-quality
Infant	I59	I59_bin.3.orig	I59_bin.3.orig_P18674	63945	0.987	0	0.987	High-quality	High-quality
Infant	I59	I59_bin.4.orig	I59_bin.4.orig_P18684	12861	0.993	0.013	0.993	Low-quality	Genome-fragment
Infant	I59	I59_bin.6.orig	I59_bin.6.orig_P18689	83164	0.973	0	0.973	High-quality	High-quality
Infant	I59	I59_bin.6.orig	I59_bin.6.orig_P18690	178744	0.847	0	0.847	Medium-quality	Genome-fragment
Infant	I59	I59_bin.6.orig	I59_bin.6.orig_P18691	63322	0.993	0	0.993	Medium-quality	Genome-fragment
Infant	I59	I59_bin.8.orig	I59_bin.8.orig_P18706	105361	0.9	0	0.9	Medium-quality	Genome-fragment
Infant	I59	I59_bin.8.orig	I59_bin.8.orig_P18708	69302	0.907	0	0.907	Medium-quality	Genome-fragment
Infant	I217	I217_bin.14.orig	I217_bin.14.orig_P18716	27436	0.94	0	0.94	Low-quality	Genome-fragment
Infant	I217	I217_bin.15.strict	I217_bin.15.strict_P18717	139605	0.9	0.007	0.9	Complete	High-quality
Infant	I217	I217_bin.15.strict	I217_bin.15.strict_P18718	22581	0.853	0	0.853	Low-quality	Genome-fragment
Infant	I217	I217_bin.16.strict	I217_bin.16.strict_P18719	57398	0.967	0	0.967	Medium-quality	Genome-fragment
Infant	I217	I217_bin.16.strict	I217_bin.16.strict_P18720	83935	0.94	0	0.94	Medium-quality	Genome-fragment
Infant	I217	I217_bin.17.strict	I217_bin.17.strict_P18721	148101	0.887	0	0.887	Complete	High-quality
Infant	I217	I217_bin.18.orig	I217_bin.18.orig_P18724	37080	0.987	0.013	0.987	Low-quality	Genome-fragment
Infant	I217	I217_bin.1.orig	I217_bin.1.orig_P18728	71946	0.887	0	0.887	Low-quality	Genome-fragment
Infant	I217	I217_bin.1.orig	I217_bin.1.orig_P18730	20193	0.98	0.013	0.98	Low-quality	Genome-fragment
Infant	I217	I217_bin.1.orig	I217_bin.1.orig_P18731	32607	0.913	0	0.913	Low-quality	Genome-fragment
Infant	I217	I217_bin.1.orig	I217_bin.1.orig_P18732	10618	0.947	0.027	0.947	Low-quality	Genome-fragment
Infant	I217	I217_bin.20.strict	I217_bin.20.strict_P18733	57557	0.94	0	0.94	Complete	High-quality
Infant	I217	I217_bin.23.permissive	I217_bin.23.permissive_P18761	109748	0.987	0.053	0.987	High-quality	High-quality
Infant	I217	I217_bin.23.permissive	I217_bin.23.permissive_P18762	14724	0.853	0.007	0.853	Low-quality	Genome-fragment
Infant	I217	I217_bin.23.permissive	I217_bin.23.permissive_P18763	67066	0.92	0	0.92	High-quality	High-quality
Infant	I217	I217_bin.23.permissive	I217_bin.23.permissive_P18764	91265	0.9	0	0.9	Medium-quality	Genome-fragment
Infant	I217	I217_bin.23.permissive	I217_bin.23.permissive_P18765	29739	0.9	0	0.9	Low-quality	Genome-fragment
Infant	I217	I217_bin.23.permissive	I217_bin.23.permissive_P18766	18596	0.907	0.007	0.907	Low-quality	Genome-fragment
Infant	I217	I217_bin.25.strict	I217_bin.25.strict_P18767	12117	0.92	0	0.92	Low-quality	Genome-fragment
Infant	I217	I217_bin.25.strict	I217_bin.25.strict_P18768	115709	0.907	0	0.907	Medium-quality	Genome-fragment
Infant	I217	I217_bin.26.strict	I217_bin.26.strict_P18769	92845	0.973	0	0.973	Complete	High-quality
Infant	I217	I217_bin.26.strict	I217_bin.26.strict_P18770	43073	0.993	0.013	0.993	Medium-quality	Genome-fragment
Infant	I217	I217_bin.27.strict	I217_bin.27.strict_P18774	32237	0.907	0	0.907	High-quality	High-quality
Infant	I217	I217_bin.2.strict	I217_bin.2.strict_P18775	92631	0.8	0	0.8	Low-quality	Genome-fragment
Infant	I217	I217_bin.31.strict	I217_bin.31.strict_P18778	24858	1	0.08	1	Low-quality	Genome-fragment
Infant	I217	I217_bin.34.orig	I217_bin.34.orig_P18791	51473	0.92	0.007	0.92	Low-quality	Genome-fragment
Infant	I217	I217_bin.34.orig	I217_bin.34.orig_P18792	31003	0.98	0	0.98	Low-quality	Genome-fragment
Infant	I217	I217_bin.34.orig	I217_bin.34.orig_P18793	10378	0.847	0	0.847	Low-quality	Genome-fragment
Infant	I217	I217_bin.35.orig	I217_bin.35.orig_P18795	19605	0.82	0	0.82	Low-quality	Genome-fragment
Infant	I217	I217_bin.36.strict	I217_bin.36.strict_P18796	35487	0.973	0.007	0.973	Low-quality	Genome-fragment
Infant	I217	I217_bin.36.strict	I217_bin.36.strict_P18803	86037	0.913	0	0.913	Complete	High-quality
Infant	I217	I217_bin.36.strict	I217_bin.36.strict_P18804	28565	0.827	0	0.827	Complete	High-quality
Infant	I217	I217_bin.36.strict	I217_bin.36.strict_P18805	22165	0.907	0	0.907	Low-quality	Genome-fragment
Infant	I217	I217_bin.36.strict	I217_bin.36.strict_P18806	16653	0.887	0	0.887	Low-quality	Genome-fragment
Infant	I217	I217_bin.38.orig	I217_bin.38.orig_P18813	29130	0.92	0	0.92	Medium-quality	Genome-fragment
Infant	I217	I217_bin.39.permissive	I217_bin.39.permissive_P18814	25648	0.873	0	0.873	Low-quality	Genome-fragment
Infant	I217	I217_bin.39.permissive	I217_bin.39.permissive_P18815	16854	0.887	0.007	0.887	Low-quality	Genome-fragment
Infant	I217	I217_bin.3.orig	I217_bin.3.orig_P18817	29703	0.887	0	0.887	Low-quality	Genome-fragment
Infant	I217	I217_bin.3.orig	I217_bin.3.orig_P18818	16223	0.94	0.013	0.94	Medium-quality	Genome-fragment
Infant	I217	I217_bin.41.strict	I217_bin.41.strict_P18820	121516	0.927	0	0.927	Complete	High-quality
Infant	I217	I217_bin.42.orig	I217_bin.42.orig_P18821	99490	0.933	0.013	0.933	Low-quality	Genome-fragment
Infant	I217	I217_bin.43.strict	I217_bin.43.strict_P18822	71419	0.9	0	0.9	High-quality	High-quality
Infant	I217	I217_bin.47.permissive	I217_bin.47.permissive_P18834	129891	0.907	0	0.907	Medium-quality	Genome-fragment
Infant	I217	I217_bin.47.permissive	I217_bin.47.permissive_P18836	58921	0.913	0	0.913	High-quality	High-quality
Infant	I217	I217_bin.47.permissive	I217_bin.47.permissive_P18837	166776	0.9	0.007	0.9	Complete	High-quality
Infant	I217	I217_bin.47.permissive	I217_bin.47.permissive_P18838	105573	0.913	0	0.913	Medium-quality	Genome-fragment
Infant	I217	I217_bin.48.strict	I217_bin.48.strict_P18839	28592	0.76	0	0.76	Low-quality	Genome-fragment
Infant	I217	I217_bin.48.strict	I217_bin.48.strict_P18840	13958	0.98	0.013	0.98	Low-quality	Genome-fragment
Infant	I217	I217_bin.4.strict	I217_bin.4.strict_P18842	132152	0.9	0	0.9	High-quality	High-quality
Infant	I217	I217_bin.4.strict	I217_bin.4.strict_P18843	11405	0.813	0	0.813	Low-quality	Genome-fragment
Infant	I217	I217_bin.50.orig	I217_bin.50.orig_P18844	82250	0.947	0	0.947	Complete	High-quality
Infant	I217	I217_bin.5.strict	I217_bin.5.strict_P18845	27754	1	0.067	1	Medium-quality	Genome-fragment
Infant	I217	I217_bin.7.strict	I217_bin.7.strict_P18861	151028	0.94	0	0.94	Complete	High-quality
Infant	I219	I219_bin.11.permissive	I219_bin.11.permissive_P18888	105203	0.96	0.013	0.96	High-quality	High-quality
Infant	I219	I219_bin.11.permissive	I219_bin.11.permissive_P18889	50770	0.92	0.02	0.92	Low-quality	Genome-fragment
Infant	I219	I219_bin.11.permissive	I219_bin.11.permissive_P18890	44605	0.953	0.013	0.953	Medium-quality	Genome-fragment
Infant	I219	I219_bin.11.permissive	I219_bin.11.permissive_P18891	16629	0.88	0.013	0.88	Low-quality	Genome-fragment
Infant	I219	I219_bin.13.orig	I219_bin.13.orig_P18896	52250	0.907	0	0.907	Low-quality	Genome-fragment
Infant	I219	I219_bin.13.orig	I219_bin.13.orig_P18901	19408	0.913	0	0.913	Low-quality	Genome-fragment
Infant	I219	I219_bin.14.strict	I219_bin.14.strict_P18903	25950	0.907	0	0.907	Medium-quality	Genome-fragment
Infant	I219	I219_bin.14.strict	I219_bin.14.strict_P18904	68369	0.92	0	0.92	Medium-quality	Genome-fragment
Infant	I219	I219_bin.16.strict	I219_bin.16.strict_P18906	16252	0.927	0.007	0.927	Low-quality	Genome-fragment
Infant	I219	I219_bin.17.orig	I219_bin.17.orig_P18913	29825	0.953	0.007	0.953	Complete	High-quality
Infant	I219	I219_bin.17.orig	I219_bin.17.orig_P18914	12382	1	0.16	1	Low-quality	Genome-fragment
Infant	I219	I219_bin.18.strict	I219_bin.18.strict_P18915	394103	0.847	0	0.847	High-quality	High-quality
Infant	I219	I219_bin.18.strict	I219_bin.18.strict_P18916	371771	0.853	0	0.853	Medium-quality	Genome-fragment
Infant	I219	I219_bin.18.strict	I219_bin.18.strict_P18917	48849	0.9	0	0.9	Low-quality	Genome-fragment
Infant	I219	I219_bin.18.strict	I219_bin.18.strict_P18918	16843	0.847	0	0.847	Low-quality	Genome-fragment
Infant	I219	I219_bin.19.orig	I219_bin.19.orig_P18922	149835	0.927	0	0.927	Medium-quality	Genome-fragment
Infant	I219	I219_bin.19.orig	I219_bin.19.orig_P18923	26625	0.887	0	0.887	Low-quality	Genome-fragment
Infant	I219	I219_bin.20.orig	I219_bin.20.orig_P18928	20365	0.747	0.04	0.747	Low-quality	Genome-fragment
Infant	I219	I219_bin.20.orig	I219_bin.20.orig_P18929	51768	0.973	0	0.973	Low-quality	Genome-fragment
Infant	I219	I219_bin.20.orig	I219_bin.20.orig_P18930	120419	0.913	0	0.913	Low-quality	Genome-fragment
Infant	I219	I219_bin.20.orig	I219_bin.20.orig_P18931	50185	0.94	0	0.94	Medium-quality	Genome-fragment
Infant	I219	I219_bin.21.permissive	I219_bin.21.permissive_P18932	33990	0.98	0.007	0.98	Medium-quality	Genome-fragment
Infant	I219	I219_bin.22.strict	I219_bin.22.strict_P18947	95900	0.9	0.007	0.9	High-quality	High-quality
Infant	I219	I219_bin.22.strict	I219_bin.22.strict_P18948	21615	0.853	0	0.853	Low-quality	Genome-fragment
Infant	I219	I219_bin.23.permissive	I219_bin.23.permissive_P18949	52321	0.967	0.007	0.967	Medium-quality	Genome-fragment
Infant	I219	I219_bin.24.orig	I219_bin.24.orig_P18952	45655	0.873	0	0.873	Low-quality	Genome-fragment
Infant	I219	I219_bin.26.strict	I219_bin.26.strict_P18953	121289	0.96	0	0.96	High-quality	High-quality
Infant	I219	I219_bin.2.orig	I219_bin.2.orig_P18955	59727	0.953	0	0.953	Complete	High-quality
Infant	I219	I219_bin.30.orig	I219_bin.30.orig_P18956	62442	0.907	0	0.907	High-quality	High-quality
Infant	I219	I219_bin.32.permissive	I219_bin.32.permissive_P18957	150709	0.92	0	0.92	Complete	High-quality
Infant	I219	I219_bin.32.permissive	I219_bin.32.permissive_P18958	30950	0.84	0	0.84	Low-quality	Genome-fragment
Infant	I219	I219_bin.32.permissive	I219_bin.32.permissive_P18966	85929	0.907	0	0.907	Medium-quality	Genome-fragment
Infant	I219	I219_bin.32.permissive	I219_bin.32.permissive_P18967	95032	0.9	0	0.9	Low-quality	Genome-fragment
Infant	I219	I219_bin.32.permissive	I219_bin.32.permissive_P18968	91730	0.9	0.013	0.9	Low-quality	Genome-fragment
Infant	I219	I219_bin.32.permissive	I219_bin.32.permissive_P18969	35338	0.913	0	0.913	Low-quality	Genome-fragment
Infant	I219	I219_bin.33.permissive	I219_bin.33.permissive_P18970	63214	0.887	0	0.887	Low-quality	Genome-fragment
Infant	I219	I219_bin.33.permissive	I219_bin.33.permissive_P18971	48165	0.86	0	0.86	Low-quality	Genome-fragment
Infant	I219	I219_bin.33.permissive	I219_bin.33.permissive_P18972	19071	0.787	0	0.787	Low-quality	Genome-fragment
Infant	I219	I219_bin.33.permissive	I219_bin.33.permissive_P18973	39404	0.9	0.007	0.9	Low-quality	Genome-fragment
Infant	I219	I219_bin.33.permissive	I219_bin.33.permissive_P18974	34330	0.973	0	0.973	Medium-quality	Genome-fragment
Infant	I219	I219_bin.33.permissive	I219_bin.33.permissive_P18975	24316	0.9	0	0.9	Low-quality	Genome-fragment
Infant	I219	I219_bin.33.permissive	I219_bin.33.permissive_P18976	26195	0.88	0.007	0.88	Low-quality	Genome-fragment
Infant	I219	I219_bin.33.permissive	I219_bin.33.permissive_P18977	31103	0.913	0	0.913	Low-quality	Genome-fragment
Infant	I219	I219_bin.35.strict	I219_bin.35.strict_P18989	91055	0.9	0	0.9	Complete	High-quality
Infant	I219	I219_bin.35.strict	I219_bin.35.strict_P18990	91407	0.9	0	0.9	High-quality	High-quality
Infant	I219	I219_bin.35.strict	I219_bin.35.strict_P18991	20778	0.927	0	0.927	Low-quality	Genome-fragment
Infant	I219	I219_bin.37.strict	I219_bin.37.strict_P18994	139325	0.907	0	0.907	Complete	High-quality
Infant	I219	I219_bin.37.strict	I219_bin.37.strict_P18995	30590	0.853	0	0.853	Low-quality	Genome-fragment
Infant	I219	I219_bin.37.strict	I219_bin.37.strict_P18996	74150	0.9	0	0.9	Medium-quality	Genome-fragment
Infant	I219	I219_bin.37.strict	I219_bin.37.strict_P18997	94182	0.907	0	0.907	Medium-quality	Genome-fragment
Infant	I219	I219_bin.38.orig	I219_bin.38.orig_P19000	63235	0.893	0.007	0.893	Medium-quality	Genome-fragment
Infant	I219	I219_bin.39.strict	I219_bin.39.strict_P19001	126284	0.933	0.007	0.933	Medium-quality	Genome-fragment
Infant	I219	I219_bin.39.strict	I219_bin.39.strict_P19007	42700	0.873	0	0.873	Low-quality	Genome-fragment
Infant	I219	I219_bin.40.orig	I219_bin.40.orig_P19009	24995	0.973	0.007	0.973	Low-quality	Genome-fragment
Infant	I219	I219_bin.40.orig	I219_bin.40.orig_P19013	124033	0.953	0.02	0.953	Medium-quality	Genome-fragment
Infant	I219	I219_bin.40.orig	I219_bin.40.orig_P19014	16676	0.873	0.027	0.873	Low-quality	Genome-fragment
Infant	I219	I219_bin.40.orig	I219_bin.40.orig_P19015	85204	0.92	0.013	0.92	Low-quality	Genome-fragment
Infant	I219	I219_bin.40.orig	I219_bin.40.orig_P19016	117576	0.9	0	0.9	High-quality	High-quality
Infant	I219	I219_bin.6.orig	I219_bin.6.orig_P19026	115256	0.887	0	0.887	Medium-quality	Genome-fragment
Infant	I219	I219_bin.6.orig	I219_bin.6.orig_P19027	105652	0.98	0	0.98	Medium-quality	Genome-fragment
Infant	I219	I219_bin.6.orig	I219_bin.6.orig_P19028	102590	0.893	0	0.893	Complete	High-quality
Infant	I219	I219_bin.6.orig	I219_bin.6.orig_P19029	21870	0.96	0	0.96	Low-quality	Genome-fragment
Infant	I219	I219_bin.7.strict	I219_bin.7.strict_P19030	107886	0.913	0	0.913	High-quality	High-quality
Infant	I219	I219_bin.7.strict	I219_bin.7.strict_P19031	14372	0.907	0	0.907	Low-quality	Genome-fragment
Infant	I219	I219_bin.8.strict	I219_bin.8.strict_P19032	77499	0.853	0	0.853	Medium-quality	Genome-fragment
Infant	I219	I219_bin.8.strict	I219_bin.8.strict_P19033	67812	0.96	0	0.96	Medium-quality	Genome-fragment
Infant	I219	I219_bin.8.strict	I219_bin.8.strict_P19034	30020	0.873	0	0.873	Low-quality	Genome-fragment
Infant	I220	I220_bin.10.orig	I220_bin.10.orig_P19039	40125	0.833	0	0.833	Low-quality	Genome-fragment
Infant	I220	I220_bin.11.strict	I220_bin.11.strict_P19040	112425	0.9	0	0.9	High-quality	High-quality
Infant	I220	I220_bin.11.strict	I220_bin.11.strict_P19041	97045	0.913	0.007	0.913	Medium-quality	Genome-fragment
Infant	I220	I220_bin.12.orig	I220_bin.12.orig_P19043	31167	1	0.007	1	Medium-quality	Genome-fragment
Infant	I220	I220_bin.12.orig	I220_bin.12.orig_P19044	19196	0.907	0	0.907	Low-quality	Genome-fragment
Infant	I220	I220_bin.14.strict	I220_bin.14.strict_P19046	232741	0.867	0.007	0.867	Medium-quality	Genome-fragment
Infant	I220	I220_bin.14.strict	I220_bin.14.strict_P19047	55658	0.973	0.007	0.973	High-quality	High-quality
Infant	I220	I220_bin.14.strict	I220_bin.14.strict_P19048	46871	0.98	0.053	0.98	High-quality	High-quality
Infant	I220	I220_bin.14.strict	I220_bin.14.strict_P19049	36152	0.94	0.053	0.94	Medium-quality	Genome-fragment
Infant	I220	I220_bin.14.strict	I220_bin.14.strict_P19054	24316	0.92	0	0.92	Low-quality	Genome-fragment
Infant	I220	I220_bin.15.strict	I220_bin.15.strict_P19055	73815	0.967	0	0.967	High-quality	High-quality
Infant	I220	I220_bin.17.strict	I220_bin.17.strict_P19056	187804	0.913	0	0.913	Complete	High-quality
Infant	I220	I220_bin.1.strict	I220_bin.1.strict_P19057	82712	0.96	0	0.96	Medium-quality	Genome-fragment
Infant	I220	I220_bin.1.strict	I220_bin.1.strict_P19058	56705	0.987	0.02	0.987	High-quality	High-quality
Infant	I220	I220_bin.1.strict	I220_bin.1.strict_P19059	17957	0.853	0.007	0.853	Low-quality	Genome-fragment
Infant	I220	I220_bin.20.orig	I220_bin.20.orig_P19061	31862	1	0.007	1	Medium-quality	Genome-fragment
Infant	I220	I220_bin.20.orig	I220_bin.20.orig_P19062	17822	0.9	0	0.9	Low-quality	Genome-fragment
Infant	I220	I220_bin.20.orig	I220_bin.20.orig_P19063	20184	0.98	0.007	0.98	Low-quality	Genome-fragment
Infant	I220	I220_bin.20.orig	I220_bin.20.orig_P19064	12115	0.873	0	0.873	Low-quality	Genome-fragment
Infant	I220	I220_bin.20.orig	I220_bin.20.orig_P19066	14964	0.853	0	0.853	Low-quality	Genome-fragment
Infant	I220	I220_bin.21.orig	I220_bin.21.orig_P19067	25840	0.867	0	0.867	Low-quality	Genome-fragment
Infant	I220	I220_bin.21.orig	I220_bin.21.orig_P19068	99156	0.907	0.007	0.907	Complete	High-quality
Infant	I220	I220_bin.21.orig	I220_bin.21.orig_P19069	79520	0.9	0.007	0.9	Low-quality	Genome-fragment
Infant	I220	I220_bin.21.orig	I220_bin.21.orig_P19070	12030	0.933	0.007	0.933	Low-quality	Genome-fragment
Infant	I220	I220_bin.24.strict	I220_bin.24.strict_P19082	231233	0.847	0	0.847	Medium-quality	Genome-fragment
Infant	I220	I220_bin.24.strict	I220_bin.24.strict_P19084	115396	0.907	0.027	0.907	High-quality	High-quality
Infant	I220	I220_bin.25.orig	I220_bin.25.orig_P19085	67397	0.913	0	0.913	High-quality	High-quality
Infant	I220	I220_bin.27.strict	I220_bin.27.strict_P19086	146609	0.98	0.027	0.98	Medium-quality	Genome-fragment
Infant	I220	I220_bin.27.strict	I220_bin.27.strict_P19087	88843	0.953	0.007	0.953	Complete	High-quality
Infant	I220	I220_bin.27.strict	I220_bin.27.strict_P19088	113859	0.973	0.02	0.973	Medium-quality	Genome-fragment
Infant	I220	I220_bin.28.orig	I220_bin.28.orig_P19090	22608	1	0.187	1	Low-quality	Genome-fragment
Infant	I220	I220_bin.2.strict	I220_bin.2.strict_P19093	36418	0.907	0	0.907	Low-quality	Genome-fragment
Infant	I220	I220_bin.30.orig	I220_bin.30.orig_P19099	31078	0.973	0.007	0.973	Medium-quality	Genome-fragment
Infant	I220	I220_bin.33.permissive	I220_bin.33.permissive_P19110	49309	0.967	0.027	0.967	Medium-quality	Genome-fragment
Infant	I220	I220_bin.33.permissive	I220_bin.33.permissive_P19111	44245	0.84	0	0.84	Low-quality	Genome-fragment
Infant	I220	I220_bin.33.permissive	I220_bin.33.permissive_P19112	64732	0.987	0.007	0.987	Complete	High-quality
Infant	I220	I220_bin.33.permissive	I220_bin.33.permissive_P19113	137663	0.96	0.007	0.96	Complete	High-quality
Infant	I220	I220_bin.34.strict	I220_bin.34.strict_P19114	50587	0.947	0.007	0.947	High-quality	High-quality
Infant	I220	I220_bin.34.strict	I220_bin.34.strict_P19115	26271	0.98	0.093	0.98	Medium-quality	Genome-fragment
Infant	I220	I220_bin.36.permissive	I220_bin.36.permissive_P19119	74596	0.9	0	0.9	Low-quality	Genome-fragment
Infant	I220	I220_bin.36.permissive	I220_bin.36.permissive_P19120	22476	0.893	0	0.893	Low-quality	Genome-fragment
Infant	I220	I220_bin.3.strict	I220_bin.3.strict_P19125	66502	0.947	0.047	0.947	Medium-quality	Genome-fragment
Infant	I220	I220_bin.3.strict	I220_bin.3.strict_P19126	57636	0.9	0	0.9	Medium-quality	Genome-fragment
Infant	I220	I220_bin.5.strict	I220_bin.5.strict_P19127	138360	0.947	0.007	0.947	High-quality	High-quality
Infant	I220	I220_bin.5.strict	I220_bin.5.strict_P19128	18965	0.987	0.033	0.987	Low-quality	Genome-fragment
Infant	I220	I220_bin.6.orig	I220_bin.6.orig_P19129	42054	0.953	0.02	0.953	Medium-quality	Genome-fragment
Infant	I225	I225_bin.10.strict	I225_bin.10.strict_P19132	27902	0.913	0.007	0.913	Medium-quality	Genome-fragment
Infant	I225	I225_bin.14.orig	I225_bin.14.orig_P19133	119423	0.967	0	0.967	Medium-quality	Genome-fragment
Infant	I225	I225_bin.15.orig	I225_bin.15.orig_P19134	129624	0.86	0	0.86	Medium-quality	Genome-fragment
Infant	I225	I225_bin.15.orig	I225_bin.15.orig_P19136	131867	0.807	0	0.807	Medium-quality	Genome-fragment
Infant	I225	I225_bin.15.orig	I225_bin.15.orig_P19137	28641	0.987	0.007	0.987	Low-quality	Genome-fragment
Infant	I225	I225_bin.15.orig	I225_bin.15.orig_P19138	147030	0.947	0.007	0.947	Medium-quality	Genome-fragment
Infant	I225	I225_bin.15.orig	I225_bin.15.orig_P19139	37124	0.887	0	0.887	Low-quality	Genome-fragment
Infant	I225	I225_bin.16.orig	I225_bin.16.orig_P19140	30446	0.893	0	0.893	Low-quality	Genome-fragment
Infant	I225	I225_bin.18.strict	I225_bin.18.strict_P19142	21116	0.847	0.047	0.847	High-quality	High-quality
Infant	I225	I225_bin.1.strict	I225_bin.1.strict_P19147	33862	0.947	0	0.947	Low-quality	Genome-fragment
Infant	I225	I225_bin.1.strict	I225_bin.1.strict_P19148	25332	0.86	0	0.86	Low-quality	Genome-fragment
Infant	I225	I225_bin.24.strict	I225_bin.24.strict_P19154	52991	0.973	0	0.973	High-quality	High-quality
Infant	I225	I225_bin.24.strict	I225_bin.24.strict_P19157	13776	0.893	0.007	0.893	Low-quality	Genome-fragment
Infant	I225	I225_bin.25.strict	I225_bin.25.strict_P19158	40706	0.827	0	0.827	Low-quality	Genome-fragment
Infant	I225	I225_bin.25.strict	I225_bin.25.strict_P19160	12718	0.9	0.007	0.9	Low-quality	Genome-fragment
Infant	I225	I225_bin.25.strict	I225_bin.25.strict_P19161	53640	0.907	0	0.907	Medium-quality	Genome-fragment
Infant	I225	I225_bin.27.orig	I225_bin.27.orig_P19164	109672	0.9	0.013	0.9	Complete	High-quality
Infant	I225	I225_bin.27.orig	I225_bin.27.orig_P19165	95604	0.907	0	0.907	High-quality	High-quality
Infant	I225	I225_bin.27.orig	I225_bin.27.orig_P19166	31649	1	0.007	1	Medium-quality	Genome-fragment
Infant	I225	I225_bin.28.strict	I225_bin.28.strict_P19167	13500	0.867	0.007	0.867	Low-quality	Genome-fragment
Infant	I225	I225_bin.29.permissive	I225_bin.29.permissive_P19168	256908	0.853	0	0.853	Medium-quality	Genome-fragment
Infant	I225	I225_bin.29.permissive	I225_bin.29.permissive_P19169	24638	0.927	0	0.927	Low-quality	Genome-fragment
Infant	I225	I225_bin.2.strict	I225_bin.2.strict_P19173	37202	0.953	0.013	0.953	Low-quality	Genome-fragment
Infant	I225	I225_bin.30.strict	I225_bin.30.strict_P19174	136684	0.8	0	0.8	Low-quality	Genome-fragment
Infant	I225	I225_bin.30.strict	I225_bin.30.strict_P19175	66377	0.9	0	0.9	High-quality	High-quality
Infant	I225	I225_bin.31.strict	I225_bin.31.strict_P19176	26468	0.867	0	0.867	Low-quality	Genome-fragment
Infant	I225	I225_bin.32.strict	I225_bin.32.strict_P19177	47337	0.92	0	0.92	Low-quality	Genome-fragment
Infant	I225	I225_bin.32.strict	I225_bin.32.strict_P19178	45866	0.987	0.013	0.987	Medium-quality	Genome-fragment
Infant	I225	I225_bin.32.strict	I225_bin.32.strict_P19179	43265	0.993	0	0.993	Complete	High-quality
Infant	I225	I225_bin.35.strict	I225_bin.35.strict_P19183	133587	0.86	0	0.86	Medium-quality	Genome-fragment
Infant	I225	I225_bin.4.strict	I225_bin.4.strict_P19184	90081	0.933	0	0.933	Complete	High-quality
Infant	I225	I225_bin.6.strict	I225_bin.6.strict_P19192	116653	0.913	0	0.913	Complete	High-quality
Infant	I225	I225_bin.6.strict	I225_bin.6.strict_P19193	95926	0.92	0	0.92	High-quality	High-quality
Infant	I225	I225_bin.7.orig	I225_bin.7.orig_P19194	37684	0.987	0.007	0.987	Low-quality	Genome-fragment
Infant	I225	I225_bin.7.orig	I225_bin.7.orig_P19196	79573	0.913	0	0.913	High-quality	High-quality
Infant	I225	I225_bin.7.orig	I225_bin.7.orig_P19197	29458	0.993	0.033	0.993	Low-quality	Genome-fragment
Infant	I225	I225_bin.9.orig	I225_bin.9.orig_P19202	35991	0.96	0	0.96	Low-quality	Genome-fragment
Infant	I225	I225_bin.9.orig	I225_bin.9.orig_P19204	96376	0.9	0.013	0.9	Medium-quality	Genome-fragment
Infant	I234	I234_bin.10.orig	I234_bin.10.orig_P19205	14399	0.713	0	0.713	Low-quality	Genome-fragment
Infant	I234	I234_bin.10.orig	I234_bin.10.orig_P19206	60690	0.947	0.007	0.947	High-quality	High-quality
Infant	I234	I234_bin.11.strict	I234_bin.11.strict_P19207	20269	0.873	0.02	0.873	Medium-quality	Genome-fragment
Infant	I234	I234_bin.11.strict	I234_bin.11.strict_P19208	89275	0.9	0	0.9	High-quality	High-quality
Infant	I234	I234_bin.11.strict	I234_bin.11.strict_P19209	57135	0.927	0	0.927	Low-quality	Genome-fragment
Infant	I234	I234_bin.11.strict	I234_bin.11.strict_P19210	37546	0.933	0	0.933	Low-quality	Genome-fragment
Infant	I234	I234_bin.11.strict	I234_bin.11.strict_P19211	60411	0.9	0	0.9	Medium-quality	Genome-fragment
Infant	I234	I234_bin.14.strict	I234_bin.14.strict_P19212	225165	0.873	0	0.873	Medium-quality	Genome-fragment
Infant	I234	I234_bin.14.strict	I234_bin.14.strict_P19213	133937	0.873	0	0.873	Medium-quality	Genome-fragment
Infant	I234	I234_bin.14.strict	I234_bin.14.strict_P19214	20323	0.947	0.007	0.947	Low-quality	Genome-fragment
Infant	I234	I234_bin.14.strict	I234_bin.14.strict_P19218	31132	0.9	0.007	0.9	Low-quality	Genome-fragment
Infant	I234	I234_bin.15.orig	I234_bin.15.orig_P19219	156653	0.8	0	0.8	Medium-quality	Genome-fragment
Infant	I234	I234_bin.17.orig	I234_bin.17.orig_P19233	18380	0.927	0	0.927	Low-quality	Genome-fragment
Infant	I234	I234_bin.17.orig	I234_bin.17.orig_P19234	99305	0.9	0.007	0.9	Low-quality	Genome-fragment
Infant	I234	I234_bin.17.orig	I234_bin.17.orig_P19235	23110	0.893	0.007	0.893	Medium-quality	Genome-fragment
Infant	I234	I234_bin.18.orig	I234_bin.18.orig_P19240	16944	1	0.093	1	High-quality	High-quality
Infant	I234	I234_bin.19.strict	I234_bin.19.strict_P19241	35555	0.993	0	0.993	Low-quality	Genome-fragment
Infant	I234	I234_bin.19.strict	I234_bin.19.strict_P19243	14158	0.947	0	0.947	Low-quality	Genome-fragment
Infant	I234	I234_bin.19.strict	I234_bin.19.strict_P19244	14298	0.887	0	0.887	Low-quality	Genome-fragment
Infant	I234	I234_bin.1.orig	I234_bin.1.orig_P19245	148179	0.927	0	0.927	Medium-quality	Genome-fragment
Infant	I234	I234_bin.1.orig	I234_bin.1.orig_P19246	107135	0.927	0	0.927	High-quality	High-quality
Infant	I234	I234_bin.1.orig	I234_bin.1.orig_P19247	23766	0.9	0	0.9	Low-quality	Genome-fragment
Infant	I234	I234_bin.20.orig	I234_bin.20.orig_P19248	60873	0.92	0	0.92	Medium-quality	Genome-fragment
Infant	I234	I234_bin.20.orig	I234_bin.20.orig_P19249	62194	0.933	0	0.933	High-quality	High-quality
Infant	I234	I234_bin.20.orig	I234_bin.20.orig_P19250	17225	1	0.053	1	High-quality	High-quality
Infant	I234	I234_bin.21.orig	I234_bin.21.orig_P19253	53872	0.98	0.027	0.98	Medium-quality	Genome-fragment
Infant	I234	I234_bin.24.orig	I234_bin.24.orig_P19266	17939	0.88	0	0.88	Low-quality	Genome-fragment
Infant	I234	I234_bin.25.orig	I234_bin.25.orig_P19276	23078	0.833	0.027	0.833	Low-quality	Genome-fragment
Infant	I234	I234_bin.26.strict	I234_bin.26.strict_P19279	29882	0.973	0	0.973	Low-quality	Genome-fragment
Infant	I234	I234_bin.26.strict	I234_bin.26.strict_P19280	22867	1	0.04	1	Medium-quality	Genome-fragment
Infant	I234	I234_bin.29.strict	I234_bin.29.strict_P19290	24027	0.967	0	0.967	Medium-quality	Genome-fragment
Infant	I234	I234_bin.29.strict	I234_bin.29.strict_P19291	20429	0.933	0	0.933	Low-quality	Genome-fragment
Infant	I234	I234_bin.29.strict	I234_bin.29.strict_P19292	15267	0.513	0.007	0.513	Low-quality	Genome-fragment
Infant	I234	I234_bin.29.strict	I234_bin.29.strict_P19295	37288	0.94	0.007	0.94	Low-quality	Genome-fragment
Infant	I234	I234_bin.2.orig	I234_bin.2.orig_P19297	119307	0.967	0	0.967	Complete	High-quality
Infant	I234	I234_bin.2.orig	I234_bin.2.orig_P19298	57320	0.933	0	0.933	Medium-quality	Genome-fragment
Infant	I234	I234_bin.32.strict	I234_bin.32.strict_P19305	38250	0.967	0.007	0.967	Medium-quality	Genome-fragment
Infant	I234	I234_bin.32.strict	I234_bin.32.strict_P19309	18083	0.9	0	0.9	Low-quality	Genome-fragment
Infant	I234	I234_bin.33.strict	I234_bin.33.strict_P19310	114274	0.907	0	0.907	Medium-quality	Genome-fragment
Infant	I234	I234_bin.33.strict	I234_bin.33.strict_P19318	48470	0.9	0	0.9	Medium-quality	Genome-fragment
Infant	I234	I234_bin.36.orig	I234_bin.36.orig_P19331	90332	0.987	0	0.987	Complete	High-quality
Infant	I234	I234_bin.36.orig	I234_bin.36.orig_P19332	91579	0.94	0	0.94	Complete	High-quality
Infant	I234	I234_bin.37.orig	I234_bin.37.orig_P19334	94455	0.947	0	0.947	Medium-quality	Genome-fragment
Infant	I234	I234_bin.37.orig	I234_bin.37.orig_P19336	112272	0.947	0.007	0.947	Medium-quality	Genome-fragment
Infant	I234	I234_bin.37.orig	I234_bin.37.orig_P19337	136803	0.827	0	0.827	Complete	High-quality
Infant	I234	I234_bin.38.orig	I234_bin.38.orig_P19341	71058	0.98	0.027	0.98	High-quality	High-quality
Infant	I234	I234_bin.39.orig	I234_bin.39.orig_P19343	11544	0.847	0.027	0.847	Low-quality	Genome-fragment
Infant	I234	I234_bin.3.orig	I234_bin.3.orig_P19346	54278	0.967	0.027	0.967	Medium-quality	Genome-fragment
Infant	I234	I234_bin.40.orig	I234_bin.40.orig_P19348	60987	0.88	0	0.88	Medium-quality	Genome-fragment
Infant	I234	I234_bin.40.orig	I234_bin.40.orig_P19349	84545	1	0.02	1	High-quality	High-quality
Infant	I234	I234_bin.40.orig	I234_bin.40.orig_P19350	21001	0.953	0	0.953	High-quality	High-quality
Infant	I234	I234_bin.40.orig	I234_bin.40.orig_P19351	118674	0.907	0	0.907	Medium-quality	Genome-fragment
Infant	I234	I234_bin.41.orig	I234_bin.41.orig_P19356	15607	0.993	0.013	0.993	Low-quality	Genome-fragment
Infant	I234	I234_bin.42.orig	I234_bin.42.orig_P19358	93878	0.927	0	0.927	Medium-quality	Genome-fragment
Infant	I234	I234_bin.42.orig	I234_bin.42.orig_P19361	38399	0.94	0	0.94	Complete	High-quality
Infant	I234	I234_bin.43.orig	I234_bin.43.orig_P19362	101215	0.853	0	0.853	Complete	High-quality
Infant	I234	I234_bin.43.orig	I234_bin.43.orig_P19369	14921	0.947	0	0.947	Low-quality	Genome-fragment
Infant	I234	I234_bin.43.orig	I234_bin.43.orig_P19370	135051	0.907	0	0.907	Medium-quality	Genome-fragment
Infant	I234	I234_bin.43.orig	I234_bin.43.orig_P19371	39660	0.9	0	0.9	Low-quality	Genome-fragment
Infant	I234	I234_bin.43.orig	I234_bin.43.orig_P19372	13663	0.853	0	0.853	Low-quality	Genome-fragment
Infant	I234	I234_bin.46.strict	I234_bin.46.strict_P19396	97267	0.907	0	0.907	Medium-quality	Genome-fragment
Infant	I234	I234_bin.46.strict	I234_bin.46.strict_P19397	87554	0.933	0	0.933	Complete	High-quality
Infant	I234	I234_bin.46.strict	I234_bin.46.strict_P19398	48432	1	0.007	1	High-quality	High-quality
Infant	I234	I234_bin.4.orig	I234_bin.4.orig_P19410	63135	0.993	0	0.993	Medium-quality	Genome-fragment
Infant	I234	I234_bin.4.orig	I234_bin.4.orig_P19416	26630	0.927	0	0.927	Low-quality	Genome-fragment
Infant	I234	I234_bin.4.orig	I234_bin.4.orig_P19419	38851	0.833	0	0.833	Medium-quality	Genome-fragment
Infant	I234	I234_bin.4.orig	I234_bin.4.orig_P19420	70868	0.92	0	0.92	Medium-quality	Genome-fragment
Infant	I234	I234_bin.4.orig	I234_bin.4.orig_P19421	35525	0.853	0	0.853	Low-quality	Genome-fragment
Infant	I234	I234_bin.4.orig	I234_bin.4.orig_P19422	25891	0.9	0	0.9	Low-quality	Genome-fragment
Infant	I234	I234_bin.5.permissive	I234_bin.5.permissive_P19423	69023	0.96	0	0.96	Medium-quality	Genome-fragment
Infant	I234	I234_bin.5.permissive	I234_bin.5.permissive_P19424	55185	0.967	0	0.967	Medium-quality	Genome-fragment
Infant	I234	I234_bin.5.permissive	I234_bin.5.permissive_P19429	52028	0.887	0	0.887	Low-quality	Genome-fragment
Infant	I234	I234_bin.5.permissive	I234_bin.5.permissive_P19430	73491	0.9	0	0.9	Medium-quality	Genome-fragment
Infant	I234	I234_bin.5.permissive	I234_bin.5.permissive_P19432	35732	0.987	0	0.987	Medium-quality	Genome-fragment
Infant	I234	I234_bin.5.permissive	I234_bin.5.permissive_P19433	90685	0.9	0	0.9	Low-quality	Genome-fragment
Infant	I234	I234_bin.5.permissive	I234_bin.5.permissive_P19434	24531	0.92	0.007	0.92	Low-quality	Genome-fragment
Infant	I234	I234_bin.5.permissive	I234_bin.5.permissive_P19435	42041	0.98	0.067	0.98	Medium-quality	Genome-fragment
Infant	I234	I234_bin.5.permissive	I234_bin.5.permissive_P19436	21309	0.927	0	0.927	Low-quality	Genome-fragment
Infant	I234	I234_bin.7.orig	I234_bin.7.orig_P19471	30282	0.993	0	0.993	Low-quality	Genome-fragment
Infant	I234	I234_bin.7.orig	I234_bin.7.orig_P19472	30873	0.993	0	0.993	Low-quality	Genome-fragment
Infant	I234	I234_bin.7.orig	I234_bin.7.orig_P19473	20202	0.893	0.013	0.893	Low-quality	Genome-fragment
Infant	I234	I234_bin.7.orig	I234_bin.7.orig_P19474	62384	0.98	0	0.98	Complete	High-quality
Infant	I234	I234_bin.7.orig	I234_bin.7.orig_P19477	101473	0.9	0	0.9	Complete	High-quality
Infant	I234	I234_bin.9.permissive	I234_bin.9.permissive_P19478	154109	0.847	0	0.847	Medium-quality	Genome-fragment
Infant	I234	I234_bin.9.permissive	I234_bin.9.permissive_P19480	15096	0.78	0.013	0.78	Low-quality	Genome-fragment
Infant	I234	I234_bin.9.permissive	I234_bin.9.permissive_P19481	81044	0.907	0	0.907	Medium-quality	Genome-fragment
Infant	I268	I268_bin.10.strict	I268_bin.10.strict_P19482	62616	0.947	0	0.947	Complete	High-quality
Infant	I268	I268_bin.12.strict	I268_bin.12.strict_P19486	85952	0.84	0	0.84	Medium-quality	Genome-fragment
Infant	I268	I268_bin.16.orig	I268_bin.16.orig_P19491	28208	0.9	0	0.9	Low-quality	Genome-fragment
Infant	I268	I268_bin.16.orig	I268_bin.16.orig_P19492	26618	0.88	0	0.88	Low-quality	Genome-fragment
Infant	I268	I268_bin.16.orig	I268_bin.16.orig_P19493	119437	0.9	0	0.9	Complete	High-quality
Infant	I268	I268_bin.1.strict	I268_bin.1.strict_P19495	32956	0.833	0	0.833	Medium-quality	Genome-fragment
Infant	I268	I268_bin.2.strict	I268_bin.2.strict_P19501	87519	0.967	0	0.967	High-quality	High-quality
Infant	I268	I268_bin.2.strict	I268_bin.2.strict_P19502	87631	0.94	0.013	0.94	Medium-quality	Genome-fragment
Infant	I268	I268_bin.2.strict	I268_bin.2.strict_P19503	48728	0.993	0.04	0.993	Medium-quality	Genome-fragment
Infant	I268	I268_bin.2.strict	I268_bin.2.strict_P19504	43568	1	0.02	1	Medium-quality	Genome-fragment
Infant	I268	I268_bin.2.strict	I268_bin.2.strict_P19505	28161	0.96	0.007	0.96	Low-quality	Genome-fragment
Infant	I268	I268_bin.2.strict	I268_bin.2.strict_P19506	78015	0.9	0.007	0.9	Medium-quality	Genome-fragment
Infant	I268	I268_bin.2.strict	I268_bin.2.strict_P19507	106217	0.913	0	0.913	Complete	High-quality
Infant	I268	I268_bin.2.strict	I268_bin.2.strict_P19508	103921	0.9	0	0.9	Low-quality	Genome-fragment
Infant	I268	I268_bin.2.strict	I268_bin.2.strict_P19509	19320	0.987	0.007	0.987	Low-quality	Genome-fragment
Infant	I268	I268_bin.2.strict	I268_bin.2.strict_P19510	33656	1	0	1	High-quality	High-quality
Infant	I268	I268_bin.2.strict	I268_bin.2.strict_P19511	13979	0.927	0.013	0.927	Low-quality	Genome-fragment
Infant	I268	I268_bin.3.strict	I268_bin.3.strict_P19513	65375	0.887	0	0.887	Low-quality	Genome-fragment
Infant	I268	I268_bin.3.strict	I268_bin.3.strict_P19539	10387	0.94	0	0.94	Low-quality	Genome-fragment
Infant	I268	I268_bin.6.strict	I268_bin.6.strict_P19542	42348	0.98	0.173	0.98	Medium-quality	Genome-fragment
Infant	I268	I268_bin.6.strict	I268_bin.6.strict_P19543	30249	0.827	0	0.827	Low-quality	Genome-fragment
Infant	I268	I268_bin.7.orig	I268_bin.7.orig_P19551	73488	0.913	0	0.913	Complete	High-quality
Infant	I268	I268_bin.7.orig	I268_bin.7.orig_P19552	20540	0.893	0.027	0.893	Low-quality	Genome-fragment
Infant	I268	I268_bin.9.orig	I268_bin.9.orig_P19554	98812	0.933	0	0.933	Complete	High-quality
Infant	I269	I269_bin.10.strict	I269_bin.10.strict_P19555	120894	0.9	0	0.9	Medium-quality	Genome-fragment
Infant	I269	I269_bin.10.strict	I269_bin.10.strict_P19557	22501	1	0.013	1	Low-quality	Genome-fragment
Infant	I269	I269_bin.10.strict	I269_bin.10.strict_P19560	14201	0.647	0	0.647	Low-quality	Genome-fragment
Infant	I269	I269_bin.10.strict	I269_bin.10.strict_P19565	44254	0.947	0	0.947	Medium-quality	Genome-fragment
Infant	I269	I269_bin.10.strict	I269_bin.10.strict_P19566	21469	0.92	0	0.92	High-quality	High-quality
Infant	I269	I269_bin.10.strict	I269_bin.10.strict_P19567	20861	0.973	0.013	0.973	Low-quality	Genome-fragment
Infant	I269	I269_bin.12.orig	I269_bin.12.orig_P19568	57619	0.98	0.007	0.98	Medium-quality	Genome-fragment
Infant	I269	I269_bin.13.orig	I269_bin.13.orig_P19570	37250	0.953	0.007	0.953	Low-quality	Genome-fragment
Infant	I269	I269_bin.13.orig	I269_bin.13.orig_P19571	89641	0.893	0	0.893	Medium-quality	Genome-fragment
Infant	I269	I269_bin.15.strict	I269_bin.15.strict_P19572	103035	0.947	0	0.947	Medium-quality	Genome-fragment
Infant	I269	I269_bin.17.orig	I269_bin.17.orig_P19574	13905	0.7	0.013	0.7	Low-quality	Genome-fragment
Infant	I269	I269_bin.17.orig	I269_bin.17.orig_P19575	40890	0.993	0.007	0.993	Medium-quality	Genome-fragment
Infant	I269	I269_bin.17.orig	I269_bin.17.orig_P19576	30258	0.92	0	0.92	Medium-quality	Genome-fragment
Infant	I269	I269_bin.19.orig	I269_bin.19.orig_P19578	22166	0.88	0	0.88	Medium-quality	Genome-fragment
Infant	I269	I269_bin.19.orig	I269_bin.19.orig_P19579	15688	0.947	0.007	0.947	Low-quality	Genome-fragment
Infant	I269	I269_bin.19.orig	I269_bin.19.orig_P19580	134956	0.9	0	0.9	Medium-quality	Genome-fragment
Infant	I269	I269_bin.22.strict	I269_bin.22.strict_P19588	53684	0.973	0.007	0.973	Medium-quality	Genome-fragment
Infant	I269	I269_bin.22.strict	I269_bin.22.strict_P19589	34216	0.82	0	0.82	Low-quality	Genome-fragment
Infant	I269	I269_bin.24.strict	I269_bin.24.strict_P19590	177457	0.827	0	0.827	Complete	High-quality
Infant	I269	I269_bin.24.strict	I269_bin.24.strict_P19591	133253	0.907	0.007	0.907	Medium-quality	Genome-fragment
Infant	I269	I269_bin.25.orig	I269_bin.25.orig_P19592	43614	0.967	0.007	0.967	Low-quality	Genome-fragment
Infant	I269	I269_bin.28.strict	I269_bin.28.strict_P19596	131750	0.907	0	0.907	Medium-quality	Genome-fragment
Infant	I269	I269_bin.28.strict	I269_bin.28.strict_P19597	184205	0.913	0	0.913	Complete	High-quality
Infant	I269	I269_bin.28.strict	I269_bin.28.strict_P19598	59871	0.9	0.007	0.9	Medium-quality	Genome-fragment
Infant	I269	I269_bin.29.orig	I269_bin.29.orig_P19599	52249	0.993	0.033	0.993	Medium-quality	Genome-fragment
Infant	I269	I269_bin.29.orig	I269_bin.29.orig_P19600	23170	0.847	0	0.847	Low-quality	Genome-fragment
Infant	I269	I269_bin.2.permissive	I269_bin.2.permissive_P19602	80519	0.907	0.007	0.907	High-quality	High-quality
Infant	I269	I269_bin.4.strict	I269_bin.4.strict_P19603	185825	0.833	0	0.833	Medium-quality	Genome-fragment
Infant	I269	I269_bin.4.strict	I269_bin.4.strict_P19604	115212	0.8	0	0.8	Medium-quality	Genome-fragment
Infant	I269	I269_bin.4.strict	I269_bin.4.strict_P19605	37010	1	0.02	1	Medium-quality	Genome-fragment
Infant	I269	I269_bin.6.orig	I269_bin.6.orig_P19617	47649	0.9	0	0.9	Low-quality	Genome-fragment
Infant	I269	I269_bin.8.orig	I269_bin.8.orig_P19621	13975	0.993	0.02	0.993	Low-quality	Genome-fragment
Infant	I271	I271_bin.11.permissive	I271_bin.11.permissive_P19626	191367	0.813	0	0.813	Complete	High-quality
Infant	I271	I271_bin.11.permissive	I271_bin.11.permissive_P19627	121465	0.907	0	0.907	Complete	High-quality
Infant	I271	I271_bin.11.permissive	I271_bin.11.permissive_P19628	102995	0.9	0	0.9	Complete	High-quality
Infant	I271	I271_bin.11.permissive	I271_bin.11.permissive_P19629	79302	0.913	0	0.913	Complete	High-quality
Infant	I271	I271_bin.12.orig	I271_bin.12.orig_P19630	42065	0.92	0	0.92	Low-quality	Genome-fragment
Infant	I271	I271_bin.12.orig	I271_bin.12.orig_P19631	22208	0.987	0.007	0.987	Low-quality	Genome-fragment
Infant	I271	I271_bin.14.orig	I271_bin.14.orig_P19632	44444	0.833	0.007	0.833	Low-quality	Genome-fragment
Infant	I271	I271_bin.14.orig	I271_bin.14.orig_P19633	41566	0.993	0	0.993	Medium-quality	Genome-fragment
Infant	I271	I271_bin.14.orig	I271_bin.14.orig_P19634	151630	0.873	0.007	0.873	Medium-quality	Genome-fragment
Infant	I271	I271_bin.14.orig	I271_bin.14.orig_P19635	107820	0.973	0	0.973	Complete	High-quality
Infant	I271	I271_bin.14.orig	I271_bin.14.orig_P19636	16923	0.94	0.007	0.94	Low-quality	Genome-fragment
Infant	I271	I271_bin.16.orig	I271_bin.16.orig_P19649	72588	0.973	0	0.973	High-quality	High-quality
Infant	I271	I271_bin.16.orig	I271_bin.16.orig_P19650	115747	0.9	0	0.9	Medium-quality	Genome-fragment
Infant	I271	I271_bin.17.orig	I271_bin.17.orig_P19651	33553	0.907	0	0.907	Low-quality	Genome-fragment
Infant	I271	I271_bin.18.strict	I271_bin.18.strict_P19652	131427	0.913	0	0.913	Complete	High-quality
Infant	I271	I271_bin.19.orig	I271_bin.19.orig_P19653	117478	0.96	0.007	0.96	High-quality	High-quality
Infant	I271	I271_bin.19.orig	I271_bin.19.orig_P19656	18090	0.873	0.02	0.873	Low-quality	Genome-fragment
Infant	I271	I271_bin.19.orig	I271_bin.19.orig_P19657	56437	0.94	0.007	0.94	Complete	High-quality
Infant	I271	I271_bin.19.orig	I271_bin.19.orig_P19658	28487	0.86	0	0.86	Medium-quality	Genome-fragment
Infant	I271	I271_bin.1.orig	I271_bin.1.orig_P19659	131869	0.907	0	0.907	High-quality	High-quality
Infant	I271	I271_bin.22.orig	I271_bin.22.orig_P19660	11869	0.927	0	0.927	Low-quality	Genome-fragment
Infant	I271	I271_bin.24.strict	I271_bin.24.strict_P19672	48924	0.98	0	0.98	Medium-quality	Genome-fragment
Infant	I271	I271_bin.24.strict	I271_bin.24.strict_P19674	22544	0.973	0.013	0.973	Low-quality	Genome-fragment
Infant	I271	I271_bin.24.strict	I271_bin.24.strict_P19675	18414	0.98	0.007	0.98	Low-quality	Genome-fragment
Infant	I271	I271_bin.25.orig	I271_bin.25.orig_P19688	79764	0.92	0	0.92	High-quality	High-quality
Infant	I271	I271_bin.26.strict	I271_bin.26.strict_P19689	114494	0.9	0	0.9	High-quality	High-quality
Infant	I271	I271_bin.26.strict	I271_bin.26.strict_P19690	11409	0.813	0.007	0.813	Low-quality	Genome-fragment
Infant	I271	I271_bin.28.orig	I271_bin.28.orig_P19742	21787	0.733	0	0.733	Low-quality	Genome-fragment
Infant	I271	I271_bin.2.strict	I271_bin.2.strict_P19749	78847	0.92	0.007	0.92	High-quality	High-quality
Infant	I271	I271_bin.2.strict	I271_bin.2.strict_P19751	24755	0.927	0	0.927	Low-quality	Genome-fragment
Infant	I271	I271_bin.2.strict	I271_bin.2.strict_P19754	19347	0.833	0	0.833	Low-quality	Genome-fragment
Infant	I271	I271_bin.2.strict	I271_bin.2.strict_P19755	21081	0.913	0.013	0.913	Low-quality	Genome-fragment
Infant	I271	I271_bin.2.strict	I271_bin.2.strict_P19756	13686	0.96	0.007	0.96	Low-quality	Genome-fragment
Infant	I271	I271_bin.3.orig	I271_bin.3.orig_P19758	15729	1	0	1	Low-quality	Genome-fragment
Infant	I271	I271_bin.6.strict	I271_bin.6.strict_P19759	38767	0.833	0	0.833	Low-quality	Genome-fragment
Infant	I271	I271_bin.9.orig	I271_bin.9.orig_P19768	148795	0.9	0	0.9	High-quality	High-quality
Infant	I285	I285_bin.10.orig	I285_bin.10.orig_P19770	54363	0.987	0.007	0.987	Low-quality	Genome-fragment
Infant	I285	I285_bin.10.orig	I285_bin.10.orig_P19771	59256	0.98	0.007	0.98	Medium-quality	Genome-fragment
Infant	I285	I285_bin.10.orig	I285_bin.10.orig_P19773	23326	0.847	0	0.847	Low-quality	Genome-fragment
Infant	I285	I285_bin.11.orig	I285_bin.11.orig_P19774	23036	0.847	0	0.847	Low-quality	Genome-fragment
Infant	I285	I285_bin.12.strict	I285_bin.12.strict_P19775	66180	1	0.04	1	High-quality	High-quality
Infant	I285	I285_bin.12.strict	I285_bin.12.strict_P19776	41400	0.993	0.013	0.993	Medium-quality	Genome-fragment
Infant	I285	I285_bin.12.strict	I285_bin.12.strict_P19777	36955	0.853	0	0.853	Low-quality	Genome-fragment
Infant	I285	I285_bin.12.strict	I285_bin.12.strict_P19779	28501	0.893	0	0.893	Low-quality	Genome-fragment
Infant	I285	I285_bin.13.orig	I285_bin.13.orig_P19780	118241	0.833	0	0.833	Medium-quality	Genome-fragment
Infant	I285	I285_bin.15.orig	I285_bin.15.orig_P19783	67739	0.98	0	0.98	Medium-quality	Genome-fragment
Infant	I285	I285_bin.17.orig	I285_bin.17.orig_P19791	47936	1	0.013	1	Medium-quality	Genome-fragment
Infant	I285	I285_bin.1.permissive	I285_bin.1.permissive_P19801	56851	0.66	0	0.66	Low-quality	Genome-fragment
Infant	I285	I285_bin.1.permissive	I285_bin.1.permissive_P19802	58255	0.907	0	0.907	Low-quality	Genome-fragment
Infant	I285	I285_bin.1.permissive	I285_bin.1.permissive_P19803	95130	0.907	0	0.907	Medium-quality	Genome-fragment
Infant	I285	I285_bin.1.permissive	I285_bin.1.permissive_P19804	105445	0.9	0	0.9	Medium-quality	Genome-fragment
Infant	I285	I285_bin.1.permissive	I285_bin.1.permissive_P19805	31263	0.873	0	0.873	Low-quality	Genome-fragment
Infant	I285	I285_bin.20.orig	I285_bin.20.orig_P19814	32131	0.853	0	0.853	Low-quality	Genome-fragment
Infant	I285	I285_bin.21.orig	I285_bin.21.orig_P19816	51161	1	0.02	1	High-quality	High-quality
Infant	I285	I285_bin.23.orig	I285_bin.23.orig_P19818	82235	0.987	0.027	0.987	Complete	High-quality
Infant	I285	I285_bin.23.orig	I285_bin.23.orig_P19819	86358	0.967	0	0.967	Medium-quality	Genome-fragment
Infant	I285	I285_bin.26.orig	I285_bin.26.orig_P19821	188762	0.827	0	0.827	Complete	High-quality
Infant	I285	I285_bin.26.orig	I285_bin.26.orig_P19822	83379	0.927	0	0.927	Medium-quality	Genome-fragment
Infant	I285	I285_bin.28.orig	I285_bin.28.orig_P19841	177130	0.967	0	0.967	High-quality	High-quality
Infant	I285	I285_bin.28.orig	I285_bin.28.orig_P19842	101589	0.867	0	0.867	Low-quality	Genome-fragment
Infant	I285	I285_bin.28.orig	I285_bin.28.orig_P19847	105197	0.967	0	0.967	Medium-quality	Genome-fragment
Infant	I285	I285_bin.28.orig	I285_bin.28.orig_P19851	10003	0.92	0.007	0.92	Low-quality	Genome-fragment
Infant	I285	I285_bin.28.orig	I285_bin.28.orig_P19853	31661	0.907	0	0.907	Low-quality	Genome-fragment
Infant	I285	I285_bin.2.permissive	I285_bin.2.permissive_P19854	71451	0.987	0	0.987	Complete	High-quality
Infant	I285	I285_bin.2.permissive	I285_bin.2.permissive_P19865	16691	0.893	0	0.893	Low-quality	Genome-fragment
Infant	I285	I285_bin.2.permissive	I285_bin.2.permissive_P19866	18041	0.953	0	0.953	Low-quality	Genome-fragment
Infant	I285	I285_bin.2.permissive	I285_bin.2.permissive_P19867	30796	0.92	0.007	0.92	Low-quality	Genome-fragment
Infant	I285	I285_bin.4.strict	I285_bin.4.strict_P19872	19102	0.907	0.02	0.907	Low-quality	Genome-fragment
Infant	I285	I285_bin.5.strict	I285_bin.5.strict_P19873	13425	0.96	0.007	0.96	Low-quality	Genome-fragment
Infant	I285	I285_bin.6.orig	I285_bin.6.orig_P19889	16011	0.993	0	0.993	Low-quality	Genome-fragment
Infant	I285	I285_bin.7.orig	I285_bin.7.orig_P19890	76326	0.94	0	0.94	High-quality	High-quality
Infant	I285	I285_bin.8.orig	I285_bin.8.orig_P19891	54790	1	0	1	Medium-quality	Genome-fragment
Infant	I285	I285_bin.9.orig	I285_bin.9.orig_P19892	55196	0.98	0	0.98	Complete	High-quality
Infant	I290	I290_bin.10.strict	I290_bin.10.strict_P19893	133745	0.887	0.007	0.887	Complete	High-quality
Infant	I290	I290_bin.10.strict	I290_bin.10.strict_P19894	59654	0.967	0.007	0.967	Medium-quality	Genome-fragment
Infant	I290	I290_bin.12.strict	I290_bin.12.strict_P19898	200369	0.907	0	0.907	Complete	High-quality
Infant	I290	I290_bin.12.strict	I290_bin.12.strict_P19899	56535	0.907	0	0.907	Low-quality	Genome-fragment
Infant	I290	I290_bin.12.strict	I290_bin.12.strict_P19900	40325	0.86	0	0.86	Low-quality	Genome-fragment
Infant	I290	I290_bin.12.strict	I290_bin.12.strict_P19901	22442	0.993	0	0.993	Low-quality	Genome-fragment
Infant	I290	I290_bin.14.orig	I290_bin.14.orig_P19907	82826	0.9	0.007	0.9	Medium-quality	Genome-fragment
Infant	I290	I290_bin.14.orig	I290_bin.14.orig_P19908	76245	0.9	0.007	0.9	Complete	High-quality
Infant	I290	I290_bin.16.permissive	I290_bin.16.permissive_P19910	159741	0.82	0	0.82	Low-quality	Genome-fragment
Infant	I290	I290_bin.16.permissive	I290_bin.16.permissive_P19911	113029	0.927	0	0.927	High-quality	High-quality
Infant	I290	I290_bin.16.permissive	I290_bin.16.permissive_P19912	33196	0.873	0	0.873	Low-quality	Genome-fragment
Infant	I290	I290_bin.17.strict	I290_bin.17.strict_P19923	106088	0.9	0	0.9	Medium-quality	Genome-fragment
Infant	I290	I290_bin.17.strict	I290_bin.17.strict_P19924	70851	0.913	0	0.913	Medium-quality	Genome-fragment
Infant	I290	I290_bin.17.strict	I290_bin.17.strict_P19925	20197	0.947	0	0.947	Low-quality	Genome-fragment
Infant	I290	I290_bin.17.strict	I290_bin.17.strict_P19926	24390	0.893	0	0.893	Low-quality	Genome-fragment
Infant	I290	I290_bin.18.strict	I290_bin.18.strict_P19927	135687	0.913	0	0.913	Medium-quality	Genome-fragment
Infant	I290	I290_bin.18.strict	I290_bin.18.strict_P19928	114115	0.893	0	0.893	Complete	High-quality
Infant	I290	I290_bin.1.strict	I290_bin.1.strict_P19929	156136	0.893	0	0.893	High-quality	High-quality
Infant	I290	I290_bin.1.strict	I290_bin.1.strict_P19931	215587	0.9	0	0.9	High-quality	High-quality
Infant	I290	I290_bin.1.strict	I290_bin.1.strict_P19932	13444	0.86	0.007	0.86	Low-quality	Genome-fragment
Infant	I290	I290_bin.1.strict	I290_bin.1.strict_P19933	122206	0.913	0	0.913	High-quality	High-quality
Infant	I290	I290_bin.1.strict	I290_bin.1.strict_P19934	128159	0.893	0	0.893	Complete	High-quality
Infant	I290	I290_bin.1.strict	I290_bin.1.strict_P19935	31897	0.86	0	0.86	Low-quality	Genome-fragment
Infant	I290	I290_bin.20.orig	I290_bin.20.orig_P19937	88884	0.98	0	0.98	High-quality	High-quality
Infant	I290	I290_bin.20.orig	I290_bin.20.orig_P19939	17097	0.873	0.007	0.873	Low-quality	Genome-fragment
Infant	I290	I290_bin.20.orig	I290_bin.20.orig_P19942	31035	1	0.013	1	Medium-quality	Genome-fragment
Infant	I290	I290_bin.20.orig	I290_bin.20.orig_P19948	41208	0.9	0	0.9	Low-quality	Genome-fragment
Infant	I290	I290_bin.20.orig	I290_bin.20.orig_P19949	17364	0.94	0	0.94	Low-quality	Genome-fragment
Infant	I290	I290_bin.21.strict	I290_bin.21.strict_P19950	42653	0.907	0	0.907	Low-quality	Genome-fragment
Infant	I290	I290_bin.21.strict	I290_bin.21.strict_P19952	16059	0.9	0	0.9	Low-quality	Genome-fragment
Infant	I290	I290_bin.22.strict	I290_bin.22.strict_P19953	87263	0.987	0	0.987	High-quality	High-quality
Infant	I290	I290_bin.23.orig	I290_bin.23.orig_P19955	31658	0.993	0.02	0.993	Medium-quality	Genome-fragment
Infant	I290	I290_bin.24.orig	I290_bin.24.orig_P19957	64808	0.92	0	0.92	Medium-quality	Genome-fragment
Infant	I290	I290_bin.24.orig	I290_bin.24.orig_P19958	58453	0.987	0	0.987	Complete	High-quality
Infant	I290	I290_bin.24.orig	I290_bin.24.orig_P19959	49525	0.927	0	0.927	Low-quality	Genome-fragment
Infant	I290	I290_bin.24.orig	I290_bin.24.orig_P19960	144661	0.833	0	0.833	Medium-quality	Genome-fragment
Infant	I290	I290_bin.24.orig	I290_bin.24.orig_P19961	25436	0.96	0	0.96	Low-quality	Genome-fragment
Infant	I290	I290_bin.25.orig	I290_bin.25.orig_P19962	63460	0.873	0.007	0.873	High-quality	High-quality
Infant	I290	I290_bin.26.strict	I290_bin.26.strict_P19963	76919	0.933	0	0.933	Low-quality	Genome-fragment
Infant	I290	I290_bin.26.strict	I290_bin.26.strict_P19965	17745	0.927	0.007	0.927	Low-quality	Genome-fragment
Infant	I290	I290_bin.28.orig	I290_bin.28.orig_P19966	93555	0.887	0	0.887	Complete	High-quality
Infant	I290	I290_bin.29.strict	I290_bin.29.strict_P19967	90595	0.9	0	0.9	High-quality	High-quality
Infant	I290	I290_bin.29.strict	I290_bin.29.strict_P19968	31650	0.907	0.04	0.907	Low-quality	Genome-fragment
Infant	I290	I290_bin.29.strict	I290_bin.29.strict_P19969	64199	0.987	0.033	0.987	Medium-quality	Genome-fragment
Infant	I290	I290_bin.29.strict	I290_bin.29.strict_P19970	58485	0.94	0.047	0.94	Medium-quality	Genome-fragment
Infant	I290	I290_bin.2.permissive	I290_bin.2.permissive_P19973	108555	0.913	0.007	0.913	High-quality	High-quality
Infant	I290	I290_bin.2.permissive	I290_bin.2.permissive_P19974	20350	0.927	0	0.927	Low-quality	Genome-fragment
Infant	I290	I290_bin.30.permissive	I290_bin.30.permissive_P19976	26730	0.947	0	0.947	Low-quality	Genome-fragment
Infant	I290	I290_bin.32.permissive	I290_bin.32.permissive_P19982	41338	0.993	0.027	0.993	High-quality	High-quality
Infant	I290	I290_bin.33.permissive	I290_bin.33.permissive_P19984	14798	0.933	0.007	0.933	Low-quality	Genome-fragment
Infant	I290	I290_bin.33.permissive	I290_bin.33.permissive_P19986	95977	0.9	0	0.9	Medium-quality	Genome-fragment
Infant	I290	I290_bin.4.strict	I290_bin.4.strict_P19997	52106	0.907	0	0.907	Complete	High-quality
Infant	I290	I290_bin.7.strict	I290_bin.7.strict_P19998	19475	0.893	0	0.893	Low-quality	Genome-fragment
Infant	I67	I67_bin.11.orig	I67_bin.11.orig_P20003	22015	0.84	0	0.84	Low-quality	Genome-fragment
Infant	I67	I67_bin.11.orig	I67_bin.11.orig_P20005	27007	0.967	0	0.967	Low-quality	Genome-fragment
Infant	I67	I67_bin.11.orig	I67_bin.11.orig_P20014	64282	0.88	0	0.88	Low-quality	Genome-fragment
Infant	I67	I67_bin.11.orig	I67_bin.11.orig_P20017	25295	0.887	0	0.887	Low-quality	Genome-fragment
Infant	I67	I67_bin.12.orig	I67_bin.12.orig_P20018	116355	0.94	0	0.94	Medium-quality	Genome-fragment
Infant	I67	I67_bin.12.orig	I67_bin.12.orig_P20020	53285	0.907	0	0.907	High-quality	High-quality
Infant	I67	I67_bin.12.orig	I67_bin.12.orig_P20021	20920	0.893	0.007	0.893	Low-quality	Genome-fragment
Infant	I67	I67_bin.14.strict	I67_bin.14.strict_P20024	28761	0.973	0	0.973	Medium-quality	Genome-fragment
Infant	I67	I67_bin.14.strict	I67_bin.14.strict_P20025	142761	0.9	0	0.9	Medium-quality	Genome-fragment
Infant	I67	I67_bin.14.strict	I67_bin.14.strict_P20026	79181	0.933	0.007	0.933	Medium-quality	Genome-fragment
Infant	I67	I67_bin.14.strict	I67_bin.14.strict_P20027	32712	0.98	0	0.98	Medium-quality	Genome-fragment
Infant	I67	I67_bin.15.orig	I67_bin.15.orig_P20028	40068	0.827	0	0.827	Low-quality	Genome-fragment
Infant	I67	I67_bin.15.orig	I67_bin.15.orig_P20030	124660	0.9	0.007	0.9	Complete	High-quality
Infant	I67	I67_bin.16.orig	I67_bin.16.orig_P20031	60205	0.993	0	0.993	High-quality	High-quality
Infant	I67	I67_bin.17.orig	I67_bin.17.orig_P20032	59275	0.987	0.02	0.987	Medium-quality	Genome-fragment
Infant	I67	I67_bin.17.orig	I67_bin.17.orig_P20034	103397	0.947	0	0.947	High-quality	High-quality
Infant	I67	I67_bin.17.orig	I67_bin.17.orig_P20035	86435	0.9	0	0.9	Medium-quality	Genome-fragment
Infant	I67	I67_bin.18.strict	I67_bin.18.strict_P20036	107179	0.907	0	0.907	High-quality	High-quality
Infant	I67	I67_bin.19.orig	I67_bin.19.orig_P20039	28005	0.887	0	0.887	Low-quality	Genome-fragment
Infant	I67	I67_bin.21.orig	I67_bin.21.orig_P20046	45735	0.987	0.007	0.987	Medium-quality	Genome-fragment
Infant	I67	I67_bin.22.strict	I67_bin.22.strict_P20051	28907	0.813	0.013	0.813	Low-quality	Genome-fragment
Infant	I67	I67_bin.24.orig	I67_bin.24.orig_P20058	153755	0.9	0	0.9	Medium-quality	Genome-fragment
Infant	I67	I67_bin.25.strict	I67_bin.25.strict_P20059	99158	0.933	0.007	0.933	High-quality	High-quality
Infant	I67	I67_bin.27.permissive	I67_bin.27.permissive_P20064	57861	0.993	0	0.993	Medium-quality	Genome-fragment
Infant	I67	I67_bin.28.orig	I67_bin.28.orig_P20067	62930	0.807	0.007	0.807	Medium-quality	Genome-fragment
Infant	I67	I67_bin.28.orig	I67_bin.28.orig_P20072	36615	0.9	0	0.9	Low-quality	Genome-fragment
Infant	I67	I67_bin.29.strict	I67_bin.29.strict_P20075	46499	0.973	0.027	0.973	Medium-quality	Genome-fragment
Infant	I67	I67_bin.29.strict	I67_bin.29.strict_P20076	146116	0.9	0	0.9	Low-quality	Genome-fragment
Infant	I67	I67_bin.29.strict	I67_bin.29.strict_P20077	30725	0.947	0	0.947	Low-quality	Genome-fragment
Infant	I67	I67_bin.29.strict	I67_bin.29.strict_P20078	18865	0.92	0.007	0.92	Low-quality	Genome-fragment
Infant	I67	I67_bin.31.orig	I67_bin.31.orig_P20080	39285	0.9	0	0.9	Low-quality	Genome-fragment
Infant	I67	I67_bin.33.strict	I67_bin.33.strict_P20082	93770	0.933	0	0.933	Medium-quality	Genome-fragment
Infant	I67	I67_bin.33.strict	I67_bin.33.strict_P20084	38060	0.88	0	0.88	Medium-quality	Genome-fragment
Infant	I67	I67_bin.34.orig	I67_bin.34.orig_P20085	73693	1	0.053	1	High-quality	High-quality
Infant	I67	I67_bin.34.orig	I67_bin.34.orig_P20088	32413	0.973	0	0.973	High-quality	High-quality
Infant	I67	I67_bin.35.strict	I67_bin.35.strict_P20090	59447	0.96	0	0.96	Low-quality	Genome-fragment
Infant	I67	I67_bin.35.strict	I67_bin.35.strict_P20091	36952	0.993	0.127	0.993	Low-quality	Genome-fragment
Infant	I67	I67_bin.35.strict	I67_bin.35.strict_P20093	18088	0.98	0.1	0.98	Low-quality	Genome-fragment
Infant	I67	I67_bin.36.strict	I67_bin.36.strict_P20094	54015	0.98	0.053	0.98	Medium-quality	Genome-fragment
Infant	I67	I67_bin.36.strict	I67_bin.36.strict_P20095	96311	0.9	0.007	0.9	Medium-quality	Genome-fragment
Infant	I67	I67_bin.36.strict	I67_bin.36.strict_P20096	35918	0.987	0.047	0.987	Medium-quality	Genome-fragment
Infant	I67	I67_bin.38.orig	I67_bin.38.orig_P20097	10744	0.967	0.12	0.967	Low-quality	Genome-fragment
Infant	I67	I67_bin.3.permissive	I67_bin.3.permissive_P20098	257876	0.9	0	0.9	Medium-quality	Genome-fragment
Infant	I67	I67_bin.3.permissive	I67_bin.3.permissive_P20099	92213	0.907	0	0.907	High-quality	High-quality
Infant	I67	I67_bin.3.permissive	I67_bin.3.permissive_P20100	37260	0.873	0	0.873	Medium-quality	Genome-fragment
Infant	I67	I67_bin.6.strict	I67_bin.6.strict_P20101	48737	0.993	0.013	0.993	Complete	High-quality
Infant	I67	I67_bin.6.strict	I67_bin.6.strict_P20102	46132	0.987	0.007	0.987	Complete	High-quality
Infant	I67	I67_bin.7.strict	I67_bin.7.strict_P20105	26625	0.92	0	0.92	Low-quality	Genome-fragment
Infant	I67	I67_bin.9.permissive	I67_bin.9.permissive_P20107	169412	0.9	0	0.9	Medium-quality	Genome-fragment
Infant	I67	I67_bin.9.permissive	I67_bin.9.permissive_P20108	126178	0.973	0	0.973	Medium-quality	Genome-fragment
Infant	I67	I67_bin.9.permissive	I67_bin.9.permissive_P20113	73899	0.933	0	0.933	Medium-quality	Genome-fragment
Infant	I68	I68_bin.10.orig	I68_bin.10.orig_P20120	23707	0.873	0	0.873	Low-quality	Genome-fragment
Infant	I68	I68_bin.13.orig	I68_bin.13.orig_P20126	153178	0.913	0	0.913	Complete	High-quality
Infant	I68	I68_bin.13.orig	I68_bin.13.orig_P20127	229530	0.893	0	0.893	Complete	High-quality
Infant	I68	I68_bin.14.orig	I68_bin.14.orig_P20129	63773	0.927	0	0.927	Medium-quality	Genome-fragment
Infant	I68	I68_bin.15.orig	I68_bin.15.orig_P20130	32789	0.9	0	0.9	Low-quality	Genome-fragment
Infant	I68	I68_bin.16.orig	I68_bin.16.orig_P20133	43820	0.973	0.007	0.973	High-quality	High-quality
Infant	I68	I68_bin.17.orig	I68_bin.17.orig_P20135	20473	0.987	0.033	0.987	High-quality	High-quality
Infant	I68	I68_bin.19.orig	I68_bin.19.orig_P20141	99426	0.927	0	0.927	High-quality	High-quality
Infant	I68	I68_bin.19.orig	I68_bin.19.orig_P20142	62644	0.867	0	0.867	Medium-quality	Genome-fragment
Infant	I68	I68_bin.19.orig	I68_bin.19.orig_P20145	55268	0.893	0	0.893	Low-quality	Genome-fragment
Infant	I68	I68_bin.19.orig	I68_bin.19.orig_P20146	92220	0.913	0	0.913	Complete	High-quality
Infant	I68	I68_bin.19.orig	I68_bin.19.orig_P20147	11766	0.933	0.033	0.933	Low-quality	Genome-fragment
Infant	I68	I68_bin.1.orig	I68_bin.1.orig_P20151	310085	0.82	0	0.82	Medium-quality	Genome-fragment
Infant	I68	I68_bin.1.orig	I68_bin.1.orig_P20152	45443	1	0.067	1	Medium-quality	Genome-fragment
Infant	I68	I68_bin.1.orig	I68_bin.1.orig_P20153	92448	0.907	0.007	0.907	Medium-quality	Genome-fragment
Infant	I68	I68_bin.1.orig	I68_bin.1.orig_P20154	18156	0.927	0.027	0.927	Low-quality	Genome-fragment
Infant	I68	I68_bin.21.orig	I68_bin.21.orig_P20160	155405	0.88	0	0.88	Medium-quality	Genome-fragment
Infant	I68	I68_bin.21.orig	I68_bin.21.orig_P20163	221184	0.927	0	0.927	High-quality	High-quality
Infant	I68	I68_bin.21.orig	I68_bin.21.orig_P20166	137099	0.9	0	0.9	Complete	High-quality
Infant	I68	I68_bin.24.orig	I68_bin.24.orig_P20167	59094	0.92	0	0.92	Low-quality	Genome-fragment
Infant	I68	I68_bin.24.orig	I68_bin.24.orig_P20168	84312	0.96	0	0.96	Complete	High-quality
Infant	I68	I68_bin.24.orig	I68_bin.24.orig_P20169	103228	0.947	0	0.947	Medium-quality	Genome-fragment
Infant	I68	I68_bin.24.orig	I68_bin.24.orig_P20170	41020	0.927	0	0.927	Low-quality	Genome-fragment
Infant	I68	I68_bin.27.orig	I68_bin.27.orig_P20182	41286	1	0.02	1	High-quality	High-quality
Infant	I68	I68_bin.2.orig	I68_bin.2.orig_P20191	51314	0.9	0.007	0.9	Low-quality	Genome-fragment
Infant	I68	I68_bin.30.orig	I68_bin.30.orig_P20196	10816	0.953	0.02	0.953	Low-quality	Genome-fragment
Infant	I68	I68_bin.32.orig	I68_bin.32.orig_P20198	144095	0.973	0	0.973	Complete	High-quality
Infant	I68	I68_bin.32.orig	I68_bin.32.orig_P20199	143901	0.9	0	0.9	High-quality	High-quality
Infant	I68	I68_bin.32.orig	I68_bin.32.orig_P20200	154328	0.84	0	0.84	Medium-quality	Genome-fragment
Infant	I68	I68_bin.32.orig	I68_bin.32.orig_P20201	98673	0.913	0	0.913	Low-quality	Genome-fragment
Infant	I68	I68_bin.33.orig	I68_bin.33.orig_P20202	111266	0.833	0	0.833	Medium-quality	Genome-fragment
Infant	I68	I68_bin.33.orig	I68_bin.33.orig_P20203	304872	0.82	0	0.82	Medium-quality	Genome-fragment
Infant	I68	I68_bin.33.orig	I68_bin.33.orig_P20204	122239	0.887	0	0.887	High-quality	High-quality
Infant	I68	I68_bin.35.orig	I68_bin.35.orig_P20205	65917	0.98	0.02	0.98	High-quality	High-quality
Infant	I68	I68_bin.35.orig	I68_bin.35.orig_P20206	16001	0.867	0.013	0.867	Low-quality	Genome-fragment
Infant	I68	I68_bin.36.orig	I68_bin.36.orig_P20209	38362	0.993	0.04	0.993	Medium-quality	Genome-fragment
Infant	I68	I68_bin.36.orig	I68_bin.36.orig_P20211	60335	0.993	0.007	0.993	Complete	High-quality
Infant	I68	I68_bin.3.orig	I68_bin.3.orig_P20221	35807	0.827	0	0.827	Low-quality	Genome-fragment
Infant	I68	I68_bin.4.orig	I68_bin.4.orig_P20246	23228	0.833	0.007	0.833	Low-quality	Genome-fragment
Infant	I68	I68_bin.5.orig	I68_bin.5.orig_P20251	22684	0.9	0	0.9	Low-quality	Genome-fragment
Infant	I68	I68_bin.6.orig	I68_bin.6.orig_P20257	23256	0.933	0	0.933	High-quality	High-quality
Infant	I68	I68_bin.6.orig	I68_bin.6.orig_P20258	62881	0.94	0	0.94	High-quality	High-quality
Infant	I68	I68_bin.6.orig	I68_bin.6.orig_P20259	47169	0.9	0.007	0.9	Medium-quality	Genome-fragment
Infant	I68	I68_bin.7.orig	I68_bin.7.orig_P20261	77471	0.947	0	0.947	Medium-quality	Genome-fragment
Infant	I68	I68_bin.7.orig	I68_bin.7.orig_P20265	26473	0.913	0	0.913	Low-quality	Genome-fragment
Infant	I68	I68_bin.7.orig	I68_bin.7.orig_P20266	16262	0.973	0	0.973	Low-quality	Genome-fragment
Infant	I68	I68_bin.7.orig	I68_bin.7.orig_P20267	48290	0.953	0.007	0.953	Complete	High-quality
Infant	I68	I68_bin.8.orig	I68_bin.8.orig_P20268	61031	0.987	0	0.987	Complete	High-quality
Infant	I68	I68_bin.9.orig	I68_bin.9.orig_P20271	97017	0.947	0	0.947	Complete	High-quality
Infant	I68	I68_bin.9.orig	I68_bin.9.orig_P20272	32722	0.993	0.007	0.993	Medium-quality	Genome-fragment
Infant	I68	I68_bin.9.orig	I68_bin.9.orig_P20273	47807	0.993	0.027	0.993	Medium-quality	Genome-fragment
Infant	I310	I310_bin.10.strict	I310_bin.10.strict_P20274	110651	0.9	0	0.9	Medium-quality	Genome-fragment
Infant	I310	I310_bin.11.strict	I310_bin.11.strict_P20275	219067	0.827	0	0.827	Medium-quality	Genome-fragment
Infant	I310	I310_bin.11.strict	I310_bin.11.strict_P20276	40484	0.96	0	0.96	Low-quality	Genome-fragment
Infant	I310	I310_bin.11.strict	I310_bin.11.strict_P20280	20481	1	0.007	1	Low-quality	Genome-fragment
Infant	I310	I310_bin.12.permissive	I310_bin.12.permissive_P20285	13731	0.833	0	0.833	Low-quality	Genome-fragment
Infant	I310	I310_bin.13.strict	I310_bin.13.strict_P20286	70598	0.933	0	0.933	High-quality	High-quality
Infant	I310	I310_bin.1.permissive	I310_bin.1.permissive_P20310	261045	0.933	0	0.933	Complete	High-quality
Infant	I310	I310_bin.1.permissive	I310_bin.1.permissive_P20311	116069	0.847	0	0.847	Complete	High-quality
Infant	I310	I310_bin.1.permissive	I310_bin.1.permissive_P20315	104477	0.913	0.007	0.913	Medium-quality	Genome-fragment
Infant	I310	I310_bin.1.permissive	I310_bin.1.permissive_P20316	29046	0.9	0.013	0.9	Low-quality	Genome-fragment
Infant	I310	I310_bin.3.permissive	I310_bin.3.permissive_P20321	144862	0.907	0	0.907	High-quality	High-quality
Infant	I310	I310_bin.3.permissive	I310_bin.3.permissive_P20322	124186	0.9	0	0.9	Low-quality	Genome-fragment
Infant	I310	I310_bin.3.permissive	I310_bin.3.permissive_P20323	352770	0.9	0	0.9	High-quality	High-quality
Infant	I310	I310_bin.3.permissive	I310_bin.3.permissive_P20324	29207	0.92	0	0.92	Low-quality	Genome-fragment
Infant	I310	I310_bin.3.permissive	I310_bin.3.permissive_P20325	36768	0.993	0.24	0.993	Medium-quality	Genome-fragment
Infant	I310	I310_bin.4.strict	I310_bin.4.strict_P20326	14527	0.86	0	0.86	Low-quality	Genome-fragment
Infant	I310	I310_bin.4.strict	I310_bin.4.strict_P20327	85123	0.973	0	0.973	Medium-quality	Genome-fragment
Infant	I310	I310_bin.5.permissive	I310_bin.5.permissive_P20334	134613	0.9	0	0.9	Complete	High-quality
Infant	I310	I310_bin.5.permissive	I310_bin.5.permissive_P20335	136498	0.9	0	0.9	Medium-quality	Genome-fragment
Infant	I310	I310_bin.6.permissive	I310_bin.6.permissive_P20336	67645	0.967	0	0.967	Medium-quality	Genome-fragment
Infant	I312	I312_bin.10.orig	I312_bin.10.orig_P20344	126950	0.893	0	0.893	Complete	High-quality
Infant	I312	I312_bin.10.orig	I312_bin.10.orig_P20347	31674	0.907	0.007	0.907	Low-quality	Genome-fragment
Infant	I312	I312_bin.10.orig	I312_bin.10.orig_P20348	32816	0.913	0.007	0.913	Low-quality	Genome-fragment
Infant	I312	I312_bin.10.orig	I312_bin.10.orig_P20349	32080	0.853	0	0.853	Low-quality	Genome-fragment
Infant	I312	I312_bin.10.orig	I312_bin.10.orig_P20350	19839	1	0.667	1	Medium-quality	Genome-fragment
Infant	I312	I312_bin.11.permissive	I312_bin.11.permissive_P20351	170919	0.893	0	0.893	Complete	High-quality
Infant	I312	I312_bin.11.permissive	I312_bin.11.permissive_P20352	75032	0.867	0	0.867	Complete	High-quality
Infant	I312	I312_bin.1.permissive	I312_bin.1.permissive_P20354	13774	0.833	0	0.833	Low-quality	Genome-fragment
Infant	I312	I312_bin.2.orig	I312_bin.2.orig_P20369	85665	0.98	0	0.98	Medium-quality	Genome-fragment
Infant	I312	I312_bin.2.orig	I312_bin.2.orig_P20376	131209	0.947	0	0.947	Medium-quality	Genome-fragment
Infant	I312	I312_bin.2.orig	I312_bin.2.orig_P20377	28331	0.893	0.007	0.893	Low-quality	Genome-fragment
Infant	I312	I312_bin.3.strict	I312_bin.3.strict_P20379	42315	0.907	0	0.907	High-quality	High-quality
Infant	I312	I312_bin.3.strict	I312_bin.3.strict_P20380	35714	0.98	0.007	0.98	Medium-quality	Genome-fragment
Infant	I312	I312_bin.6.strict	I312_bin.6.strict_P20381	46592	0.94	0	0.94	Low-quality	Genome-fragment
Infant	I312	I312_bin.6.strict	I312_bin.6.strict_P20383	23545	0.907	0	0.907	Low-quality	Genome-fragment
Infant	I312	I312_bin.6.strict	I312_bin.6.strict_P20384	119393	0.94	0	0.94	Complete	High-quality
Infant	I312	I312_bin.8.permissive	I312_bin.8.permissive_P20385	87990	0.873	0	0.873	Low-quality	Genome-fragment
Infant	I312	I312_bin.8.permissive	I312_bin.8.permissive_P20386	58774	0.893	0	0.893	Low-quality	Genome-fragment
Infant	I312	I312_bin.8.permissive	I312_bin.8.permissive_P20387	52623	0.9	0	0.9	Low-quality	Genome-fragment
Infant	I340	I340_bin.11.orig	I340_bin.11.orig_P20389	139190	0.9	0	0.9	Medium-quality	Genome-fragment
Infant	I340	I340_bin.11.orig	I340_bin.11.orig_P20390	146454	0.933	0	0.933	Medium-quality	Genome-fragment
Infant	I340	I340_bin.13.orig	I340_bin.13.orig_P20398	87049	0.98	0.013	0.98	High-quality	High-quality
Infant	I340	I340_bin.13.orig	I340_bin.13.orig_P20399	37572	0.853	0	0.853	Medium-quality	Genome-fragment
Infant	I340	I340_bin.13.orig	I340_bin.13.orig_P20400	26209	1	0	1	Low-quality	Genome-fragment
Infant	I340	I340_bin.14.orig	I340_bin.14.orig_P20404	75827	0.953	0	0.953	Complete	High-quality
Infant	I340	I340_bin.15.orig	I340_bin.15.orig_P20405	42483	0.953	0	0.953	Low-quality	Genome-fragment
Infant	I340	I340_bin.15.orig	I340_bin.15.orig_P20406	10468	0.913	0	0.913	Low-quality	Genome-fragment
Infant	I340	I340_bin.16.permissive	I340_bin.16.permissive_P20407	15147	0.947	0.013	0.947	Low-quality	Genome-fragment
Infant	I340	I340_bin.16.permissive	I340_bin.16.permissive_P20409	17357	0.893	0.007	0.893	Low-quality	Genome-fragment
Infant	I340	I340_bin.17.strict	I340_bin.17.strict_P20410	102124	0.907	0	0.907	Medium-quality	Genome-fragment
Infant	I340	I340_bin.19.strict	I340_bin.19.strict_P20425	14106	1	0.033	1	Low-quality	Genome-fragment
Infant	I340	I340_bin.19.strict	I340_bin.19.strict_P20426	47620	0.9	0	0.9	High-quality	High-quality
Infant	I340	I340_bin.20.orig	I340_bin.20.orig_P20430	22619	0.94	0	0.94	Low-quality	Genome-fragment
Infant	I340	I340_bin.20.orig	I340_bin.20.orig_P20434	103489	0.833	0	0.833	Low-quality	Genome-fragment
Infant	I340	I340_bin.20.orig	I340_bin.20.orig_P20435	58505	0.987	0	0.987	High-quality	High-quality
Infant	I340	I340_bin.20.orig	I340_bin.20.orig_P20437	69216	0.947	0	0.947	High-quality	High-quality
Infant	I340	I340_bin.24.orig	I340_bin.24.orig_P20438	41687	0.62	0	0.62	Low-quality	Genome-fragment
Infant	I340	I340_bin.24.orig	I340_bin.24.orig_P20441	161943	0.807	0	0.807	Low-quality	Genome-fragment
Infant	I340	I340_bin.24.orig	I340_bin.24.orig_P20442	21160	0.893	0	0.893	Low-quality	Genome-fragment
Infant	I340	I340_bin.24.orig	I340_bin.24.orig_P20443	15634	0.887	0	0.887	Low-quality	Genome-fragment
Infant	I340	I340_bin.24.orig	I340_bin.24.orig_P20444	24936	1	0.087	1	Medium-quality	Genome-fragment
Infant	I340	I340_bin.24.orig	I340_bin.24.orig_P20445	15803	1	0.033	1	Low-quality	Genome-fragment
Infant	I340	I340_bin.24.orig	I340_bin.24.orig_P20446	12613	0.947	0	0.947	Low-quality	Genome-fragment
Infant	I340	I340_bin.26.strict	I340_bin.26.strict_P20451	16264	0.96	0	0.96	Low-quality	Genome-fragment
Infant	I340	I340_bin.27.orig	I340_bin.27.orig_P20456	20253	0.873	0	0.873	Low-quality	Genome-fragment
Infant	I340	I340_bin.28.orig	I340_bin.28.orig_P20458	15496	0.887	0.013	0.887	Low-quality	Genome-fragment
Infant	I340	I340_bin.28.orig	I340_bin.28.orig_P20459	25406	0.913	0	0.913	High-quality	High-quality
Infant	I340	I340_bin.28.orig	I340_bin.28.orig_P20460	16621	0.973	0.007	0.973	Low-quality	Genome-fragment
Infant	I340	I340_bin.29.strict	I340_bin.29.strict_P20461	135972	0.927	0	0.927	Complete	High-quality
Infant	I340	I340_bin.2.permissive	I340_bin.2.permissive_P20464	40096	0.913	0	0.913	High-quality	High-quality
Infant	I340	I340_bin.2.permissive	I340_bin.2.permissive_P20465	57083	0.94	0	0.94	Medium-quality	Genome-fragment
Infant	I340	I340_bin.32.orig	I340_bin.32.orig_P20470	49411	0.933	0	0.933	Low-quality	Genome-fragment
Infant	I340	I340_bin.32.orig	I340_bin.32.orig_P20471	37965	0.9	0	0.9	Low-quality	Genome-fragment
Infant	I340	I340_bin.33.permissive	I340_bin.33.permissive_P20472	154470	0.9	0	0.9	Medium-quality	Genome-fragment
Infant	I340	I340_bin.34.orig	I340_bin.34.orig_P20474	111249	0.967	0	0.967	Medium-quality	Genome-fragment
Infant	I340	I340_bin.34.orig	I340_bin.34.orig_P20475	27857	0.907	0.007	0.907	Low-quality	Genome-fragment
Infant	I340	I340_bin.38.orig	I340_bin.38.orig_P20528	67289	0.613	0.007	0.613	Low-quality	Genome-fragment
Infant	I340	I340_bin.38.orig	I340_bin.38.orig_P20529	90520	0.633	0	0.633	Low-quality	Genome-fragment
Infant	I340	I340_bin.38.orig	I340_bin.38.orig_P20530	18891	0.94	0	0.94	Low-quality	Genome-fragment
Infant	I340	I340_bin.39.orig	I340_bin.39.orig_P20532	108183	0.9	0	0.9	Medium-quality	Genome-fragment
Infant	I340	I340_bin.3.orig	I340_bin.3.orig_P20534	29239	0.833	0	0.833	Low-quality	Genome-fragment
Infant	I340	I340_bin.3.orig	I340_bin.3.orig_P20535	121821	0.907	0	0.907	Complete	High-quality
Infant	I340	I340_bin.40.permissive	I340_bin.40.permissive_P20537	35442	0.933	0.007	0.933	Medium-quality	Genome-fragment
Infant	I340	I340_bin.41.strict	I340_bin.41.strict_P20538	89260	0.873	0	0.873	Complete	High-quality
Infant	I340	I340_bin.42.orig	I340_bin.42.orig_P20540	127863	0.96	0	0.96	Medium-quality	Genome-fragment
Infant	I340	I340_bin.42.orig	I340_bin.42.orig_P20541	61031	0.993	0.013	0.993	Complete	High-quality
Infant	I340	I340_bin.42.orig	I340_bin.42.orig_P20542	159946	0.873	0	0.873	Medium-quality	Genome-fragment
Infant	I340	I340_bin.42.orig	I340_bin.42.orig_P20543	31251	0.847	0	0.847	Low-quality	Genome-fragment
Infant	I340	I340_bin.44.orig	I340_bin.44.orig_P20551	59463	0.967	0	0.967	Complete	High-quality
Infant	I340	I340_bin.44.orig	I340_bin.44.orig_P20552	101726	0.92	0	0.92	Complete	High-quality
Infant	I340	I340_bin.44.orig	I340_bin.44.orig_P20553	46673	0.907	0	0.907	Low-quality	Genome-fragment
Infant	I340	I340_bin.45.orig	I340_bin.45.orig_P20556	14846	0.94	0.033	0.94	Low-quality	Genome-fragment
Infant	I340	I340_bin.46.orig	I340_bin.46.orig_P20557	80331	0.913	0	0.913	Medium-quality	Genome-fragment
Infant	I340	I340_bin.46.orig	I340_bin.46.orig_P20559	60119	0.913	0	0.913	High-quality	High-quality
Infant	I340	I340_bin.47.orig	I340_bin.47.orig_P20562	85739	0.98	0	0.98	High-quality	High-quality
Infant	I340	I340_bin.47.orig	I340_bin.47.orig_P20564	125609	0.913	0	0.913	Medium-quality	Genome-fragment
Infant	I340	I340_bin.47.orig	I340_bin.47.orig_P20565	48208	0.96	0	0.96	High-quality	High-quality
Infant	I340	I340_bin.47.orig	I340_bin.47.orig_P20566	111335	0.933	0	0.933	High-quality	High-quality
Infant	I340	I340_bin.47.orig	I340_bin.47.orig_P20567	34805	0.987	0	0.987	Low-quality	Genome-fragment
Infant	I340	I340_bin.47.orig	I340_bin.47.orig_P20568	12689	0.927	0.007	0.927	Low-quality	Genome-fragment
Infant	I340	I340_bin.47.orig	I340_bin.47.orig_P20569	14646	0.933	0	0.933	Low-quality	Genome-fragment
Infant	I340	I340_bin.48.permissive	I340_bin.48.permissive_P20570	30023	0.9	0	0.9	Low-quality	Genome-fragment
Infant	I340	I340_bin.48.permissive	I340_bin.48.permissive_P20575	31763	0.913	0	0.913	Low-quality	Genome-fragment
Infant	I340	I340_bin.4.orig	I340_bin.4.orig_P20582	41679	0.993	0.013	0.993	Low-quality	Genome-fragment
Infant	I340	I340_bin.4.orig	I340_bin.4.orig_P20583	159975	0.887	0	0.887	Medium-quality	Genome-fragment
Infant	I340	I340_bin.4.orig	I340_bin.4.orig_P20584	53855	0.86	0	0.86	Low-quality	Genome-fragment
Infant	I340	I340_bin.4.orig	I340_bin.4.orig_P20585	109038	0.907	0	0.907	Medium-quality	Genome-fragment
Infant	I340	I340_bin.4.orig	I340_bin.4.orig_P20586	38499	0.893	0	0.893	Low-quality	Genome-fragment
Infant	I340	I340_bin.4.orig	I340_bin.4.orig_P20587	81907	0.893	0	0.893	Complete	High-quality
Infant	I340	I340_bin.4.orig	I340_bin.4.orig_P20588	19832	0.953	0	0.953	Medium-quality	Genome-fragment
Infant	I340	I340_bin.50.strict	I340_bin.50.strict_P20589	90376	0.887	0	0.887	Medium-quality	Genome-fragment
Infant	I340	I340_bin.53.strict	I340_bin.53.strict_P20590	90395	0.973	0	0.973	High-quality	High-quality
Infant	I340	I340_bin.56.strict	I340_bin.56.strict_P20616	33380	0.867	0	0.867	Low-quality	Genome-fragment
Infant	I340	I340_bin.56.strict	I340_bin.56.strict_P20617	28939	0.933	0.02	0.933	Low-quality	Genome-fragment
Infant	I340	I340_bin.56.strict	I340_bin.56.strict_P20618	22591	0.913	0	0.913	Low-quality	Genome-fragment
Infant	I340	I340_bin.6.orig	I340_bin.6.orig_P20627	25146	0.867	0	0.867	Low-quality	Genome-fragment
Infant	I340	I340_bin.7.orig	I340_bin.7.orig_P20628	39111	0.987	0.007	0.987	High-quality	High-quality
Infant	I340	I340_bin.7.orig	I340_bin.7.orig_P20629	38794	0.993	0.02	0.993	High-quality	High-quality
Infant	I340	I340_bin.7.orig	I340_bin.7.orig_P20630	20640	0.853	0	0.853	Low-quality	Genome-fragment
Infant	I340	I340_bin.8.permissive	I340_bin.8.permissive_P20631	61057	0.927	0	0.927	Complete	High-quality
Infant	I340	I340_bin.8.permissive	I340_bin.8.permissive_P20632	55835	0.933	0	0.933	Low-quality	Genome-fragment
Infant	I340	I340_bin.9.permissive	I340_bin.9.permissive_P20633	54774	0.947	0	0.947	High-quality	High-quality
Infant	I342	I342_bin.10.orig	I342_bin.10.orig_P20634	167280	0.8	0	0.8	Complete	High-quality
Infant	I342	I342_bin.12.strict	I342_bin.12.strict_P20635	139035	0.867	0	0.867	Medium-quality	Genome-fragment
Infant	I342	I342_bin.12.strict	I342_bin.12.strict_P20636	90195	0.813	0	0.813	Medium-quality	Genome-fragment
Infant	I342	I342_bin.12.strict	I342_bin.12.strict_P20637	146485	0.9	0	0.9	Medium-quality	Genome-fragment
Infant	I342	I342_bin.12.strict	I342_bin.12.strict_P20638	51464	0.913	0	0.913	Complete	High-quality
Infant	I342	I342_bin.12.strict	I342_bin.12.strict_P20639	120789	0.92	0	0.92	Complete	High-quality
Infant	I342	I342_bin.14.strict	I342_bin.14.strict_P20640	163406	0.847	0	0.847	Complete	High-quality
Infant	I342	I342_bin.14.strict	I342_bin.14.strict_P20641	27270	0.987	0.007	0.987	Low-quality	Genome-fragment
Infant	I342	I342_bin.14.strict	I342_bin.14.strict_P20642	22013	1	0.02	1	Low-quality	Genome-fragment
Infant	I342	I342_bin.15.permissive	I342_bin.15.permissive_P20643	97264	0.953	0.007	0.953	Complete	High-quality
Infant	I342	I342_bin.15.permissive	I342_bin.15.permissive_P20644	57019	0.92	0	0.92	Low-quality	Genome-fragment
Infant	I342	I342_bin.15.permissive	I342_bin.15.permissive_P20646	13956	0.98	0.093	0.98	Low-quality	Genome-fragment
Infant	I342	I342_bin.16.permissive	I342_bin.16.permissive_P20649	184546	0.92	0	0.92	Complete	High-quality
Infant	I342	I342_bin.17.strict	I342_bin.17.strict_P20650	22363	0.947	0.007	0.947	Low-quality	Genome-fragment
Infant	I342	I342_bin.18.strict	I342_bin.18.strict_P20651	61415	0.987	0	0.987	Medium-quality	Genome-fragment
Infant	I342	I342_bin.19.strict	I342_bin.19.strict_P20655	154609	0.893	0.013	0.893	Medium-quality	Genome-fragment
Infant	I342	I342_bin.1.strict	I342_bin.1.strict_P20657	17190	0.927	0	0.927	Low-quality	Genome-fragment
Infant	I342	I342_bin.20.strict	I342_bin.20.strict_P20658	47809	0.94	0	0.94	Medium-quality	Genome-fragment
Infant	I342	I342_bin.20.strict	I342_bin.20.strict_P20659	40026	0.987	0.02	0.987	Medium-quality	Genome-fragment
Infant	I342	I342_bin.20.strict	I342_bin.20.strict_P20662	24675	0.98	0	0.98	Low-quality	Genome-fragment
Infant	I342	I342_bin.20.strict	I342_bin.20.strict_P20663	121147	0.907	0	0.907	High-quality	High-quality
Infant	I342	I342_bin.20.strict	I342_bin.20.strict_P20664	13264	0.92	0	0.92	Low-quality	Genome-fragment
Infant	I342	I342_bin.23.orig	I342_bin.23.orig_P20669	110382	0.827	0	0.827	Medium-quality	Genome-fragment
Infant	I342	I342_bin.23.orig	I342_bin.23.orig_P20671	61642	0.98	0	0.98	High-quality	High-quality
Infant	I342	I342_bin.23.orig	I342_bin.23.orig_P20676	135589	0.9	0	0.9	Medium-quality	Genome-fragment
Infant	I342	I342_bin.23.orig	I342_bin.23.orig_P20677	85228	0.9	0	0.9	Complete	High-quality
Infant	I342	I342_bin.23.orig	I342_bin.23.orig_P20678	45913	0.907	0	0.907	Low-quality	Genome-fragment
Infant	I342	I342_bin.23.orig	I342_bin.23.orig_P20679	23294	0.867	0	0.867	Low-quality	Genome-fragment
Infant	I342	I342_bin.24.orig	I342_bin.24.orig_P20681	210813	0.84	0	0.84	Medium-quality	Genome-fragment
Infant	I342	I342_bin.24.orig	I342_bin.24.orig_P20682	89713	0.907	0	0.907	High-quality	High-quality
Infant	I342	I342_bin.24.orig	I342_bin.24.orig_P20683	34247	0.96	0.007	0.96	High-quality	High-quality
Infant	I342	I342_bin.24.orig	I342_bin.24.orig_P20684	43323	0.9	0	0.9	Low-quality	Genome-fragment
Infant	I342	I342_bin.25.strict	I342_bin.25.strict_P20685	16340	0.847	0	0.847	Low-quality	Genome-fragment
Infant	I342	I342_bin.26.orig	I342_bin.26.orig_P20686	176769	0.813	0	0.813	Complete	High-quality
Infant	I342	I342_bin.26.orig	I342_bin.26.orig_P20687	134961	0.907	0	0.907	Medium-quality	Genome-fragment
Infant	I342	I342_bin.27.strict	I342_bin.27.strict_P20688	233068	0.96	0	0.96	Complete	High-quality
Infant	I342	I342_bin.29.orig	I342_bin.29.orig_P20702	10422	0.96	0.08	0.96	Low-quality	Genome-fragment
Infant	I342	I342_bin.2.strict	I342_bin.2.strict_P20706	81944	1	0	1	High-quality	High-quality
Infant	I342	I342_bin.31.permissive	I342_bin.31.permissive_P20708	143607	0.92	0	0.92	Medium-quality	Genome-fragment
Infant	I342	I342_bin.3.orig	I342_bin.3.orig_P20713	22536	0.933	0	0.933	Low-quality	Genome-fragment
Infant	I342	I342_bin.4.strict	I342_bin.4.strict_P20714	99831	0.94	0	0.94	Medium-quality	Genome-fragment
Infant	I342	I342_bin.4.strict	I342_bin.4.strict_P20715	47133	0.893	0	0.893	Low-quality	Genome-fragment
Infant	I342	I342_bin.4.strict	I342_bin.4.strict_P20717	20508	0.707	0	0.707	Low-quality	Genome-fragment
Infant	I342	I342_bin.5.strict	I342_bin.5.strict_P20719	35073	0.86	0.007	0.86	Low-quality	Genome-fragment
Infant	I342	I342_bin.5.strict	I342_bin.5.strict_P20721	21701	0.7	0	0.7	Low-quality	Genome-fragment
Infant	I342	I342_bin.5.strict	I342_bin.5.strict_P20730	30932	0.993	0.093	0.993	Medium-quality	Genome-fragment
Infant	I342	I342_bin.5.strict	I342_bin.5.strict_P20731	18168	0.9	0	0.9	Low-quality	Genome-fragment
Infant	I342	I342_bin.5.strict	I342_bin.5.strict_P20732	33724	1	0.007	1	Medium-quality	Genome-fragment
Infant	I342	I342_bin.5.strict	I342_bin.5.strict_P20733	12399	0.973	0.007	0.973	Low-quality	Genome-fragment
Infant	I342	I342_bin.7.strict	I342_bin.7.strict_P20734	149533	0.893	0	0.893	High-quality	High-quality
Infant	I342	I342_bin.7.strict	I342_bin.7.strict_P20735	90937	0.86	0	0.86	Low-quality	Genome-fragment
Infant	I342	I342_bin.7.strict	I342_bin.7.strict_P20739	103651	0.907	0	0.907	Medium-quality	Genome-fragment
Infant	I342	I342_bin.7.strict	I342_bin.7.strict_P20740	21949	1	0.093	1	Low-quality	Genome-fragment
Infant	I342	I342_bin.7.strict	I342_bin.7.strict_P20741	51884	0.893	0.007	0.893	Low-quality	Genome-fragment
Infant	I342	I342_bin.7.strict	I342_bin.7.strict_P20742	17909	0.96	0.013	0.96	Low-quality	Genome-fragment
Infant	I342	I342_bin.8.strict	I342_bin.8.strict_P20747	76861	0.9	0	0.9	High-quality	High-quality
Infant	I345	I345_bin.10.orig	I345_bin.10.orig_P20751	142732	0.907	0	0.907	Low-quality	Genome-fragment
Infant	I345	I345_bin.10.orig	I345_bin.10.orig_P20752	25123	0.853	0	0.853	Low-quality	Genome-fragment
Infant	I345	I345_bin.14.strict	I345_bin.14.strict_P20753	132772	0.887	0	0.887	Medium-quality	Genome-fragment
Infant	I345	I345_bin.14.strict	I345_bin.14.strict_P20754	38227	0.84	0	0.84	Low-quality	Genome-fragment
Infant	I345	I345_bin.16.orig	I345_bin.16.orig_P20757	38657	0.933	0.013	0.933	Low-quality	Genome-fragment
Infant	I345	I345_bin.17.orig	I345_bin.17.orig_P20758	49778	0.987	0.067	0.987	Medium-quality	Genome-fragment
Infant	I345	I345_bin.17.orig	I345_bin.17.orig_P20759	18014	0.927	0	0.927	Low-quality	Genome-fragment
Infant	I345	I345_bin.17.orig	I345_bin.17.orig_P20760	119205	0.9	0.007	0.9	Medium-quality	Genome-fragment
Infant	I345	I345_bin.18.strict	I345_bin.18.strict_P20761	51896	0.987	0	0.987	Medium-quality	Genome-fragment
Infant	I345	I345_bin.18.strict	I345_bin.18.strict_P20764	56947	0.913	0	0.913	Medium-quality	Genome-fragment
Infant	I345	I345_bin.20.strict	I345_bin.20.strict_P20766	94496	0.933	0	0.933	High-quality	High-quality
Infant	I345	I345_bin.20.strict	I345_bin.20.strict_P20767	45446	0.853	0	0.853	Medium-quality	Genome-fragment
Infant	I345	I345_bin.21.orig	I345_bin.21.orig_P20768	14251	0.94	0	0.94	Low-quality	Genome-fragment
Infant	I345	I345_bin.21.orig	I345_bin.21.orig_P20769	204255	0.9	0.007	0.9	Complete	High-quality
Infant	I345	I345_bin.23.orig	I345_bin.23.orig_P20771	19116	0.827	0	0.827	Complete	High-quality
Infant	I345	I345_bin.28.permissive	I345_bin.28.permissive_P20782	145572	0.96	0	0.96	High-quality	High-quality
Infant	I345	I345_bin.28.permissive	I345_bin.28.permissive_P20783	18596	0.927	0	0.927	Low-quality	Genome-fragment
Infant	I345	I345_bin.30.strict	I345_bin.30.strict_P20785	68354	0.887	0	0.887	Complete	High-quality
Infant	I345	I345_bin.30.strict	I345_bin.30.strict_P20786	28040	0.92	0	0.92	Complete	High-quality
Infant	I345	I345_bin.31.orig	I345_bin.31.orig_P20787	92002	0.913	0	0.913	Medium-quality	Genome-fragment
Infant	I345	I345_bin.31.orig	I345_bin.31.orig_P20788	39215	0.993	0.02	0.993	High-quality	High-quality
Infant	I345	I345_bin.32.orig	I345_bin.32.orig_P20789	47693	0.987	0.007	0.987	Complete	High-quality
Infant	I345	I345_bin.32.orig	I345_bin.32.orig_P20792	54306	0.993	0.227	0.993	Medium-quality	Genome-fragment
Infant	I345	I345_bin.32.orig	I345_bin.32.orig_P20793	36718	1	0.093	1	Low-quality	Genome-fragment
Infant	I345	I345_bin.32.orig	I345_bin.32.orig_P20794	47093	0.993	0.053	0.993	Medium-quality	Genome-fragment
Infant	I345	I345_bin.32.orig	I345_bin.32.orig_P20795	126111	0.913	0	0.913	Complete	High-quality
Infant	I345	I345_bin.33.orig	I345_bin.33.orig_P20798	78613	0.96	0	0.96	Complete	High-quality
Infant	I345	I345_bin.35.orig	I345_bin.35.orig_P20808	48584	0.907	0	0.907	High-quality	High-quality
Infant	I345	I345_bin.36.strict	I345_bin.36.strict_P20809	106235	0.94	0	0.94	Medium-quality	Genome-fragment
Infant	I345	I345_bin.36.strict	I345_bin.36.strict_P20811	46992	0.933	0	0.933	Medium-quality	Genome-fragment
Infant	I345	I345_bin.36.strict	I345_bin.36.strict_P20812	233759	0.9	0	0.9	Complete	High-quality
Infant	I345	I345_bin.36.strict	I345_bin.36.strict_P20813	41305	0.9	0	0.9	Low-quality	Genome-fragment
Infant	I345	I345_bin.36.strict	I345_bin.36.strict_P20814	23396	0.86	0.007	0.86	Medium-quality	Genome-fragment
Infant	I345	I345_bin.37.orig	I345_bin.37.orig_P20817	63442	1	0.027	1	High-quality	High-quality
Infant	I345	I345_bin.37.orig	I345_bin.37.orig_P20818	29975	0.973	0	0.973	Low-quality	Genome-fragment
Infant	I345	I345_bin.37.orig	I345_bin.37.orig_P20822	26561	0.853	0	0.853	Low-quality	Genome-fragment
Infant	I345	I345_bin.37.orig	I345_bin.37.orig_P20823	19048	0.9	0	0.9	Low-quality	Genome-fragment
Infant	I345	I345_bin.37.orig	I345_bin.37.orig_P20824	73148	0.907	0	0.907	Medium-quality	Genome-fragment
Infant	I345	I345_bin.37.orig	I345_bin.37.orig_P20825	40039	0.907	0	0.907	Low-quality	Genome-fragment
Infant	I345	I345_bin.37.orig	I345_bin.37.orig_P20826	12118	0.933	0.02	0.933	Low-quality	Genome-fragment
Infant	I345	I345_bin.39.orig	I345_bin.39.orig_P20827	11482	0.82	0	0.82	Low-quality	Genome-fragment
Infant	I345	I345_bin.39.orig	I345_bin.39.orig_P20828	55662	1	0.02	1	High-quality	High-quality
Infant	I345	I345_bin.39.orig	I345_bin.39.orig_P20830	13293	0.987	0.02	0.987	Low-quality	Genome-fragment
Infant	I345	I345_bin.3.orig	I345_bin.3.orig_P20832	22262	0.993	0	0.993	Low-quality	Genome-fragment
Infant	I345	I345_bin.41.permissive	I345_bin.41.permissive_P20837	64631	0.98	0	0.98	Complete	High-quality
Infant	I345	I345_bin.4.strict	I345_bin.4.strict_P20838	48713	0.847	0	0.847	Low-quality	Genome-fragment
Infant	I345	I345_bin.4.strict	I345_bin.4.strict_P20839	89967	0.933	0	0.933	Medium-quality	Genome-fragment
Infant	I345	I345_bin.5.orig	I345_bin.5.orig_P20840	155499	0.9	0.007	0.9	Complete	High-quality
Infant	I345	I345_bin.5.orig	I345_bin.5.orig_P20841	32347	0.94	0	0.94	Low-quality	Genome-fragment
Infant	I345	I345_bin.5.orig	I345_bin.5.orig_P20842	19702	0.94	0	0.94	Low-quality	Genome-fragment
Infant	I345	I345_bin.5.orig	I345_bin.5.orig_P20843	55758	0.907	0	0.907	Low-quality	Genome-fragment
Infant	I345	I345_bin.6.permissive	I345_bin.6.permissive_P20844	133777	0.933	0	0.933	High-quality	High-quality
Infant	I345	I345_bin.6.permissive	I345_bin.6.permissive_P20845	110123	0.933	0	0.933	Low-quality	Genome-fragment
Infant	I345	I345_bin.6.permissive	I345_bin.6.permissive_P20846	60000	0.9	0.007	0.9	Medium-quality	Genome-fragment
Infant	I345	I345_bin.6.permissive	I345_bin.6.permissive_P20847	45643	0.887	0	0.887	Low-quality	Genome-fragment
Infant	I345	I345_bin.7.orig	I345_bin.7.orig_P20848	152099	0.947	0	0.947	Complete	High-quality
Infant	I345	I345_bin.7.orig	I345_bin.7.orig_P20849	12163	0.96	0.007	0.96	Low-quality	Genome-fragment
Infant	I345	I345_bin.8.strict	I345_bin.8.strict_P20850	68600	0.813	0	0.813	Complete	High-quality
Infant	I345	I345_bin.8.strict	I345_bin.8.strict_P20851	50938	0.9	0	0.9	Low-quality	Genome-fragment
Infant	I345	I345_bin.9.orig	I345_bin.9.orig_P20852	60486	0.993	0.02	0.993	Medium-quality	Genome-fragment
Infant	I352	I352_bin.10.strict	I352_bin.10.strict_P20853	47921	1	0	1	Medium-quality	Genome-fragment
Infant	I352	I352_bin.11.strict	I352_bin.11.strict_P20854	94567	0.933	0	0.933	Medium-quality	Genome-fragment
Infant	I352	I352_bin.11.strict	I352_bin.11.strict_P20855	25280	1	0	1	Medium-quality	Genome-fragment
Infant	I352	I352_bin.11.strict	I352_bin.11.strict_P20856	35439	0.913	0	0.913	Medium-quality	Genome-fragment
Infant	I352	I352_bin.14.orig	I352_bin.14.orig_P20857	94869	0.94	0.013	0.94	High-quality	High-quality
Infant	I352	I352_bin.14.orig	I352_bin.14.orig_P20858	93541	0.933	0	0.933	Low-quality	Genome-fragment
Infant	I352	I352_bin.17.orig	I352_bin.17.orig_P20862	14423	0.987	0.013	0.987	Low-quality	Genome-fragment
Infant	I352	I352_bin.1.strict	I352_bin.1.strict_P20865	102080	0.933	0	0.933	High-quality	High-quality
Infant	I352	I352_bin.20.orig	I352_bin.20.orig_P20866	45659	0.987	0.007	0.987	Medium-quality	Genome-fragment
Infant	I352	I352_bin.21.orig	I352_bin.21.orig_P20872	100455	0.853	0	0.853	Medium-quality	Genome-fragment
Infant	I352	I352_bin.25.orig	I352_bin.25.orig_P20911	90968	0.953	0	0.953	Complete	High-quality
Infant	I352	I352_bin.26.strict	I352_bin.26.strict_P20912	76597	0.933	0	0.933	Medium-quality	Genome-fragment
Infant	I352	I352_bin.26.strict	I352_bin.26.strict_P20913	20537	0.947	0	0.947	Medium-quality	Genome-fragment
Infant	I352	I352_bin.26.strict	I352_bin.26.strict_P20914	93218	0.9	0	0.9	High-quality	High-quality
Infant	I352	I352_bin.26.strict	I352_bin.26.strict_P20915	56383	0.933	0	0.933	Medium-quality	Genome-fragment
Infant	I352	I352_bin.27.orig	I352_bin.27.orig_P20926	22719	0.687	0	0.687	Low-quality	Genome-fragment
Infant	I352	I352_bin.2.orig	I352_bin.2.orig_P20957	31459	0.92	0	0.92	Low-quality	Genome-fragment
Infant	I352	I352_bin.4.orig	I352_bin.4.orig_P20958	50851	0.927	0.007	0.927	Complete	High-quality
Infant	I352	I352_bin.5.orig	I352_bin.5.orig_P20959	36558	0.987	0.033	0.987	Medium-quality	Genome-fragment
Infant	I352	I352_bin.5.orig	I352_bin.5.orig_P20960	26164	1	0.007	1	Low-quality	Genome-fragment
Infant	I352	I352_bin.6.orig	I352_bin.6.orig_P20964	81186	0.913	0	0.913	High-quality	High-quality
Infant	I352	I352_bin.6.orig	I352_bin.6.orig_P20965	56713	0.913	0	0.913	High-quality	High-quality
Infant	I352	I352_bin.8.orig	I352_bin.8.orig_P20967	80480	0.933	0	0.933	High-quality	High-quality
Infant	I352	I352_bin.8.orig	I352_bin.8.orig_P20968	22908	0.9	0	0.9	Low-quality	Genome-fragment
Infant	I364	I364_bin.10.strict	I364_bin.10.strict_P20969	104426	0.947	0	0.947	Complete	High-quality
Infant	I364	I364_bin.10.strict	I364_bin.10.strict_P20970	136358	0.9	0	0.9	Complete	High-quality
Infant	I364	I364_bin.11.permissive	I364_bin.11.permissive_P20971	89119	0.873	0	0.873	Medium-quality	Genome-fragment
Infant	I364	I364_bin.11.permissive	I364_bin.11.permissive_P20977	43798	0.913	0.033	0.913	Low-quality	Genome-fragment
Infant	I364	I364_bin.11.permissive	I364_bin.11.permissive_P20978	34045	0.993	0.107	0.993	Medium-quality	Genome-fragment
Infant	I364	I364_bin.12.orig	I364_bin.12.orig_P20997	86985	0.913	0	0.913	Complete	High-quality
Infant	I364	I364_bin.12.orig	I364_bin.12.orig_P21013	10421	0.913	0	0.913	Low-quality	Genome-fragment
Infant	I364	I364_bin.12.orig	I364_bin.12.orig_P21014	14899	0.993	0.007	0.993	Low-quality	Genome-fragment
Infant	I364	I364_bin.12.orig	I364_bin.12.orig_P21015	30146	0.86	0	0.86	Low-quality	Genome-fragment
Infant	I364	I364_bin.13.strict	I364_bin.13.strict_P21016	54346	0.953	0	0.953	Medium-quality	Genome-fragment
Infant	I364	I364_bin.13.strict	I364_bin.13.strict_P21017	53852	0.927	0	0.927	Low-quality	Genome-fragment
Infant	I364	I364_bin.13.strict	I364_bin.13.strict_P21019	30174	0.887	0	0.887	Low-quality	Genome-fragment
Infant	I364	I364_bin.13.strict	I364_bin.13.strict_P21022	34252	0.887	0	0.887	Low-quality	Genome-fragment
Infant	I364	I364_bin.14.strict	I364_bin.14.strict_P21023	24775	0.84	0	0.84	Complete	High-quality
Infant	I364	I364_bin.15.strict	I364_bin.15.strict_P21024	93779	0.933	0	0.933	Medium-quality	Genome-fragment
Infant	I364	I364_bin.15.strict	I364_bin.15.strict_P21026	38060	0.88	0	0.88	Medium-quality	Genome-fragment
Infant	I364	I364_bin.16.orig	I364_bin.16.orig_P21027	139918	0.927	0.007	0.927	High-quality	High-quality
Infant	I364	I364_bin.17.strict	I364_bin.17.strict_P21028	43975	0.98	0.027	0.98	Complete	High-quality
Infant	I364	I364_bin.1.strict	I364_bin.1.strict_P21037	102543	0.907	0	0.907	Complete	High-quality
Infant	I364	I364_bin.1.strict	I364_bin.1.strict_P21038	69666	0.82	0	0.82	Low-quality	Genome-fragment
Infant	I364	I364_bin.1.strict	I364_bin.1.strict_P21039	96294	0.907	0.007	0.907	Complete	High-quality
Infant	I364	I364_bin.2.permissive	I364_bin.2.permissive_P21040	118004	0.9	0	0.9	Complete	High-quality
Infant	I364	I364_bin.4.orig	I364_bin.4.orig_P21041	58708	0.987	0.027	0.987	Complete	High-quality
Infant	I364	I364_bin.5.strict	I364_bin.5.strict_P21042	60100	0.9	0	0.9	Low-quality	Genome-fragment
Infant	I364	I364_bin.6.strict	I364_bin.6.strict_P21045	35069	0.907	0	0.907	Complete	High-quality
Infant	I364	I364_bin.8.orig	I364_bin.8.orig_P21052	98860	0.913	0	0.913	High-quality	High-quality
Infant	I364	I364_bin.8.orig	I364_bin.8.orig_P21053	63509	0.973	0	0.973	Medium-quality	Genome-fragment
Infant	I364	I364_bin.8.orig	I364_bin.8.orig_P21058	108280	0.893	0	0.893	Complete	High-quality
Infant	I364	I364_bin.8.orig	I364_bin.8.orig_P21059	29440	0.94	0	0.94	Low-quality	Genome-fragment
Infant	I384	I384_bin.12.strict	I384_bin.12.strict_P21070	24747	0.913	0	0.913	Low-quality	Genome-fragment
Infant	I384	I384_bin.13.permissive	I384_bin.13.permissive_P21071	128709	0.8	0.007	0.8	Medium-quality	Genome-fragment
Infant	I384	I384_bin.13.permissive	I384_bin.13.permissive_P21072	74426	0.987	0	0.987	Medium-quality	Genome-fragment
Infant	I384	I384_bin.13.permissive	I384_bin.13.permissive_P21073	65224	0.98	0	0.98	High-quality	High-quality
Infant	I384	I384_bin.13.permissive	I384_bin.13.permissive_P21074	63060	0.873	0	0.873	Low-quality	Genome-fragment
Infant	I384	I384_bin.14.orig	I384_bin.14.orig_P21090	13982	0.993	0.027	0.993	Low-quality	Genome-fragment
Infant	I384	I384_bin.15.permissive	I384_bin.15.permissive_P21100	142725	0.9	0	0.9	Complete	High-quality
Infant	I384	I384_bin.15.permissive	I384_bin.15.permissive_P21102	170401	0.907	0	0.907	Medium-quality	Genome-fragment
Infant	I384	I384_bin.15.permissive	I384_bin.15.permissive_P21103	15332	0.833	0	0.833	Low-quality	Genome-fragment
Infant	I384	I384_bin.15.permissive	I384_bin.15.permissive_P21104	24260	0.993	0.253	0.993	Low-quality	Genome-fragment
Infant	I384	I384_bin.2.strict	I384_bin.2.strict_P21106	100177	0.9	0	0.9	High-quality	High-quality
Infant	I384	I384_bin.3.strict	I384_bin.3.strict_P21107	19183	0.94	0	0.94	Low-quality	Genome-fragment
Infant	I384	I384_bin.6.orig	I384_bin.6.orig_P21116	30661	1	0.007	1	Medium-quality	Genome-fragment
Infant	I384	I384_bin.7.permissive	I384_bin.7.permissive_P21117	76991	0.893	0	0.893	Low-quality	Genome-fragment
Infant	I384	I384_bin.7.permissive	I384_bin.7.permissive_P21118	48360	0.953	0	0.953	Medium-quality	Genome-fragment
Infant	I384	I384_bin.7.permissive	I384_bin.7.permissive_P21136	74329	0.92	0	0.92	High-quality	High-quality
Infant	I384	I384_bin.7.permissive	I384_bin.7.permissive_P21137	17430	0.9	0	0.9	Low-quality	Genome-fragment
Infant	I384	I384_bin.7.permissive	I384_bin.7.permissive_P21138	37215	0.873	0	0.873	Low-quality	Genome-fragment
Infant	I384	I384_bin.8.orig	I384_bin.8.orig_P21140	247819	0.833	0	0.833	Complete	High-quality
Infant	I384	I384_bin.8.orig	I384_bin.8.orig_P21141	45404	0.913	0.02	0.913	Low-quality	Genome-fragment
Infant	I384	I384_bin.8.orig	I384_bin.8.orig_P21142	116759	0.907	0	0.907	Medium-quality	Genome-fragment
Infant	I384	I384_bin.8.orig	I384_bin.8.orig_P21143	31217	0.88	0	0.88	Low-quality	Genome-fragment
Infant	I384	I384_bin.8.orig	I384_bin.8.orig_P21144	91088	0.9	0.013	0.9	Medium-quality	Genome-fragment
Infant	I384	I384_bin.8.orig	I384_bin.8.orig_P21145	30257	0.98	0.04	0.98	Medium-quality	Genome-fragment
Infant	I384	I384_bin.8.orig	I384_bin.8.orig_P21146	52477	0.98	0.047	0.98	Medium-quality	Genome-fragment
Infant	I384	I384_bin.9.orig	I384_bin.9.orig_P21149	23029	0.873	0	0.873	Low-quality	Genome-fragment
Infant	I384	I384_bin.9.orig	I384_bin.9.orig_P21150	43082	0.907	0	0.907	Low-quality	Genome-fragment
Infant	I384	I384_bin.9.orig	I384_bin.9.orig_P21151	15024	0.913	0.007	0.913	Low-quality	Genome-fragment
Infant	I384	I384_bin.9.orig	I384_bin.9.orig_P21152	53686	0.907	0	0.907	Medium-quality	Genome-fragment
Infant	I392	I392_bin.11.permissive	I392_bin.11.permissive_P21153	84847	0.933	0	0.933	High-quality	High-quality
Infant	I392	I392_bin.11.permissive	I392_bin.11.permissive_P21154	53977	0.947	0	0.947	Medium-quality	Genome-fragment
Infant	I392	I392_bin.12.orig	I392_bin.12.orig_P21156	71757	0.933	0.007	0.933	Medium-quality	Genome-fragment
Infant	I392	I392_bin.12.orig	I392_bin.12.orig_P21157	63792	0.913	0	0.913	Medium-quality	Genome-fragment
Infant	I392	I392_bin.13.orig	I392_bin.13.orig_P21158	83492	0.9	0	0.9	Medium-quality	Genome-fragment
Infant	I392	I392_bin.15.permissive	I392_bin.15.permissive_P21159	68256	0.92	0	0.92	Medium-quality	Genome-fragment
Infant	I392	I392_bin.15.permissive	I392_bin.15.permissive_P21161	24754	0.607	0	0.607	Low-quality	Genome-fragment
Infant	I392	I392_bin.15.permissive	I392_bin.15.permissive_P21184	32355	0.907	0	0.907	Low-quality	Genome-fragment
Infant	I392	I392_bin.16.orig	I392_bin.16.orig_P21186	61662	0.833	0	0.833	Low-quality	Genome-fragment
Infant	I392	I392_bin.17.orig	I392_bin.17.orig_P21195	38346	0.92	0.013	0.92	Medium-quality	Genome-fragment
Infant	I392	I392_bin.17.orig	I392_bin.17.orig_P21196	39750	0.947	0	0.947	High-quality	High-quality
Infant	I392	I392_bin.19.orig	I392_bin.19.orig_P21198	13900	0.873	0	0.873	Low-quality	Genome-fragment
Infant	I392	I392_bin.19.orig	I392_bin.19.orig_P21199	34237	0.86	0	0.86	Low-quality	Genome-fragment
Infant	I392	I392_bin.1.orig	I392_bin.1.orig_P21202	108703	0.907	0	0.907	Medium-quality	Genome-fragment
Infant	I392	I392_bin.21.orig	I392_bin.21.orig_P21203	121108	0.947	0	0.947	Complete	High-quality
Infant	I392	I392_bin.21.orig	I392_bin.21.orig_P21204	47966	0.98	0	0.98	High-quality	High-quality
Infant	I392	I392_bin.21.orig	I392_bin.21.orig_P21205	266024	0.933	0	0.933	High-quality	High-quality
Infant	I392	I392_bin.21.orig	I392_bin.21.orig_P21206	39559	0.887	0	0.887	Low-quality	Genome-fragment
Infant	I392	I392_bin.22.orig	I392_bin.22.orig_P21209	12603	0.987	0	0.987	Medium-quality	Genome-fragment
Infant	I392	I392_bin.23.orig	I392_bin.23.orig_P21215	78836	0.933	0	0.933	Medium-quality	Genome-fragment
Infant	I392	I392_bin.23.orig	I392_bin.23.orig_P21216	62453	0.967	0	0.967	Medium-quality	Genome-fragment
Infant	I392	I392_bin.23.orig	I392_bin.23.orig_P21219	11074	0.867	0.007	0.867	Low-quality	Genome-fragment
Infant	I392	I392_bin.24.orig	I392_bin.24.orig_P21220	76436	0.933	0.007	0.933	High-quality	High-quality
Infant	I392	I392_bin.24.orig	I392_bin.24.orig_P21222	25604	0.987	0	0.987	Medium-quality	Genome-fragment
Infant	I392	I392_bin.24.orig	I392_bin.24.orig_P21225	10145	0.96	0.007	0.96	Low-quality	Genome-fragment
Infant	I392	I392_bin.24.orig	I392_bin.24.orig_P21226	49426	0.88	0	0.88	Low-quality	Genome-fragment
Infant	I392	I392_bin.24.orig	I392_bin.24.orig_P21227	101696	0.967	0	0.967	Complete	High-quality
Infant	I392	I392_bin.27.orig	I392_bin.27.orig_P21233	26625	0.993	0.007	0.993	Low-quality	Genome-fragment
Infant	I392	I392_bin.28.orig	I392_bin.28.orig_P21235	42340	0.993	0.06	0.993	Medium-quality	Genome-fragment
Infant	I392	I392_bin.28.orig	I392_bin.28.orig_P21239	19514	0.927	0	0.927	Low-quality	Genome-fragment
Infant	I392	I392_bin.28.orig	I392_bin.28.orig_P21240	24935	0.913	0.007	0.913	Low-quality	Genome-fragment
Infant	I392	I392_bin.28.orig	I392_bin.28.orig_P21241	108835	0.92	0.013	0.92	Low-quality	Genome-fragment
Infant	I392	I392_bin.28.orig	I392_bin.28.orig_P21242	178129	0.907	0.007	0.907	Complete	High-quality
Infant	I392	I392_bin.28.orig	I392_bin.28.orig_P21243	32860	0.953	0	0.953	High-quality	High-quality
Infant	I392	I392_bin.2.orig	I392_bin.2.orig_P21245	184253	0.873	0	0.873	Medium-quality	Genome-fragment
Infant	I392	I392_bin.2.orig	I392_bin.2.orig_P21246	23626	0.927	0	0.927	Low-quality	Genome-fragment
Infant	I392	I392_bin.3.orig	I392_bin.3.orig_P21247	62445	0.933	0	0.933	High-quality	High-quality
Infant	I392	I392_bin.3.orig	I392_bin.3.orig_P21249	38796	0.907	0	0.907	Low-quality	Genome-fragment
Infant	I392	I392_bin.3.orig	I392_bin.3.orig_P21250	32750	0.987	0.027	0.987	Medium-quality	Genome-fragment
Infant	I392	I392_bin.4.orig	I392_bin.4.orig_P21251	34697	1	0.053	1	Medium-quality	Genome-fragment
Infant	I392	I392_bin.4.orig	I392_bin.4.orig_P21252	32490	0.993	0.013	0.993	Medium-quality	Genome-fragment
Infant	I392	I392_bin.5.orig	I392_bin.5.orig_P21254	369673	0.853	0	0.853	Medium-quality	Genome-fragment
Infant	I392	I392_bin.5.orig	I392_bin.5.orig_P21255	118425	0.907	0	0.907	Medium-quality	Genome-fragment
Infant	I392	I392_bin.8.orig	I392_bin.8.orig_P21263	82659	0.927	0	0.927	Medium-quality	Genome-fragment
Infant	I395	I395_bin.11.orig	I395_bin.11.orig_P21267	68054	0.973	0	0.973	Complete	High-quality
Infant	I395	I395_bin.12.orig	I395_bin.12.orig_P21268	50543	0.993	0.007	0.993	Medium-quality	Genome-fragment
Infant	I395	I395_bin.12.orig	I395_bin.12.orig_P21270	34879	0.92	0	0.92	Complete	High-quality
Infant	I395	I395_bin.12.orig	I395_bin.12.orig_P21271	34387	1	0.047	1	Medium-quality	Genome-fragment
Infant	I395	I395_bin.15.strict	I395_bin.15.strict_P21273	51453	0.98	0.007	0.98	Complete	High-quality
Infant	I395	I395_bin.17.permissive	I395_bin.17.permissive_P21274	133893	0.9	0	0.9	Complete	High-quality
Infant	I395	I395_bin.17.permissive	I395_bin.17.permissive_P21275	129396	0.9	0	0.9	Low-quality	Genome-fragment
Infant	I395	I395_bin.17.permissive	I395_bin.17.permissive_P21276	18013	0.927	0	0.927	Low-quality	Genome-fragment
Infant	I395	I395_bin.19.orig	I395_bin.19.orig_P21278	17436	0.98	0.007	0.98	Low-quality	Genome-fragment
Infant	I395	I395_bin.1.strict	I395_bin.1.strict_P21282	148430	0.933	0	0.933	Complete	High-quality
Infant	I395	I395_bin.1.strict	I395_bin.1.strict_P21283	148757	0.907	0.007	0.907	Complete	High-quality
Infant	I395	I395_bin.1.strict	I395_bin.1.strict_P21284	15685	0.947	0.007	0.947	Low-quality	Genome-fragment
Infant	I395	I395_bin.21.strict	I395_bin.21.strict_P21291	108315	0.9	0.007	0.9	Complete	High-quality
Infant	I395	I395_bin.21.strict	I395_bin.21.strict_P21292	50659	0.9	0	0.9	Low-quality	Genome-fragment
Infant	I395	I395_bin.22.orig	I395_bin.22.orig_P21294	93878	0.927	0	0.927	Medium-quality	Genome-fragment
Infant	I395	I395_bin.22.orig	I395_bin.22.orig_P21295	38399	0.94	0	0.94	Complete	High-quality
Infant	I395	I395_bin.23.strict	I395_bin.23.strict_P21296	62369	0.92	0	0.92	Complete	High-quality
Infant	I395	I395_bin.24.strict	I395_bin.24.strict_P21297	117641	0.84	0	0.84	Medium-quality	Genome-fragment
Infant	I395	I395_bin.24.strict	I395_bin.24.strict_P21298	70486	0.973	0	0.973	High-quality	High-quality
Infant	I395	I395_bin.24.strict	I395_bin.24.strict_P21299	51436	0.853	0	0.853	Low-quality	Genome-fragment
Infant	I395	I395_bin.24.strict	I395_bin.24.strict_P21300	21732	0.847	0	0.847	Low-quality	Genome-fragment
Infant	I395	I395_bin.24.strict	I395_bin.24.strict_P21301	12985	0.9	0	0.9	Low-quality	Genome-fragment
Infant	I395	I395_bin.25.orig	I395_bin.25.orig_P21302	175423	1	0.013	1	Complete	High-quality
Infant	I395	I395_bin.25.orig	I395_bin.25.orig_P21303	131046	0.933	0.007	0.933	Complete	High-quality
Infant	I395	I395_bin.25.orig	I395_bin.25.orig_P21306	61971	0.987	0.007	0.987	High-quality	High-quality
Infant	I395	I395_bin.4.orig	I395_bin.4.orig_P21318	29031	0.9	0	0.9	Low-quality	Genome-fragment
Infant	I395	I395_bin.6.strict	I395_bin.6.strict_P21320	193941	0.853	0	0.853	High-quality	High-quality
Infant	I395	I395_bin.6.strict	I395_bin.6.strict_P21321	123412	0.987	0	0.987	Complete	High-quality
Infant	I395	I395_bin.6.strict	I395_bin.6.strict_P21322	58777	0.973	0	0.973	Complete	High-quality
Infant	I395	I395_bin.6.strict	I395_bin.6.strict_P21324	97857	0.94	0	0.94	Medium-quality	Genome-fragment
Infant	I395	I395_bin.7.orig	I395_bin.7.orig_P21326	40560	1	0.007	1	Medium-quality	Genome-fragment
Infant	I395	I395_bin.7.orig	I395_bin.7.orig_P21328	33724	1	0.027	1	Medium-quality	Genome-fragment
Infant	I395	I395_bin.8.permissive	I395_bin.8.permissive_P21329	175760	0.853	0.013	0.853	Medium-quality	Genome-fragment
Infant	I395	I395_bin.8.permissive	I395_bin.8.permissive_P21330	74156	0.947	0	0.947	Medium-quality	Genome-fragment
Infant	I395	I395_bin.8.permissive	I395_bin.8.permissive_P21331	18974	0.907	0.007	0.907	Low-quality	Genome-fragment
Infant	I404	I404_bin.10.orig	I404_bin.10.orig_P21340	38425	0.893	0	0.893	Low-quality	Genome-fragment
Infant	I404	I404_bin.10.orig	I404_bin.10.orig_P21341	91845	0.933	0	0.933	Medium-quality	Genome-fragment
Infant	I404	I404_bin.11.orig	I404_bin.11.orig_P21342	53392	0.933	0	0.933	Medium-quality	Genome-fragment
Infant	I404	I404_bin.11.orig	I404_bin.11.orig_P21343	12836	0.773	0.013	0.773	Low-quality	Genome-fragment
Infant	I404	I404_bin.12.orig	I404_bin.12.orig_P21351	25472	0.873	0	0.873	Low-quality	Genome-fragment
Infant	I404	I404_bin.14.orig	I404_bin.14.orig_P21356	98003	0.947	0	0.947	Complete	High-quality
Infant	I404	I404_bin.14.orig	I404_bin.14.orig_P21358	32128	0.867	0	0.867	Low-quality	Genome-fragment
Infant	I404	I404_bin.1.orig	I404_bin.1.orig_P21398	80674	0.98	0.007	0.98	Medium-quality	Genome-fragment
Infant	I404	I404_bin.1.orig	I404_bin.1.orig_P21400	116909	0.907	0	0.907	Medium-quality	Genome-fragment
Infant	I404	I404_bin.23.orig	I404_bin.23.orig_P21401	68873	0.987	0	0.987	Complete	High-quality
Infant	I404	I404_bin.24.orig	I404_bin.24.orig_P21407	68671	0.867	0.007	0.867	Low-quality	Genome-fragment
Infant	I404	I404_bin.24.orig	I404_bin.24.orig_P21417	14350	0.913	0.007	0.913	Low-quality	Genome-fragment
Infant	I404	I404_bin.26.orig	I404_bin.26.orig_P21419	38634	0.9	0.013	0.9	Medium-quality	Genome-fragment
Infant	I404	I404_bin.26.orig	I404_bin.26.orig_P21420	24954	0.893	0.02	0.893	Low-quality	Genome-fragment
Infant	I404	I404_bin.26.orig	I404_bin.26.orig_P21421	50045	0.96	0	0.96	Medium-quality	Genome-fragment
Infant	I404	I404_bin.26.orig	I404_bin.26.orig_P21422	26416	0.927	0	0.927	Medium-quality	Genome-fragment
Infant	I404	I404_bin.31.orig	I404_bin.31.orig_P21432	54437	0.873	0	0.873	Medium-quality	Genome-fragment
Infant	I404	I404_bin.31.orig	I404_bin.31.orig_P21435	48359	0.907	0.007	0.907	Medium-quality	Genome-fragment
Infant	I404	I404_bin.31.orig	I404_bin.31.orig_P21436	44735	0.907	0	0.907	Medium-quality	Genome-fragment
Infant	I404	I404_bin.31.orig	I404_bin.31.orig_P21437	26463	0.907	0	0.907	Low-quality	Genome-fragment
Infant	I404	I404_bin.3.orig	I404_bin.3.orig_P21438	62970	0.953	0	0.953	Complete	High-quality
Infant	I404	I404_bin.3.orig	I404_bin.3.orig_P21439	14934	0.86	0	0.86	Low-quality	Genome-fragment
Infant	I404	I404_bin.5.orig	I404_bin.5.orig_P21450	135393	0.927	0	0.927	Medium-quality	Genome-fragment
Infant	I404	I404_bin.6.orig	I404_bin.6.orig_P21452	75264	0.967	0.013	0.967	Medium-quality	Genome-fragment
Infant	I404	I404_bin.6.orig	I404_bin.6.orig_P21454	13275	0.853	0	0.853	Low-quality	Genome-fragment
Infant	I404	I404_bin.7.orig	I404_bin.7.orig_P21457	86841	0.913	0	0.913	Medium-quality	Genome-fragment
Infant	I404	I404_bin.7.orig	I404_bin.7.orig_P21458	84227	0.987	0.007	0.987	Medium-quality	Genome-fragment
Infant	I404	I404_bin.7.orig	I404_bin.7.orig_P21460	17281	0.907	0.007	0.907	Low-quality	Genome-fragment
Infant	I404	I404_bin.7.orig	I404_bin.7.orig_P21462	30610	0.913	0	0.913	Low-quality	Genome-fragment
Infant	I404	I404_bin.7.orig	I404_bin.7.orig_P21463	14605	0.993	0.013	0.993	Low-quality	Genome-fragment
Infant	I404	I404_bin.7.orig	I404_bin.7.orig_P21464	27918	0.993	0.027	0.993	Medium-quality	Genome-fragment
Infant	I405	I405_bin.10.permissive	I405_bin.10.permissive_P21466	37041	0.9	0	0.9	Medium-quality	Genome-fragment
Infant	I405	I405_bin.10.permissive	I405_bin.10.permissive_P21467	66852	0.94	0	0.94	Medium-quality	Genome-fragment
Infant	I405	I405_bin.11.permissive	I405_bin.11.permissive_P21468	80339	0.907	0	0.907	Complete	High-quality
Infant	I405	I405_bin.11.permissive	I405_bin.11.permissive_P21469	23991	0.893	0.013	0.893	Low-quality	Genome-fragment
Infant	I405	I405_bin.12.orig	I405_bin.12.orig_P21471	35653	0.98	0.02	0.98	Medium-quality	Genome-fragment
Infant	I405	I405_bin.12.orig	I405_bin.12.orig_P21472	102699	0.88	0	0.88	Medium-quality	Genome-fragment
Infant	I405	I405_bin.12.orig	I405_bin.12.orig_P21473	122398	0.907	0	0.907	High-quality	High-quality
Infant	I405	I405_bin.12.orig	I405_bin.12.orig_P21474	24360	1	0	1	Medium-quality	Genome-fragment
Infant	I405	I405_bin.12.orig	I405_bin.12.orig_P21475	20516	0.9	0	0.9	Low-quality	Genome-fragment
Infant	I405	I405_bin.12.orig	I405_bin.12.orig_P21476	83579	0.88	0	0.88	Complete	High-quality
Infant	I405	I405_bin.12.orig	I405_bin.12.orig_P21477	44929	1	0.007	1	High-quality	High-quality
Infant	I405	I405_bin.13.strict	I405_bin.13.strict_P21478	100318	0.833	0	0.833	Medium-quality	Genome-fragment
Infant	I405	I405_bin.13.strict	I405_bin.13.strict_P21479	18657	1	0.607	1	Low-quality	Genome-fragment
Infant	I405	I405_bin.13.strict	I405_bin.13.strict_P21480	40386	0.907	0	0.907	Low-quality	Genome-fragment
Infant	I405	I405_bin.14.strict	I405_bin.14.strict_P21481	33498	1	0.02	1	Medium-quality	Genome-fragment
Infant	I405	I405_bin.15.permissive	I405_bin.15.permissive_P21482	52369	0.993	0.007	0.993	Complete	High-quality
Infant	I405	I405_bin.15.permissive	I405_bin.15.permissive_P21483	17090	0.88	0	0.88	Low-quality	Genome-fragment
Infant	I405	I405_bin.15.permissive	I405_bin.15.permissive_P21484	66555	0.887	0	0.887	Medium-quality	Genome-fragment
Infant	I405	I405_bin.15.permissive	I405_bin.15.permissive_P21485	20677	0.86	0	0.86	Low-quality	Genome-fragment
Infant	I405	I405_bin.15.permissive	I405_bin.15.permissive_P21486	19725	0.867	0	0.867	Low-quality	Genome-fragment
Infant	I405	I405_bin.16.orig	I405_bin.16.orig_P21488	127085	0.9	0	0.9	Medium-quality	Genome-fragment
Infant	I405	I405_bin.16.orig	I405_bin.16.orig_P21489	15582	0.913	0.007	0.913	Low-quality	Genome-fragment
Infant	I405	I405_bin.19.permissive	I405_bin.19.permissive_P21493	120612	0.94	0.007	0.94	High-quality	High-quality
Infant	I405	I405_bin.1.strict	I405_bin.1.strict_P21494	18014	0.887	0	0.887	Low-quality	Genome-fragment
Infant	I405	I405_bin.2.orig	I405_bin.2.orig_P21495	26940	0.987	0	0.987	Medium-quality	Genome-fragment
Infant	I405	I405_bin.2.orig	I405_bin.2.orig_P21496	36506	0.893	0.007	0.893	Low-quality	Genome-fragment
Infant	I405	I405_bin.3.orig	I405_bin.3.orig_P21498	76216	0.907	0	0.907	High-quality	High-quality
Infant	I405	I405_bin.3.orig	I405_bin.3.orig_P21499	22552	0.947	0	0.947	High-quality	High-quality
Infant	I405	I405_bin.4.strict	I405_bin.4.strict_P21500	14646	0.953	0.007	0.953	Low-quality	Genome-fragment
Infant	I405	I405_bin.5.orig	I405_bin.5.orig_P21502	32904	0.907	0	0.907	Low-quality	Genome-fragment
Infant	I405	I405_bin.5.orig	I405_bin.5.orig_P21504	29465	0.9	0	0.9	Low-quality	Genome-fragment
Infant	I405	I405_bin.6.permissive	I405_bin.6.permissive_P21505	37058	1	0	1	Medium-quality	Genome-fragment
Infant	I405	I405_bin.6.permissive	I405_bin.6.permissive_P21506	23468	0.993	0.013	0.993	Low-quality	Genome-fragment
Infant	I405	I405_bin.7.orig	I405_bin.7.orig_P21522	17614	0.92	0.013	0.92	Low-quality	Genome-fragment
Infant	I405	I405_bin.9.strict	I405_bin.9.strict_P21526	46937	0.993	0	0.993	High-quality	High-quality
Infant	I405	I405_bin.9.strict	I405_bin.9.strict_P21527	70426	0.913	0	0.913	Low-quality	Genome-fragment
Infant	I411	I411_bin.10.orig	I411_bin.10.orig_P21530	145561	0.94	0	0.94	Complete	High-quality
Infant	I411	I411_bin.10.orig	I411_bin.10.orig_P21531	38988	0.867	0	0.867	Low-quality	Genome-fragment
Infant	I411	I411_bin.10.orig	I411_bin.10.orig_P21532	152031	0.913	0	0.913	Medium-quality	Genome-fragment
Infant	I411	I411_bin.10.orig	I411_bin.10.orig_P21533	108321	0.833	0	0.833	Complete	High-quality
Infant	I411	I411_bin.10.orig	I411_bin.10.orig_P21535	22953	0.873	0	0.873	Low-quality	Genome-fragment
Infant	I411	I411_bin.11.orig	I411_bin.11.orig_P21536	93336	0.94	0	0.94	Complete	High-quality
Infant	I411	I411_bin.12.strict	I411_bin.12.strict_P21541	19870	0.867	0	0.867	Low-quality	Genome-fragment
Infant	I411	I411_bin.13.orig	I411_bin.13.orig_P21548	38953	0.9	0	0.9	Low-quality	Genome-fragment
Infant	I411	I411_bin.13.orig	I411_bin.13.orig_P21549	111091	0.907	0.013	0.907	Complete	High-quality
Infant	I411	I411_bin.1.permissive	I411_bin.1.permissive_P21550	29418	1	0.067	1	Medium-quality	Genome-fragment
Infant	I411	I411_bin.1.permissive	I411_bin.1.permissive_P21553	17173	0.78	0	0.78	Low-quality	Genome-fragment
Infant	I411	I411_bin.2.orig	I411_bin.2.orig_P21560	53243	0.96	0.007	0.96	Medium-quality	Genome-fragment
Infant	I411	I411_bin.2.orig	I411_bin.2.orig_P21561	151314	0.92	0	0.92	Complete	High-quality
Infant	I411	I411_bin.2.orig	I411_bin.2.orig_P21562	135476	0.907	0	0.907	Medium-quality	Genome-fragment
Infant	I411	I411_bin.3.orig	I411_bin.3.orig_P21563	81452	0.987	0	0.987	Low-quality	Genome-fragment
Infant	I411	I411_bin.3.orig	I411_bin.3.orig_P21564	23683	0.873	0	0.873	Low-quality	Genome-fragment
Infant	I411	I411_bin.3.orig	I411_bin.3.orig_P21565	21638	0.907	0	0.907	Low-quality	Genome-fragment
Infant	I411	I411_bin.3.orig	I411_bin.3.orig_P21566	46390	0.847	0.007	0.847	Low-quality	Genome-fragment
Infant	I411	I411_bin.3.orig	I411_bin.3.orig_P21567	75772	0.907	0	0.907	Low-quality	Genome-fragment
Infant	I411	I411_bin.3.orig	I411_bin.3.orig_P21568	30566	0.927	0	0.927	Low-quality	Genome-fragment
Infant	I411	I411_bin.6.strict	I411_bin.6.strict_P21574	105442	0.947	0	0.947	Complete	High-quality
Infant	I411	I411_bin.6.strict	I411_bin.6.strict_P21575	17013	0.947	0.007	0.947	Low-quality	Genome-fragment
Infant	I411	I411_bin.7.permissive	I411_bin.7.permissive_P21576	59202	0.98	0.007	0.98	Complete	High-quality
Infant	I411	I411_bin.7.permissive	I411_bin.7.permissive_P21577	34932	0.987	0	0.987	High-quality	High-quality
Infant	I411	I411_bin.7.permissive	I411_bin.7.permissive_P21578	25566	0.967	0	0.967	High-quality	High-quality
Infant	I411	I411_bin.8.orig	I411_bin.8.orig_P21580	125950	0.833	0	0.833	Medium-quality	Genome-fragment
Infant	I411	I411_bin.8.orig	I411_bin.8.orig_P21581	22721	0.987	0.013	0.987	Low-quality	Genome-fragment
Infant	I411	I411_bin.8.orig	I411_bin.8.orig_P21585	63112	0.933	0	0.933	Medium-quality	Genome-fragment
Infant	I411	I411_bin.8.orig	I411_bin.8.orig_P21586	34942	0.927	0	0.927	Low-quality	Genome-fragment
Infant	I411	I411_bin.8.orig	I411_bin.8.orig_P21587	27574	0.833	0.02	0.833	Low-quality	Genome-fragment
Infant	I411	I411_bin.9.strict	I411_bin.9.strict_P21588	144599	0.927	0	0.927	Complete	High-quality
Infant	I411	I411_bin.9.strict	I411_bin.9.strict_P21589	33981	0.98	0.033	0.98	Medium-quality	Genome-fragment
Infant	I411	I411_bin.9.strict	I411_bin.9.strict_P21590	77079	0.907	0	0.907	High-quality	High-quality
Infant	I425	I425_bin.10.strict	I425_bin.10.strict_P21591	62239	0.973	0	0.973	Complete	High-quality
Infant	I425	I425_bin.11.strict	I425_bin.11.strict_P21592	78617	0.907	0	0.907	High-quality	High-quality
Infant	I425	I425_bin.11.strict	I425_bin.11.strict_P21593	42183	0.807	0	0.807	Low-quality	Genome-fragment
Infant	I425	I425_bin.11.strict	I425_bin.11.strict_P21601	19293	1	0.027	1	Low-quality	Genome-fragment
Infant	I425	I425_bin.11.strict	I425_bin.11.strict_P21602	12409	0.993	0.027	0.993	Low-quality	Genome-fragment
Infant	I425	I425_bin.11.strict	I425_bin.11.strict_P21603	42816	0.933	0.007	0.933	Low-quality	Genome-fragment
Infant	I425	I425_bin.13.orig	I425_bin.13.orig_P21606	17033	0.84	0	0.84	Low-quality	Genome-fragment
Infant	I425	I425_bin.15.orig	I425_bin.15.orig_P21608	75607	0.98	0.007	0.98	High-quality	High-quality
Infant	I425	I425_bin.16.orig	I425_bin.16.orig_P21610	12545	0.973	0.007	0.973	Low-quality	Genome-fragment
Infant	I425	I425_bin.17.orig	I425_bin.17.orig_P21613	31316	0.9	0.007	0.9	Low-quality	Genome-fragment
Infant	I425	I425_bin.17.orig	I425_bin.17.orig_P21614	35465	0.913	0	0.913	Low-quality	Genome-fragment
Infant	I425	I425_bin.17.orig	I425_bin.17.orig_P21615	17145	0.993	0.02	0.993	Low-quality	Genome-fragment
Infant	I425	I425_bin.18.strict	I425_bin.18.strict_P21616	98604	0.88	0	0.88	Medium-quality	Genome-fragment
Infant	I425	I425_bin.19.strict	I425_bin.19.strict_P21617	24008	0.953	0	0.953	Low-quality	Genome-fragment
Infant	I425	I425_bin.1.orig	I425_bin.1.orig_P21618	117312	0.9	0.007	0.9	Medium-quality	Genome-fragment
Infant	I425	I425_bin.1.orig	I425_bin.1.orig_P21619	39137	0.9	0	0.9	Low-quality	Genome-fragment
Infant	I425	I425_bin.21.permissive	I425_bin.21.permissive_P21623	76636	0.907	0	0.907	High-quality	High-quality
Infant	I425	I425_bin.22.orig	I425_bin.22.orig_P21624	184921	0.887	0	0.887	Complete	High-quality
Infant	I425	I425_bin.22.orig	I425_bin.22.orig_P21625	24760	0.88	0	0.88	Low-quality	Genome-fragment
Infant	I425	I425_bin.23.strict	I425_bin.23.strict_P21626	19787	0.94	0.007	0.94	Low-quality	Genome-fragment
Infant	I425	I425_bin.24.permissive	I425_bin.24.permissive_P21629	22594	0.887	0	0.887	Low-quality	Genome-fragment
Infant	I425	I425_bin.26.orig	I425_bin.26.orig_P21630	77026	0.987	0	0.987	Complete	High-quality
Infant	I425	I425_bin.28.orig	I425_bin.28.orig_P21634	13197	1	0.04	1	Medium-quality	Genome-fragment
Infant	I425	I425_bin.29.permissive	I425_bin.29.permissive_P21635	88787	0.913	0.007	0.913	Complete	High-quality
Infant	I425	I425_bin.29.permissive	I425_bin.29.permissive_P21636	57174	0.927	0	0.927	High-quality	High-quality
Infant	I425	I425_bin.2.strict	I425_bin.2.strict_P21637	110867	0.9	0	0.9	Medium-quality	Genome-fragment
Infant	I425	I425_bin.31.orig	I425_bin.31.orig_P21639	87699	0.98	0	0.98	Medium-quality	Genome-fragment
Infant	I425	I425_bin.32.orig	I425_bin.32.orig_P21640	49002	0.92	0.007	0.92	High-quality	High-quality
Infant	I425	I425_bin.32.orig	I425_bin.32.orig_P21641	23969	0.933	0	0.933	Low-quality	Genome-fragment
Infant	I425	I425_bin.32.orig	I425_bin.32.orig_P21642	20548	0.993	0.007	0.993	Low-quality	Genome-fragment
Infant	I425	I425_bin.33.strict	I425_bin.33.strict_P21643	197499	0.82	0	0.82	Medium-quality	Genome-fragment
Infant	I425	I425_bin.33.strict	I425_bin.33.strict_P21646	22692	0.907	0	0.907	Low-quality	Genome-fragment
Infant	I425	I425_bin.34.permissive	I425_bin.34.permissive_P21647	172313	0.82	0	0.82	Medium-quality	Genome-fragment
Infant	I425	I425_bin.34.permissive	I425_bin.34.permissive_P21649	17689	0.973	0.007	0.973	Low-quality	Genome-fragment
Infant	I425	I425_bin.37.permissive	I425_bin.37.permissive_P21670	22814	0.993	0.013	0.993	Low-quality	Genome-fragment
Infant	I425	I425_bin.38.permissive	I425_bin.38.permissive_P21675	25766	0.76	0	0.76	Low-quality	Genome-fragment
Infant	I425	I425_bin.38.permissive	I425_bin.38.permissive_P21676	110955	0.907	0.007	0.907	Low-quality	Genome-fragment
Infant	I425	I425_bin.38.permissive	I425_bin.38.permissive_P21677	77290	0.907	0	0.907	Medium-quality	Genome-fragment
Infant	I425	I425_bin.38.permissive	I425_bin.38.permissive_P21678	11214	0.94	0	0.94	Low-quality	Genome-fragment
Infant	I425	I425_bin.38.permissive	I425_bin.38.permissive_P21679	15691	0.947	0.007	0.947	Low-quality	Genome-fragment
Infant	I425	I425_bin.41.permissive	I425_bin.41.permissive_P21707	123770	0.927	0.007	0.927	Medium-quality	Genome-fragment
Infant	I425	I425_bin.41.permissive	I425_bin.41.permissive_P21708	58873	0.953	0.007	0.953	Medium-quality	Genome-fragment
Infant	I425	I425_bin.41.permissive	I425_bin.41.permissive_P21709	157612	0.907	0.007	0.907	High-quality	High-quality
Infant	I425	I425_bin.41.permissive	I425_bin.41.permissive_P21710	24912	0.86	0	0.86	Low-quality	Genome-fragment
Infant	I425	I425_bin.41.permissive	I425_bin.41.permissive_P21712	17968	0.927	0	0.927	Low-quality	Genome-fragment
Infant	I425	I425_bin.4.orig	I425_bin.4.orig_P21719	93878	0.927	0	0.927	Medium-quality	Genome-fragment
Infant	I425	I425_bin.4.orig	I425_bin.4.orig_P21721	38399	0.94	0	0.94	Complete	High-quality
Infant	I425	I425_bin.5.permissive	I425_bin.5.permissive_P21722	54815	0.947	0	0.947	Medium-quality	Genome-fragment
Infant	I425	I425_bin.6.orig	I425_bin.6.orig_P21723	262724	0.907	0.007	0.907	Complete	High-quality
Infant	I427	I427_bin.10.strict	I427_bin.10.strict_P21727	120805	0.893	0	0.893	Medium-quality	Genome-fragment
Infant	I427	I427_bin.10.strict	I427_bin.10.strict_P21728	166068	0.92	0	0.92	Medium-quality	Genome-fragment
Infant	I427	I427_bin.10.strict	I427_bin.10.strict_P21729	24920	0.887	0.053	0.887	Medium-quality	Genome-fragment
Infant	I427	I427_bin.11.permissive	I427_bin.11.permissive_P21730	117257	0.94	0	0.94	Low-quality	Genome-fragment
Infant	I427	I427_bin.13.orig	I427_bin.13.orig_P21732	20613	0.807	0.027	0.807	Low-quality	Genome-fragment
Infant	I427	I427_bin.13.orig	I427_bin.13.orig_P21733	46354	0.96	0	0.96	Low-quality	Genome-fragment
Infant	I427	I427_bin.14.orig	I427_bin.14.orig_P21734	27295	0.9	0	0.9	Medium-quality	Genome-fragment
Infant	I427	I427_bin.17.orig	I427_bin.17.orig_P21735	137948	0.833	0	0.833	Complete	High-quality
Infant	I427	I427_bin.17.orig	I427_bin.17.orig_P21736	160287	0.867	0	0.867	Medium-quality	Genome-fragment
Infant	I427	I427_bin.17.orig	I427_bin.17.orig_P21737	19571	0.907	0.007	0.907	Low-quality	Genome-fragment
Infant	I427	I427_bin.19.orig	I427_bin.19.orig_P21738	87319	0.9	0.007	0.9	High-quality	High-quality
Infant	I427	I427_bin.1.orig	I427_bin.1.orig_P21739	65177	0.94	0.027	0.94	Low-quality	Genome-fragment
Infant	I427	I427_bin.1.orig	I427_bin.1.orig_P21741	102450	0.887	0.007	0.887	Medium-quality	Genome-fragment
Infant	I427	I427_bin.1.orig	I427_bin.1.orig_P21742	64310	0.973	0.007	0.973	High-quality	High-quality
Infant	I427	I427_bin.1.orig	I427_bin.1.orig_P21743	24405	0.987	0.007	0.987	Low-quality	Genome-fragment
Infant	I427	I427_bin.21.orig	I427_bin.21.orig_P21753	126430	0.9	0	0.9	Medium-quality	Genome-fragment
Infant	I427	I427_bin.21.orig	I427_bin.21.orig_P21754	56423	0.987	0.013	0.987	Low-quality	Genome-fragment
Infant	I427	I427_bin.22.strict	I427_bin.22.strict_P21755	124843	0.88	0	0.88	High-quality	High-quality
Infant	I427	I427_bin.23.orig	I427_bin.23.orig_P21757	15582	0.913	0.007	0.913	Low-quality	Genome-fragment
Infant	I427	I427_bin.24.permissive	I427_bin.24.permissive_P21758	22251	0.967	0	0.967	Low-quality	Genome-fragment
Infant	I427	I427_bin.24.permissive	I427_bin.24.permissive_P21759	18983	0.933	0.007	0.933	Low-quality	Genome-fragment
Infant	I427	I427_bin.24.permissive	I427_bin.24.permissive_P21761	11249	0.88	0	0.88	Low-quality	Genome-fragment
Infant	I427	I427_bin.24.permissive	I427_bin.24.permissive_P21762	23064	0.933	0	0.933	Low-quality	Genome-fragment
Infant	I427	I427_bin.24.permissive	I427_bin.24.permissive_P21763	21935	0.94	0	0.94	Low-quality	Genome-fragment
Infant	I427	I427_bin.25.permissive	I427_bin.25.permissive_P21764	101477	0.927	0	0.927	Medium-quality	Genome-fragment
Infant	I427	I427_bin.25.permissive	I427_bin.25.permissive_P21765	52373	0.92	0	0.92	Low-quality	Genome-fragment
Infant	I427	I427_bin.25.permissive	I427_bin.25.permissive_P21766	32591	0.92	0	0.92	Low-quality	Genome-fragment
Infant	I427	I427_bin.25.permissive	I427_bin.25.permissive_P21767	25923	0.707	0	0.707	Low-quality	Genome-fragment
Infant	I427	I427_bin.25.permissive	I427_bin.25.permissive_P21772	13802	0.947	0.06	0.947	Low-quality	Genome-fragment
Infant	I427	I427_bin.25.permissive	I427_bin.25.permissive_P21773	22292	0.94	0.013	0.94	Low-quality	Genome-fragment
Infant	I427	I427_bin.26.orig	I427_bin.26.orig_P21777	13153	1	0	1	Medium-quality	Genome-fragment
Infant	I427	I427_bin.28.strict	I427_bin.28.strict_P21782	48453	0.973	0.053	0.973	High-quality	High-quality
Infant	I427	I427_bin.29.orig	I427_bin.29.orig_P21783	176769	0.813	0	0.813	Complete	High-quality
Infant	I427	I427_bin.2.orig	I427_bin.2.orig_P21784	43412	0.993	0.007	0.993	High-quality	High-quality
Infant	I427	I427_bin.30.permissive	I427_bin.30.permissive_P21785	118523	0.927	0	0.927	Medium-quality	Genome-fragment
Infant	I427	I427_bin.30.permissive	I427_bin.30.permissive_P21786	37073	0.713	0	0.713	Low-quality	Genome-fragment
Infant	I427	I427_bin.30.permissive	I427_bin.30.permissive_P21787	69541	0.907	0	0.907	Medium-quality	Genome-fragment
Infant	I427	I427_bin.30.permissive	I427_bin.30.permissive_P21788	60067	0.913	0.027	0.913	Medium-quality	Genome-fragment
Infant	I427	I427_bin.31.orig	I427_bin.31.orig_P21789	33385	0.933	0	0.933	Low-quality	Genome-fragment
Infant	I427	I427_bin.31.orig	I427_bin.31.orig_P21790	46014	0.987	0.013	0.987	Medium-quality	Genome-fragment
Infant	I427	I427_bin.31.orig	I427_bin.31.orig_P21793	20244	0.907	0.007	0.907	Low-quality	Genome-fragment
Infant	I427	I427_bin.32.orig	I427_bin.32.orig_P21794	51570	0.913	0	0.913	Low-quality	Genome-fragment
Infant	I427	I427_bin.32.orig	I427_bin.32.orig_P21795	172353	0.833	0.007	0.833	Medium-quality	Genome-fragment
Infant	I427	I427_bin.32.orig	I427_bin.32.orig_P21796	27586	0.887	0	0.887	Low-quality	Genome-fragment
Infant	I427	I427_bin.32.orig	I427_bin.32.orig_P21797	40946	0.973	0	0.973	Low-quality	Genome-fragment
Infant	I427	I427_bin.34.permissive	I427_bin.34.permissive_P21798	238562	0.86	0	0.86	Low-quality	Genome-fragment
Infant	I427	I427_bin.34.permissive	I427_bin.34.permissive_P21799	71648	0.96	0.007	0.96	Low-quality	Genome-fragment
Infant	I427	I427_bin.34.permissive	I427_bin.34.permissive_P21801	51972	0.907	0	0.907	Medium-quality	Genome-fragment
Infant	I427	I427_bin.34.permissive	I427_bin.34.permissive_P21802	27530	1	0.053	1	Medium-quality	Genome-fragment
Infant	I427	I427_bin.34.permissive	I427_bin.34.permissive_P21803	18090	0.927	0	0.927	Low-quality	Genome-fragment
Infant	I427	I427_bin.36.strict	I427_bin.36.strict_P21807	29361	0.973	0.007	0.973	Low-quality	Genome-fragment
Infant	I427	I427_bin.36.strict	I427_bin.36.strict_P21810	19189	1	0.013	1	Low-quality	Genome-fragment
Infant	I427	I427_bin.37.orig	I427_bin.37.orig_P21821	53798	0.9	0	0.9	Low-quality	Genome-fragment
Infant	I427	I427_bin.38.orig	I427_bin.38.orig_P21823	183003	0.967	0	0.967	Complete	High-quality
Infant	I427	I427_bin.38.orig	I427_bin.38.orig_P21824	117836	0.913	0	0.913	Medium-quality	Genome-fragment
Infant	I427	I427_bin.39.strict	I427_bin.39.strict_P21825	86319	0.88	0.007	0.88	Low-quality	Genome-fragment
Infant	I427	I427_bin.39.strict	I427_bin.39.strict_P21826	62908	0.9	0	0.9	Medium-quality	Genome-fragment
Infant	I427	I427_bin.39.strict	I427_bin.39.strict_P21827	73092	0.953	0.007	0.953	Complete	High-quality
Infant	I427	I427_bin.3.orig	I427_bin.3.orig_P21831	57014	0.927	0	0.927	Medium-quality	Genome-fragment
Infant	I427	I427_bin.3.orig	I427_bin.3.orig_P21836	63719	0.993	0.007	0.993	High-quality	High-quality
Infant	I427	I427_bin.3.orig	I427_bin.3.orig_P21837	38323	0.9	0	0.9	Low-quality	Genome-fragment
Infant	I427	I427_bin.40.orig	I427_bin.40.orig_P21854	111622	0.853	0	0.853	Medium-quality	Genome-fragment
Infant	I427	I427_bin.5.strict	I427_bin.5.strict_P21865	12210	0.753	0.007	0.753	Low-quality	Genome-fragment
Infant	I427	I427_bin.8.strict	I427_bin.8.strict_P21875	73570	0.987	0	0.987	Medium-quality	Genome-fragment
Infant	I438	I438_bin.11.strict	I438_bin.11.strict_P21880	62481	0.88	0	0.88	Medium-quality	Genome-fragment
Infant	I438	I438_bin.11.strict	I438_bin.11.strict_P21881	20905	0.873	0	0.873	Low-quality	Genome-fragment
Infant	I438	I438_bin.12.permissive	I438_bin.12.permissive_P21884	18844	1	0.013	1	Low-quality	Genome-fragment
Infant	I438	I438_bin.12.permissive	I438_bin.12.permissive_P21888	12585	0.92	0	0.92	Low-quality	Genome-fragment
Infant	I438	I438_bin.12.permissive	I438_bin.12.permissive_P21889	27729	0.887	0	0.887	Low-quality	Genome-fragment
Infant	I438	I438_bin.14.orig	I438_bin.14.orig_P21891	25060	0.547	0	0.547	Low-quality	Genome-fragment
Infant	I438	I438_bin.14.orig	I438_bin.14.orig_P21893	58966	0.967	0	0.967	High-quality	High-quality
Infant	I438	I438_bin.16.orig	I438_bin.16.orig_P21894	43970	0.913	0	0.913	Medium-quality	Genome-fragment
Infant	I438	I438_bin.17.orig	I438_bin.17.orig_P21895	30397	0.86	0	0.86	Low-quality	Genome-fragment
Infant	I438	I438_bin.17.orig	I438_bin.17.orig_P21896	67954	0.907	0.013	0.907	Medium-quality	Genome-fragment
Infant	I438	I438_bin.1.strict	I438_bin.1.strict_P21897	73877	0.88	0	0.88	Medium-quality	Genome-fragment
Infant	I438	I438_bin.1.strict	I438_bin.1.strict_P21899	33484	0.913	0	0.913	Medium-quality	Genome-fragment
Infant	I438	I438_bin.20.orig	I438_bin.20.orig_P21900	86270	0.913	0.007	0.913	Medium-quality	Genome-fragment
Infant	I438	I438_bin.20.orig	I438_bin.20.orig_P21902	32860	0.953	0	0.953	High-quality	High-quality
Infant	I438	I438_bin.20.orig	I438_bin.20.orig_P21903	17312	0.96	0	0.96	Low-quality	Genome-fragment
Infant	I438	I438_bin.21.strict	I438_bin.21.strict_P21904	110488	0.92	0	0.92	Low-quality	Genome-fragment
Infant	I438	I438_bin.21.strict	I438_bin.21.strict_P21907	38012	0.933	0	0.933	Medium-quality	Genome-fragment
Infant	I438	I438_bin.21.strict	I438_bin.21.strict_P21908	12741	0.987	0.753	0.987	Low-quality	Genome-fragment
Infant	I438	I438_bin.22.strict	I438_bin.22.strict_P21909	167381	1	0	1	Medium-quality	Genome-fragment
Infant	I438	I438_bin.25.strict	I438_bin.25.strict_P21954	203666	0.813	0	0.813	Medium-quality	Genome-fragment
Infant	I438	I438_bin.27.orig	I438_bin.27.orig_P21957	58854	0.987	0.007	0.987	High-quality	High-quality
Infant	I438	I438_bin.28.orig	I438_bin.28.orig_P21958	126999	0.82	0	0.82	Low-quality	Genome-fragment
Infant	I438	I438_bin.28.orig	I438_bin.28.orig_P21959	45314	1	0.073	1	Medium-quality	Genome-fragment
Infant	I438	I438_bin.29.strict	I438_bin.29.strict_P21960	36024	0.98	0	0.98	Medium-quality	Genome-fragment
Infant	I438	I438_bin.2.strict	I438_bin.2.strict_P21961	53408	0.907	0	0.907	Low-quality	Genome-fragment
Infant	I438	I438_bin.2.strict	I438_bin.2.strict_P21962	33385	0.92	0	0.92	Low-quality	Genome-fragment
Infant	I438	I438_bin.30.strict	I438_bin.30.strict_P21963	27342	0.993	0.047	0.993	Medium-quality	Genome-fragment
Infant	I438	I438_bin.30.strict	I438_bin.30.strict_P21966	38416	0.933	0	0.933	Complete	High-quality
Infant	I438	I438_bin.31.orig	I438_bin.31.orig_P21969	119594	0.9	0	0.9	Medium-quality	Genome-fragment
Infant	I438	I438_bin.31.orig	I438_bin.31.orig_P21970	59909	0.947	0	0.947	High-quality	High-quality
Infant	I438	I438_bin.31.orig	I438_bin.31.orig_P21971	94601	0.9	0	0.9	Complete	High-quality
Infant	I438	I438_bin.31.orig	I438_bin.31.orig_P21972	14022	0.887	0.007	0.887	Low-quality	Genome-fragment
Infant	I438	I438_bin.33.strict	I438_bin.33.strict_P21973	159441	0.9	0	0.9	Complete	High-quality
Infant	I438	I438_bin.33.strict	I438_bin.33.strict_P21974	70938	0.98	0	0.98	Complete	High-quality
Infant	I438	I438_bin.33.strict	I438_bin.33.strict_P21975	65198	0.96	0	0.96	High-quality	High-quality
Infant	I438	I438_bin.33.strict	I438_bin.33.strict_P21976	64804	0.953	0.007	0.953	Complete	High-quality
Infant	I438	I438_bin.33.strict	I438_bin.33.strict_P21993	69595	0.907	0	0.907	Complete	High-quality
Infant	I438	I438_bin.33.strict	I438_bin.33.strict_P21994	12448	0.927	0	0.927	Low-quality	Genome-fragment
Infant	I438	I438_bin.34.orig	I438_bin.34.orig_P21997	86008	0.82	0	0.82	Low-quality	Genome-fragment
Infant	I438	I438_bin.35.orig	I438_bin.35.orig_P21999	13578	1	0.253	1	Low-quality	Genome-fragment
Infant	I438	I438_bin.35.orig	I438_bin.35.orig_P22000	61121	0.973	0.093	0.973	Medium-quality	Genome-fragment
Infant	I438	I438_bin.36.permissive	I438_bin.36.permissive_P22002	99889	0.907	0.013	0.907	Medium-quality	Genome-fragment
Infant	I438	I438_bin.37.orig	I438_bin.37.orig_P22007	14061	0.893	0.007	0.893	Low-quality	Genome-fragment
Infant	I438	I438_bin.39.orig	I438_bin.39.orig_P22010	50759	0.993	0	0.993	High-quality	High-quality
Infant	I438	I438_bin.5.permissive	I438_bin.5.permissive_P22021	11040	0.913	0.067	0.913	Low-quality	Genome-fragment
Infant	I438	I438_bin.6.strict	I438_bin.6.strict_P22022	23163	0.973	0.027	0.973	High-quality	High-quality
Infant	I438	I438_bin.7.strict	I438_bin.7.strict_P22023	66258	0.94	0	0.94	Low-quality	Genome-fragment
Infant	I438	I438_bin.7.strict	I438_bin.7.strict_P22024	51189	0.973	0.06	0.973	Medium-quality	Genome-fragment
Infant	I438	I438_bin.7.strict	I438_bin.7.strict_P22025	41799	1	0.007	1	Medium-quality	Genome-fragment
Infant	I438	I438_bin.7.strict	I438_bin.7.strict_P22026	19029	0.967	0.007	0.967	Low-quality	Genome-fragment
Infant	I438	I438_bin.7.strict	I438_bin.7.strict_P22027	37812	0.9	0	0.9	Low-quality	Genome-fragment
Infant	I438	I438_bin.8.strict	I438_bin.8.strict_P22028	71998	0.947	0	0.947	Medium-quality	Genome-fragment
Infant	I438	I438_bin.8.strict	I438_bin.8.strict_P22029	26186	0.98	0	0.98	Medium-quality	Genome-fragment
Infant	I438	I438_bin.8.strict	I438_bin.8.strict_P22030	19662	0.773	0.007	0.773	Low-quality	Genome-fragment
Infant	I438	I438_bin.8.strict	I438_bin.8.strict_P22034	10159	0.967	0	0.967	Low-quality	Genome-fragment
Infant	I438	I438_bin.9.strict	I438_bin.9.strict_P22051	183035	0.853	0	0.853	Complete	High-quality
Infant	I438	I438_bin.9.strict	I438_bin.9.strict_P22052	165063	0.927	0	0.927	Medium-quality	Genome-fragment
Infant	I438	I438_bin.9.strict	I438_bin.9.strict_P22053	47102	0.993	0	0.993	High-quality	High-quality
Infant	I443	I443_bin.10.orig	I443_bin.10.orig_P22056	19538	0.96	0	0.96	Medium-quality	Genome-fragment
Infant	I443	I443_bin.11.permissive	I443_bin.11.permissive_P22060	37590	1	0.053	1	Medium-quality	Genome-fragment
Infant	I443	I443_bin.12.orig	I443_bin.12.orig_P22061	113841	0.887	0	0.887	Complete	High-quality
Infant	I443	I443_bin.13.permissive	I443_bin.13.permissive_P22062	391277	0.907	0	0.907	Low-quality	Genome-fragment
Infant	I443	I443_bin.13.permissive	I443_bin.13.permissive_P22063	278944	0.88	0	0.88	Complete	High-quality
Infant	I443	I443_bin.13.permissive	I443_bin.13.permissive_P22066	105808	0.933	0.027	0.933	Complete	High-quality
Infant	I443	I443_bin.13.permissive	I443_bin.13.permissive_P22067	102827	0.907	0	0.907	Medium-quality	Genome-fragment
Infant	I443	I443_bin.13.permissive	I443_bin.13.permissive_P22068	29548	0.987	0.067	0.987	Medium-quality	Genome-fragment
Infant	I443	I443_bin.15.permissive	I443_bin.15.permissive_P22082	53911	0.987	0	0.987	Complete	High-quality
Infant	I443	I443_bin.17.strict	I443_bin.17.strict_P22083	275124	0.847	0	0.847	Medium-quality	Genome-fragment
Infant	I443	I443_bin.17.strict	I443_bin.17.strict_P22084	22283	0.973	0.013	0.973	Low-quality	Genome-fragment
Infant	I443	I443_bin.17.strict	I443_bin.17.strict_P22086	21229	0.993	0.08	0.993	Low-quality	Genome-fragment
Infant	I443	I443_bin.18.strict	I443_bin.18.strict_P22087	304317	0.807	0	0.807	Medium-quality	Genome-fragment
Infant	I443	I443_bin.19.strict	I443_bin.19.strict_P22088	16997	0.967	0	0.967	Low-quality	Genome-fragment
Infant	I443	I443_bin.1.strict	I443_bin.1.strict_P22097	78931	0.953	0	0.953	Medium-quality	Genome-fragment
Infant	I443	I443_bin.1.strict	I443_bin.1.strict_P22098	130300	0.907	0	0.907	Medium-quality	Genome-fragment
Infant	I443	I443_bin.2.orig	I443_bin.2.orig_P22099	40019	0.833	0	0.833	High-quality	High-quality
Infant	I443	I443_bin.3.orig	I443_bin.3.orig_P22100	101262	0.9	0	0.9	High-quality	High-quality
Infant	I443	I443_bin.4.strict	I443_bin.4.strict_P22102	44971	1	0.02	1	High-quality	High-quality
Infant	I443	I443_bin.5.strict	I443_bin.5.strict_P22103	123305	0.913	0	0.913	Medium-quality	Genome-fragment
Infant	I443	I443_bin.7.orig	I443_bin.7.orig_P22118	10235	0.987	0.033	0.987	Low-quality	Genome-fragment
Infant	I443	I443_bin.8.strict	I443_bin.8.strict_P22122	150387	0.853	0	0.853	Medium-quality	Genome-fragment
Infant	I443	I443_bin.8.strict	I443_bin.8.strict_P22123	104900	0.873	0	0.873	Complete	High-quality
Infant	I443	I443_bin.8.strict	I443_bin.8.strict_P22124	78492	0.947	0	0.947	Complete	High-quality
Infant	I443	I443_bin.8.strict	I443_bin.8.strict_P22126	132453	0.9	0	0.9	High-quality	High-quality
Infant	I443	I443_bin.9.permissive	I443_bin.9.permissive_P22127	209178	0.813	0	0.813	Medium-quality	Genome-fragment
Infant	I500	I500_bin.10.orig	I500_bin.10.orig_P22128	65396	0.913	0	0.913	Complete	High-quality
Infant	I500	I500_bin.12.orig	I500_bin.12.orig_P22130	53660	0.947	0	0.947	Medium-quality	Genome-fragment
Infant	I500	I500_bin.13.orig	I500_bin.13.orig_P22132	26561	0.813	0	0.813	Low-quality	Genome-fragment
Infant	I500	I500_bin.13.orig	I500_bin.13.orig_P22133	18622	0.907	0	0.907	Low-quality	Genome-fragment
Infant	I500	I500_bin.15.orig	I500_bin.15.orig_P22149	28714	0.867	0	0.867	Low-quality	Genome-fragment
Infant	I500	I500_bin.17.orig	I500_bin.17.orig_P22151	13190	1	0.053	1	Medium-quality	Genome-fragment
Infant	I500	I500_bin.18.permissive	I500_bin.18.permissive_P22152	164318	0.84	0	0.84	Complete	High-quality
Infant	I500	I500_bin.18.permissive	I500_bin.18.permissive_P22154	12834	0.927	0	0.927	Low-quality	Genome-fragment
Infant	I500	I500_bin.19.permissive	I500_bin.19.permissive_P22156	18478	0.907	0	0.907	Low-quality	Genome-fragment
Infant	I500	I500_bin.1.strict	I500_bin.1.strict_P22157	61389	1	0	1	Medium-quality	Genome-fragment
Infant	I500	I500_bin.1.strict	I500_bin.1.strict_P22158	44531	1	0.02	1	High-quality	High-quality
Infant	I500	I500_bin.1.strict	I500_bin.1.strict_P22159	127637	0.9	0	0.9	Complete	High-quality
Infant	I500	I500_bin.20.permissive	I500_bin.20.permissive_P22160	68277	0.913	0	0.913	Medium-quality	Genome-fragment
Infant	I500	I500_bin.20.permissive	I500_bin.20.permissive_P22161	39418	0.987	0.007	0.987	Medium-quality	Genome-fragment
Infant	I500	I500_bin.20.permissive	I500_bin.20.permissive_P22166	17750	1	0.033	1	Low-quality	Genome-fragment
Infant	I500	I500_bin.20.permissive	I500_bin.20.permissive_P22188	19831	0.847	0	0.847	Low-quality	Genome-fragment
Infant	I500	I500_bin.21.orig	I500_bin.21.orig_P22191	65924	0.92	0	0.92	Medium-quality	Genome-fragment
Infant	I500	I500_bin.22.permissive	I500_bin.22.permissive_P22193	63615	0.98	0	0.98	Complete	High-quality
Infant	I500	I500_bin.23.orig	I500_bin.23.orig_P22196	15609	0.913	0	0.913	Low-quality	Genome-fragment
Infant	I500	I500_bin.23.orig	I500_bin.23.orig_P22197	18934	0.907	0	0.907	Low-quality	Genome-fragment
Infant	I500	I500_bin.23.orig	I500_bin.23.orig_P22198	71114	0.96	0	0.96	Medium-quality	Genome-fragment
Infant	I500	I500_bin.23.orig	I500_bin.23.orig_P22200	55975	0.933	0	0.933	Medium-quality	Genome-fragment
Infant	I500	I500_bin.23.orig	I500_bin.23.orig_P22201	26292	0.987	0.007	0.987	Medium-quality	Genome-fragment
Infant	I500	I500_bin.23.orig	I500_bin.23.orig_P22202	18882	0.907	0	0.907	Low-quality	Genome-fragment
Infant	I500	I500_bin.24.orig	I500_bin.24.orig_P22203	80708	0.96	0.007	0.96	Complete	High-quality
Infant	I500	I500_bin.4.strict	I500_bin.4.strict_P22204	79876	0.9	0	0.9	Complete	High-quality
Infant	I500	I500_bin.4.strict	I500_bin.4.strict_P22205	39538	0.887	0	0.887	Low-quality	Genome-fragment
Infant	I500	I500_bin.5.orig	I500_bin.5.orig_P22206	58047	0.92	0	0.92	Low-quality	Genome-fragment
Infant	I500	I500_bin.7.orig	I500_bin.7.orig_P22214	29380	0.867	0	0.867	High-quality	High-quality
Infant	I500	I500_bin.7.orig	I500_bin.7.orig_P22215	59083	0.933	0	0.933	Medium-quality	Genome-fragment
Infant	I500	I500_bin.9.orig	I500_bin.9.orig_P22228	64763	0.92	0.007	0.92	Medium-quality	Genome-fragment
Infant	I507	I507_bin.11.strict	I507_bin.11.strict_P22232	101332	0.947	0	0.947	Medium-quality	Genome-fragment
Infant	I507	I507_bin.11.strict	I507_bin.11.strict_P22233	50519	0.98	0.007	0.98	Medium-quality	Genome-fragment
Infant	I507	I507_bin.11.strict	I507_bin.11.strict_P22235	20195	0.887	0	0.887	Low-quality	Genome-fragment
Infant	I507	I507_bin.13.permissive	I507_bin.13.permissive_P22237	35638	0.993	0.087	0.993	Low-quality	Genome-fragment
Infant	I507	I507_bin.13.permissive	I507_bin.13.permissive_P22242	23062	0.887	0	0.887	Low-quality	Genome-fragment
Infant	I507	I507_bin.15.permissive	I507_bin.15.permissive_P22253	110547	0.807	0	0.807	Low-quality	Genome-fragment
Infant	I507	I507_bin.17.strict	I507_bin.17.strict_P22260	159698	0.907	0	0.907	Complete	High-quality
Infant	I507	I507_bin.17.strict	I507_bin.17.strict_P22261	110602	0.9	0	0.9	Medium-quality	Genome-fragment
Infant	I507	I507_bin.17.strict	I507_bin.17.strict_P22262	32448	0.913	0	0.913	Low-quality	Genome-fragment
Infant	I507	I507_bin.19.strict	I507_bin.19.strict_P22265	89459	0.907	0	0.907	High-quality	High-quality
Infant	I507	I507_bin.1.orig	I507_bin.1.orig_P22266	75512	0.913	0	0.913	Complete	High-quality
Infant	I507	I507_bin.1.orig	I507_bin.1.orig_P22267	86159	0.913	0.007	0.913	High-quality	High-quality
Infant	I507	I507_bin.21.strict	I507_bin.21.strict_P22275	60104	0.96	0	0.96	Medium-quality	Genome-fragment
Infant	I507	I507_bin.21.strict	I507_bin.21.strict_P22276	28241	1	0.007	1	Medium-quality	Genome-fragment
Infant	I507	I507_bin.21.strict	I507_bin.21.strict_P22279	15952	0.887	0	0.887	Low-quality	Genome-fragment
Infant	I507	I507_bin.24.strict	I507_bin.24.strict_P22290	19347	0.527	0	0.527	Low-quality	Genome-fragment
Infant	I507	I507_bin.24.strict	I507_bin.24.strict_P22291	120516	0.913	0	0.913	Complete	High-quality
Infant	I507	I507_bin.24.strict	I507_bin.24.strict_P22292	106049	0.907	0	0.907	Medium-quality	Genome-fragment
Infant	I507	I507_bin.24.strict	I507_bin.24.strict_P22293	103332	0.9	0.007	0.9	Low-quality	Genome-fragment
Infant	I507	I507_bin.25.orig	I507_bin.25.orig_P22296	29772	0.993	0.007	0.993	Medium-quality	Genome-fragment
Infant	I507	I507_bin.27.strict	I507_bin.27.strict_P22298	237831	0.833	0	0.833	Medium-quality	Genome-fragment
Infant	I507	I507_bin.27.strict	I507_bin.27.strict_P22299	121197	0.9	0	0.9	Low-quality	Genome-fragment
Infant	I507	I507_bin.27.strict	I507_bin.27.strict_P22300	83336	0.96	0	0.96	Medium-quality	Genome-fragment
Infant	I507	I507_bin.27.strict	I507_bin.27.strict_P22301	73503	0.973	0	0.973	High-quality	High-quality
Infant	I507	I507_bin.27.strict	I507_bin.27.strict_P22302	73095	0.973	0	0.973	Medium-quality	Genome-fragment
Infant	I507	I507_bin.27.strict	I507_bin.27.strict_P22303	33336	0.993	0.04	0.993	Medium-quality	Genome-fragment
Infant	I507	I507_bin.27.strict	I507_bin.27.strict_P22304	88901	0.9	0	0.9	Medium-quality	Genome-fragment
Infant	I507	I507_bin.27.strict	I507_bin.27.strict_P22305	21300	0.933	0	0.933	Low-quality	Genome-fragment
Infant	I507	I507_bin.27.strict	I507_bin.27.strict_P22306	13575	0.987	0.033	0.987	Low-quality	Genome-fragment
Infant	I507	I507_bin.27.strict	I507_bin.27.strict_P22307	13232	0.993	0.093	0.993	Low-quality	Genome-fragment
Infant	I507	I507_bin.30.strict	I507_bin.30.strict_P22347	45587	0.953	0.013	0.953	Medium-quality	Genome-fragment
Infant	I507	I507_bin.30.strict	I507_bin.30.strict_P22348	36641	0.98	0.013	0.98	Medium-quality	Genome-fragment
Infant	I507	I507_bin.30.strict	I507_bin.30.strict_P22355	24989	0.98	0.013	0.98	Low-quality	Genome-fragment
Infant	I507	I507_bin.30.strict	I507_bin.30.strict_P22356	16651	0.98	0.033	0.98	Low-quality	Genome-fragment
Infant	I507	I507_bin.30.strict	I507_bin.30.strict_P22357	22678	0.933	0	0.933	Low-quality	Genome-fragment
Infant	I507	I507_bin.31.orig	I507_bin.31.orig_P22358	11638	0.993	0.5	0.993	Low-quality	Genome-fragment
Infant	I507	I507_bin.34.orig	I507_bin.34.orig_P22377	42603	1	0.013	1	Medium-quality	Genome-fragment
Infant	I507	I507_bin.34.orig	I507_bin.34.orig_P22378	36866	0.827	0	0.827	Low-quality	Genome-fragment
Infant	I507	I507_bin.35.orig	I507_bin.35.orig_P22379	25012	0.86	0.007	0.86	Medium-quality	Genome-fragment
Infant	I507	I507_bin.39.permissive	I507_bin.39.permissive_P22383	47246	0.987	0.007	0.987	Low-quality	Genome-fragment
Infant	I507	I507_bin.39.permissive	I507_bin.39.permissive_P22384	28905	0.667	0	0.667	Low-quality	Genome-fragment
Infant	I507	I507_bin.3.orig	I507_bin.3.orig_P22387	129198	0.893	0	0.893	High-quality	High-quality
Infant	I507	I507_bin.40.orig	I507_bin.40.orig_P22389	75160	0.953	0	0.953	High-quality	High-quality
Infant	I507	I507_bin.40.orig	I507_bin.40.orig_P22390	14594	0.913	0.013	0.913	Low-quality	Genome-fragment
Infant	I507	I507_bin.5.strict	I507_bin.5.strict_P22394	10029	0.553	0.06	0.553	Low-quality	Genome-fragment
Infant	I507	I507_bin.9.orig	I507_bin.9.orig_P22404	77595	0.853	0	0.853	Low-quality	Genome-fragment
Infant	I507	I507_bin.9.orig	I507_bin.9.orig_P22405	61183	0.807	0	0.807	Low-quality	Genome-fragment
Infant	I507	I507_bin.9.orig	I507_bin.9.orig_P22406	28071	0.86	0	0.86	Low-quality	Genome-fragment
Infant	I510	I510_bin.10.permissive	I510_bin.10.permissive_P22408	58859	0.927	0	0.927	Low-quality	Genome-fragment
Infant	I510	I510_bin.12.orig	I510_bin.12.orig_P22410	99788	0.873	0.007	0.873	Complete	High-quality
Infant	I510	I510_bin.12.orig	I510_bin.12.orig_P22411	211104	0.82	0	0.82	Medium-quality	Genome-fragment
Infant	I510	I510_bin.12.orig	I510_bin.12.orig_P22412	70052	0.993	0	0.993	Complete	High-quality
Infant	I510	I510_bin.13.permissive	I510_bin.13.permissive_P22414	18444	0.9	0	0.9	Low-quality	Genome-fragment
Infant	I510	I510_bin.16.orig	I510_bin.16.orig_P22418	54093	0.993	0	0.993	High-quality	High-quality
Infant	I510	I510_bin.1.orig	I510_bin.1.orig_P22419	149883	0.893	0	0.893	Complete	High-quality
Infant	I510	I510_bin.2.orig	I510_bin.2.orig_P22421	102168	0.913	0	0.913	Complete	High-quality
Infant	I510	I510_bin.2.orig	I510_bin.2.orig_P22422	74562	0.987	0.007	0.987	Complete	High-quality
Infant	I510	I510_bin.2.orig	I510_bin.2.orig_P22423	32195	0.987	0.027	0.987	Medium-quality	Genome-fragment
Infant	I510	I510_bin.2.orig	I510_bin.2.orig_P22424	95332	0.907	0.007	0.907	Medium-quality	Genome-fragment
Infant	I510	I510_bin.2.orig	I510_bin.2.orig_P22425	126110	0.9	0	0.9	Low-quality	Genome-fragment
[truncated: 5,166 more rows]
