# Supplementary material for: An extended catalog of integrated prophages in the infant and adult fecal microbiome shows high prevalence of lysogeny
Source: Front Microbiol. 2023 Sep 5;14:1254535. doi: 10.3389/fmicb.2023.1254535 (PMC10508911; doi:10.3389/fmicb.2023.1254535)
Supplement: Supplementary file 1 [file Data_Sheet_1.zip › Supplementary File 4.XLSX]

## Sheet: Identified AMG
ENA_subjectID	Sample_type	HELMi_PhageID	AMG_hitID	auxiliary_score	amg_flags	gene_description	module	sheet	header	subheader
P145	Father	P145_bin.13.orig_PS17	GH13	2	M	GH13 alpha-amylase (EC 3.2.1.1); pullulanase (EC 3.2.1.41); cyclomaltodextrin glucanotransferase (EC 2.4.1.19); cyclomaltodextrinase (EC 3.2.1.54); trehalose-6-phosphate hydrolase (EC 3.2.1.93); oligo-alpha-glucosidase (EC 3.2.1.10); maltogenic amylase (EC 3.2.1.133); neopullulanase (EC 3.2.1.135); alpha-glucosidase (EC 3.2.1.20); maltotetraose-forming alpha-amylase (EC 3.2.1.60); isoamylase (EC …	Glycoside Hydrolases	carbon utilization	Carbohydrate metabolism	Starch Backbone Cleavage
P145	Father	P145_bin.13.orig_PS17	K00873	2	M	pyruvate kinase [EC:2.7.1.40] [RN:R00430]	Guanine ribonucleotide biosynthesis IMP => GDP,GTP	MISC	Regulation systems	Nucleotide
P145	Father	P145_bin.13.orig_PS17	K00873	2	M	pyruvate kinase [EC:2.7.1.40] [RN:R00200]	Adenine ribonucleotide biosynthesis, IMP => ADP,ATP	MISC	Regulation systems	Nucleotide
P145	Father	P145_bin.13.orig_PS17	K00873	2	M	pyruvate kinase [EC:2.7.1.40] [RN:R00200]	Glycolysis (Embden-Meyerhof pathway), glucose => pyruvate	carbon utilization	Carbon metabolism	glycolysis
P145	Father	P145_bin.13.orig_PS17	K00873	2	M	pyruvate kinase [EC:2.7.1.40] [RN:R00200]	Glycolysis, core module involving three-carbon compounds	carbon utilization	Carbon metabolism	glycolysis
P145	Father	P145_bin.13.orig_PS17	K02003	2	M	ABC.CD.A;	Putative ABC transport system	Transporters	Transporters	NA
P145	Father	P145_bin.13.orig_PS17	K02004	2	M	ABC.CD.P;	Putative ABC transport system	Transporters	Transporters	NA
P145	Father	P145_bin.14.orig_PS19	K02939	2	M	large subunit ribosomal protein L9	Ribosome, bacteria	MISC	Regulation systems	NA
P145	Father	P145_bin.18.orig_PS26	C56	2	M	Catlytic type: Cysteine; acts only on peptides of less than 20 amino acids; a preference for bulky, hydrophobic P1 residues	PfpI endopeptidase of {Pyrococcus furiosus}	Organic Nitrogen	Peptidase	NA
P145	Father	P145_bin.18.orig_PS26	K00003	2	MK	homoserine dehydrogenase [EC:1.1.1.3] [RN:R01773 R01775]	Methionine biosynthesis, apartate => homoserine => methionine	Organic Nitrogen	Amino Acid metabolism	NA
P145	Father	P145_bin.18.orig_PS26	K00003	2	MK	homoserine dehydrogenase [EC:1.1.1.3] [RN:R01773 R01775]	Threonine biosynthesis, aspartate => homoserine => threonine	Organic Nitrogen	Amino Acid metabolism	NA
P145	Father	P145_bin.18.orig_PS26	K01814	2	MK	phosphoribosylformimino-5-aminoimidazole carboxamide ribotide isomerase [EC:5.3.1.16] [RN:R04640]	Histidine biosynthesis, PRPP => histidine	Organic Nitrogen	Amino Acid metabolism	NA
P145	Father	P145_bin.18.orig_PS26	K00215	2	M	4-hydroxy-tetrahydrodipicolinate reductase [EC:1.17.1.8] [RN:R04198 R04199]	Lysine biosynthesis, succinyl-DAP pathway, aspartate => lysine	Organic Nitrogen	Amino Acid metabolism	NA
P145	Father	P145_bin.18.orig_PS26	K00215	2	M	4-hydroxy-tetrahydrodipicolinate reductase [EC:1.17.1.8] [RN:R04198 R04199]	Lysine biosynthesis, acetyl-DAP pathway, aspartate => lysine	Organic Nitrogen	Amino Acid metabolism	NA
P145	Father	P145_bin.18.orig_PS26	K00215	2	M	4-hydroxy-tetrahydrodipicolinate reductase [EC:1.17.1.8] [RN:R04198 R04199]	Lysine biosynthesis, DAP dehydrogenase pathway, aspartate => lysine	Organic Nitrogen	Amino Acid metabolism	NA
P145	Father	P145_bin.18.orig_PS26	K00215	2	M	4-hydroxy-tetrahydrodipicolinate reductase [EC:1.17.1.8] [RN:R04198 R04199]	Lysine biosynthesis, DAP aminotransferase pathway, aspartate => lysine	Organic Nitrogen	Amino Acid metabolism	NA
P145	Father	P145_bin.2.orig_PS73	K02760	2	M	PTS-Cel-EIIB; PTS system, cellobiose-specific IIB component	PTS system, cellobiose-specific II component	Transporters	Transporters	NA
P145	Father	P145_bin.20.orig_PS31	K01756	2	MK	adenylosuccinate lyase [EC:4.3.2.2] [RN:R04559]	Inosine monophosphate biosynthesis, PRPP + glutamine => IMP	MISC	Regulation systems	Nucleotide
P145	Father	P145_bin.20.orig_PS31	K01756	2	MK	adenylosuccinate lyase [EC:4.3.2.2] [RN:R01083]	Adenine ribonucleotide biosynthesis, IMP => ADP,ATP	MISC	Regulation systems	Nucleotide
P145	Father	P145_bin.20.orig_PS31	K00640	2	M	serine O-acetyltransferase [EC:2.3.1.30] [RN:R00586]	Cysteine biosynthesis, serine => cysteine	Organic Nitrogen	Amino Acid metabolism	NA
P145	Father	P145_bin.20.orig_PS31	K01939	2	M	adenylosuccinate synthase [EC:6.3.4.4] [RN:R01135]	Adenine ribonucleotide biosynthesis, IMP => ADP,ATP	MISC	Regulation systems	Nucleotide
P145	Father	P145_bin.20.orig_PS31	K02051	2	M	ABC.SN.S; sulfonate/nitrate/taurine transport system substrate-binding protein	NitT/TauT family transport system	Transporters	Transporters	NA
P145	Father	P145_bin.20.orig_PS31	M24A	2	M	Catlytic type: Metallo; cleave the Met-Xaa (where Xaa is any amino acid) bond in the removal of the initiating N-terminal methionine from newly synthesized proteins; essential for the removal of the initiating methionine of many proteins, acting co-translationally in association with the ribosomes	Exopeptidases that require co-catalytic ions of cobalt or manganese	Organic Nitrogen	Peptidase	NA
P145	Father	P145_bin.22.orig_PS39	K01512	2	M	acylphosphatase	pyruvate metabolism	carbon utilization	ZOther functions	NA
P145	Father	P145_bin.22.orig_PS39	K00558	1	M	DNA (cytosine-5-)-methyltransferase [EC:2.1.1.37] [RN:R04858]	Methionine degradation	Organic Nitrogen	Amino Acid metabolism	NA
P145	Father	P145_bin.3.orig_PS116	K00615	2	MK	transketolase [EC:2.2.1.1] [RN:R01641]	Pentose phosphate pathway (Pentose phosphate cycle)	carbon utilization	Carbon metabolism	pentose pathway
P145	Father	P145_bin.3.orig_PS116	K00615	2	MK	transketolase [EC:2.2.1.1] [RN:R01830 R01641]	Pentose phosphate pathway, non-oxidative phase, fructose 6P => ribose 5P	carbon utilization	Carbon metabolism	pentose pathway
P145	Father	P145_bin.3.orig_PS116	K00615	2	MK	transketolase [EC:2.2.1.1] [RN:R01067 R01641]	Reductive pentose phosphate cycle (Calvin cycle)	Energy	Energy metabolism	NA
P145	Father	P145_bin.3.orig_PS116	K00615	2	MK	transketolase [EC:2.2.1.1] [RN:R01067 R01641]	Reductive pentose phosphate cycle, glyceraldehyde-3P => ribulose-5P	Energy	Energy metabolism	NA
P145	Father	P145_bin.3.orig_PS116	K00615	2	MK	transketolase [EC:2.2.1.1] [RN:R01641]	Pentose phosphate pathway (Pentose phosphate cycle)	carbon utilization	Carbon metabolism	pentose pathway
P145	Father	P145_bin.3.orig_PS116	K00615	2	MK	transketolase [EC:2.2.1.1] [RN:R01830 R01641]	Pentose phosphate pathway, non-oxidative phase, fructose 6P => ribose 5P	carbon utilization	Carbon metabolism	pentose pathway
P145	Father	P145_bin.3.orig_PS116	K00615	2	MK	transketolase [EC:2.2.1.1] [RN:R01067 R01641]	Reductive pentose phosphate cycle (Calvin cycle)	Energy	Energy metabolism	NA
P145	Father	P145_bin.3.orig_PS116	K00615	2	MK	transketolase [EC:2.2.1.1] [RN:R01067 R01641]	Reductive pentose phosphate cycle, glyceraldehyde-3P => ribulose-5P	Energy	Energy metabolism	NA
P145	Father	P145_bin.3.orig_PS118	K00558	2	M	DNA (cytosine-5-)-methyltransferase [EC:2.1.1.37] [RN:R04858]	Methionine degradation	Organic Nitrogen	Amino Acid metabolism	NA
P145	Father	P145_bin.31.orig_PS86	K00558	2	M	DNA (cytosine-5-)-methyltransferase [EC:2.1.1.37] [RN:R04858]	Methionine degradation	Organic Nitrogen	Amino Acid metabolism	NA
P145	Father	P145_bin.31.orig_PS86	K21636	2	MKE	ribonucleoside-triphosphate reductase [EC:1.17.4.2 1.1.98.6] [RN:R02022 R11636]	Pyrimidine deoxyribonuleotide biosynthesis, CDP/CTP => dCDP/dCTP,dTDP/dTTP	MISC	Regulation systems	Nucleotide
P145	Father	P145_bin.33.orig_PS91	K19221	2	M	cobA, btuR; cob(I)alamin adenosyltransferase [EC:2.5.1.17]	Cobalamin biosynthesis, cobinamide => cobalamin	MISC	Co-factor biosynthesis	NA
P145	Father	P145_bin.33.orig_PS91	K19221	2	M	cobA, btuR; cob(I)alamin adenosyltransferase [EC:2.5.1.17]	Cobalamin biosynthesis, cobinamide => cobalamin	MISC	Co-factor biosynthesis	NA
P145	Father	P145_bin.33.orig_PS91	K00762	2	MK	orotate phosphoribosyltransferase [EC:2.4.2.10] [RN:R01870]	Uridine monophosphate biosynthesis, glutamine (+ PRPP) => UMP	MISC	Regulation systems	Nucleotide
P145	Father	P145_bin.4.strict_PS119	K09811	2	M	ftsX; cell division transport system permease protein	Cell division transport system	Transporters	Transporters	NA
P145	Father	P145_bin.4.strict_PS119	S41A	2	M	Catlytic type: Serine; recognizes a C-terminal tripeptide, Xaa-Yaa-Zaa, in which Xaa is preferably Ala or Leu, Yaa is preferably Ala or Tyr and Zaa is preferably Ala and cleaves at a variable distance from the C-terminus; important for the degradation of incorrectly synthesized proteins	Serine endopeptidases	Organic Nitrogen	Peptidase	NA
P145	Father	P145_bin.8.orig_PS127	K01591	2	M	orotidine-5'-phosphate decarboxylase [EC:4.1.1.23] [RN:R00965]	Uridine monophosphate biosynthesis, glutamine (+ PRPP) => UMP	MISC	Regulation systems	Nucleotide
P145	Father	P145_bin.8.orig_PS127	K01933	2	MK	phosphoribosylformylglycinamidine cyclo-ligase [EC:6.3.3.1] [RN:R04208]	Inosine monophosphate biosynthesis, PRPP + glutamine => IMP	MISC	Regulation systems	Nucleotide
P145	Father	P145_bin.9.orig_PS128	K01783	1	MK	ribulose-phosphate 3-epimerase [EC:5.1.3.1] [RN:R01529]	Pentose phosphate pathway (Pentose phosphate cycle)	carbon utilization	Carbon metabolism	pentose pathway
P145	Father	P145_bin.9.orig_PS128	K01783	1	MK	ribulose-phosphate 3-epimerase [EC:5.1.3.1] [RN:R01529]	Pentose phosphate pathway, non-oxidative phase, fructose 6P => ribose 5P	carbon utilization	Carbon metabolism	pentose pathway
P145	Father	P145_bin.9.orig_PS128	M95	2	M	Catlytic type: Metallo; member is abylysin (Pyrococcus abyssi)	NA	Organic Nitrogen	Peptidase	NA
P145	Father	P145_bin.9.orig_PS130	K00558	2	M	DNA (cytosine-5-)-methyltransferase [EC:2.1.1.37] [RN:R04858]	Methionine degradation	Organic Nitrogen	Amino Acid metabolism	NA
P145	Father	P145_bin.9.orig_PS130	K01006	2	MK	pyruvate,orthophosphate dikinase [EC:2.7.9.1] [RN:R00206]	Reductive citrate cycle (Arnon-Buchanan cycle)	Energy	Energy metabolism	NA
P158	Father	P158_bin.1.strict_PS133	K02939	2	M	large subunit ribosomal protein L9	Ribosome, bacteria	MISC	Regulation systems	NA
P184	Father	P184_bin.10.orig_PS168	K01784	2	MK	GALE; UDP-Glc -> UDP-Gal [EC:5.1.3.2]	Nucleotide sugar biosynthesis, eukaryotes	MISC	Regulation systems	Nucleotide
P184	Father	P184_bin.10.orig_PS168	K01784	2	MK	UDP-glucose 4-epimerase [EC:5.1.3.2] [RN:R00291]	Galactose degradation, Leloir pathway, galactose => alpha-D-glucose-1P	carbon utilization	Carbon metabolism	glycolysis
P184	Father	P184_bin.10.orig_PS168	K01784	2	MK	UDP-glucose 4-epimerase	Galactose metabolism	carbon utilization (Woodcroft)	Sugar degradation	galactose degradation
P184	Father	P184_bin.10.orig_PS170	K00656	2	M	formate acetyltransferase (pyruvate-formate lyase )	pyruvate metabolism	carbon utilization	ZOther functions	NA
P184	Father	P184_bin.10.orig_PS170	K04069	2	M	pyruvate formate lyase activating enzyme	pyruvate metabolism	carbon utilization	ZOther functions	NA
P184	Father	P184_bin.10.orig_PS170	K00789	2	M	S-adenosylmethionine synthetase [EC:2.5.1.6] [RN:R00177]	Cysteine biosynthesis, methionine => cysteine	Organic Nitrogen	Amino Acid metabolism	NA
P184	Father	P184_bin.10.orig_PS170	K00789	2	M	S-adenosylmethionine synthetase [EC:2.5.1.6] [RN:R00177]	Methionine degradation	Organic Nitrogen	Amino Acid metabolism	NA
P184	Father	P184_bin.12.orig_PS171	K09808	2	M	ABC.LPT.P; lipoprotein-releasing system permease protein	Lipoprotein-releasing system	Transporters	Transporters	NA
P184	Father	P184_bin.36.orig_PS228	K01885	2	MK	glutamyl-tRNA synthetase [EC:6.1.1.17] [RN:R05578]	Siroheme biosynthesis, glutamate => siroheme	MISC	Co-factor biosynthesis	NA
P184	Father	P184_bin.36.orig_PS228	K00558	2	M	DNA (cytosine-5-)-methyltransferase [EC:2.1.1.37] [RN:R04858]	Methionine degradation	Organic Nitrogen	Amino Acid metabolism	NA
P186	Father	P186_bin.2.permissive_PS261	K01778	2	M	diaminopimelate epimerase [EC:5.1.1.7] [RN:R02735]	Lysine biosynthesis, succinyl-DAP pathway, aspartate => lysine	Organic Nitrogen	Amino Acid metabolism	NA
P186	Father	P186_bin.2.permissive_PS261	K01778	2	M	diaminopimelate epimerase [EC:5.1.1.7] [RN:R02735]	Lysine biosynthesis, acetyl-DAP pathway, aspartate => lysine	Organic Nitrogen	Amino Acid metabolism	NA
P186	Father	P186_bin.2.permissive_PS261	K01778	2	M	diaminopimelate epimerase [EC:5.1.1.7] [RN:R02735]	Lysine biosynthesis, DAP aminotransferase pathway, aspartate => lysine	Organic Nitrogen	Amino Acid metabolism	NA
P186	Father	P186_bin.5.orig_PS279	K01520	2	M	dUTP pyrophosphatase [EC:3.6.1.23] [RN:R02100]	Pyrimidine deoxyribonuleotide biosynthesis, CDP/CTP => dCDP/dCTP,dTDP/dTTP	MISC	Regulation systems	Nucleotide
P186	Father	P186_bin.6.orig_PS288	GT2	3	M	GT2 cellulose synthase (EC 2.4.1.12); chitin synthase (EC 2.4.1.16); dolichyl-phosphate beta-D-mannosyltransferase (EC 2.4.1.83); dolichyl-phosphate beta-glucosyltransferase (EC 2.4.1.117); N-acetylglucosaminyltransferase (EC 2.4.1.-); N-acetylgalactosaminyltransferase (EC 2.4.1.-); hyaluronan synthase (EC 2.4.1.212); chitin oligosaccharide synthase (EC 2.4.1.-); beta-1,3-glucan synthase (EC 2.4.…	GlycosylTransferases	carbon utilization	Carbohydrate metabolism	NA
P186	Father	P186_bin.6.orig_PS292	K02996	2	M	small subunit ribosomal protein S9	Ribosome, bacteria	MISC	Regulation systems	NA
P186	Father	P186_bin.6.orig_PS292	K02996	2	M	small subunit ribosomal protein S9	Ribosome, archaea	MISC	Regulation systems	NA
P186	Father	P186_bin.6.orig_PS292	K02871	2	M	large subunit ribosomal protein L13	Ribosome, bacteria	MISC	Regulation systems	NA
P186	Father	P186_bin.6.orig_PS292	K02871	2	M	large subunit ribosomal protein L13	Ribosome, archaea	MISC	Regulation systems	NA
P186	Father	P186_bin.6.orig_PS292	S15	2	M	Catlytic type: Serine; cleaves Xaa-Pro from the N-terminus of peptides provided that there is not a Pro in the P2 or P1 positions; plays important role in degradation of casein	Xaa-Pro dipeptidyl peptidase and its homologues	Organic Nitrogen	Peptidase	NA
P209	Father	P209_bin.14.orig_PS323	K00558	2	M	DNA (cytosine-5-)-methyltransferase [EC:2.1.1.37] [RN:R04858]	Methionine degradation	Organic Nitrogen	Amino Acid metabolism	NA
P209	Father	P209_bin.14.orig_PS324	K00558	1	M	DNA (cytosine-5-)-methyltransferase [EC:2.1.1.37] [RN:R04858]	Methionine degradation	Organic Nitrogen	Amino Acid metabolism	NA
P209	Father	P209_bin.14.orig_PS324	K01885	1	MK	glutamyl-tRNA synthetase [EC:6.1.1.17] [RN:R05578]	Siroheme biosynthesis, glutamate => siroheme	MISC	Co-factor biosynthesis	NA
P209	Father	P209_bin.14.orig_PS324	K01785	1	M	aldose 1-epimerase [EC:5.1.3.3] [RN:R10619]	Galactose degradation, Leloir pathway, galactose => alpha-D-glucose-1P	carbon utilization	Carbon metabolism	glycolysis
P209	Father	P209_bin.14.orig_PS324	K01785	1	M	aldose 1-epimerase	Galactose metabolism	carbon utilization (Woodcroft)	Sugar degradation	galactose degradation
P209	Father	P209_bin.14.orig_PS324	GT2	1	M	GT2 cellulose synthase (EC 2.4.1.12); chitin synthase (EC 2.4.1.16); dolichyl-phosphate beta-D-mannosyltransferase (EC 2.4.1.83); dolichyl-phosphate beta-glucosyltransferase (EC 2.4.1.117); N-acetylglucosaminyltransferase (EC 2.4.1.-); N-acetylgalactosaminyltransferase (EC 2.4.1.-); hyaluronan synthase (EC 2.4.1.212); chitin oligosaccharide synthase (EC 2.4.1.-); beta-1,3-glucan synthase (EC 2.4.…	GlycosylTransferases	carbon utilization	Carbohydrate metabolism	NA
P209	Father	P209_bin.17.orig_PS326	K00831	1	MK	phosphoserine aminotransferase [EC:2.6.1.52] [RN:R04173]	Serine biosynthesis, glycerate-3P => serine	Organic Nitrogen	Amino Acid metabolism	NA
P209	Father	P209_bin.17.orig_PS326	I39	1	M	interact with endopeptidases regardless of catalytic type	Mammalian alpha-macroglobulin and other large homologous proteins that interact with endopeptidases regardless of catalytic type	Organic Nitrogen	Peptidase	NA
P209	Father	P209_bin.18.strict_PS327	K00615	2	MK	transketolase [EC:2.2.1.1] [RN:R01641]	Pentose phosphate pathway (Pentose phosphate cycle)	carbon utilization	Carbon metabolism	pentose pathway
P209	Father	P209_bin.18.strict_PS327	K00615	2	MK	transketolase [EC:2.2.1.1] [RN:R01830 R01641]	Pentose phosphate pathway, non-oxidative phase, fructose 6P => ribose 5P	carbon utilization	Carbon metabolism	pentose pathway
P209	Father	P209_bin.18.strict_PS327	K00615	2	MK	transketolase [EC:2.2.1.1] [RN:R01067 R01641]	Reductive pentose phosphate cycle (Calvin cycle)	Energy	Energy metabolism	NA
P209	Father	P209_bin.18.strict_PS327	K00615	2	MK	transketolase [EC:2.2.1.1] [RN:R01067 R01641]	Reductive pentose phosphate cycle, glyceraldehyde-3P => ribulose-5P	Energy	Energy metabolism	NA
P209	Father	P209_bin.18.strict_PS327	K00615	2	MK	transketolase [EC:2.2.1.1] [RN:R01641]	Pentose phosphate pathway (Pentose phosphate cycle)	carbon utilization	Carbon metabolism	pentose pathway
P209	Father	P209_bin.18.strict_PS327	K00615	2	MK	transketolase [EC:2.2.1.1] [RN:R01830 R01641]	Pentose phosphate pathway, non-oxidative phase, fructose 6P => ribose 5P	carbon utilization	Carbon metabolism	pentose pathway
P209	Father	P209_bin.18.strict_PS327	K00615	2	MK	transketolase [EC:2.2.1.1] [RN:R01067 R01641]	Reductive pentose phosphate cycle (Calvin cycle)	Energy	Energy metabolism	NA
P209	Father	P209_bin.18.strict_PS327	K00615	2	MK	transketolase [EC:2.2.1.1] [RN:R01067 R01641]	Reductive pentose phosphate cycle, glyceraldehyde-3P => ribulose-5P	Energy	Energy metabolism	NA
P209	Father	P209_bin.18.strict_PS328	K01586	2	M	diaminopimelate decarboxylase [EC:4.1.1.20] [RN:R00451]	Lysine biosynthesis, succinyl-DAP pathway, aspartate => lysine	Organic Nitrogen	Amino Acid metabolism	NA
P209	Father	P209_bin.18.strict_PS328	K01586	2	M	diaminopimelate decarboxylase [EC:4.1.1.20] [RN:R00451]	Lysine biosynthesis, acetyl-DAP pathway, aspartate => lysine	Organic Nitrogen	Amino Acid metabolism	NA
P209	Father	P209_bin.18.strict_PS328	K01586	2	M	diaminopimelate decarboxylase [EC:4.1.1.20] [RN:R00451]	Lysine biosynthesis, DAP dehydrogenase pathway, aspartate => lysine	Organic Nitrogen	Amino Acid metabolism	NA
P209	Father	P209_bin.18.strict_PS328	K01586	2	M	diaminopimelate decarboxylase [EC:4.1.1.20] [RN:R00451]	Lysine biosynthesis, DAP aminotransferase pathway, aspartate => lysine	Organic Nitrogen	Amino Acid metabolism	NA
P209	Father	P209_bin.18.strict_PS328	K00548	2	M	methionine synthase [EC:2.1.1.13 2.1.1.14] [RN:R00946 R04405]	Methionine biosynthesis, apartate => homoserine => methionine	Organic Nitrogen	Amino Acid metabolism	NA
P209	Father	P209_bin.18.strict_PS328	K00297	2	M	methylenetetrahydrofolate reductase (NADPH) [EC:1.5.1.20] [RN:R07168]	Reductive acetyl-CoA pathway (Wood-Ljungdahl pathway)	Energy	Energy metabolism	NA
P209	Father	P209_bin.21.strict_PS336	K00925	2	M	acetate kinase [EC:2.7.2.1] [RN:R00315]	Phosphate acetyltransferase-acetate kinase pathway, acetyl-CoA => acetate	carbon utilization	ZOther functions	NA
P209	Father	P209_bin.21.strict_PS336	K00925	2	M	acetate kinase [EC:2.7.2.1] [RN:R00315]	Methanogenesis, acetate => methane	Energy	Energy metabolism	NA
P209	Father	P209_bin.21.strict_PS336	K02911	2	M	large subunit ribosomal protein L32	Ribosome, bacteria	MISC	Regulation systems	NA
P209	Father	P209_bin.21.strict_PS336	K02959	2	M	small subunit ribosomal protein S16	Ribosome, bacteria	MISC	Regulation systems	NA
P209	Father	P209_bin.21.strict_PS336	K02884	2	M	large subunit ribosomal protein L19	Ribosome, bacteria	MISC	Regulation systems	NA
P209	Father	P209_bin.21.strict_PS336	K01703	2	MK	3-isopropylmalate dehydratase [EC:4.2.1.33] [RN:R03968 R04001]	Leucine biosynthesis, 2-oxoisovalerate => 2-oxoisocaproate	Organic Nitrogen	Amino Acid metabolism	NA
P209	Father	P209_bin.21.strict_PS336	K01703	2	MK	leuCD; 3-isopropylmalate/(R)-2-methylmalate dehydratase [EC:4.2.1.33 4.2.1.35] [RN:R03896 R03898]	Isoleucine biosynthesis, pyruvate => 2-oxobutanoate	Organic Nitrogen	Amino Acid metabolism	NA
P209	Father	P209_bin.21.strict_PS336	K01704	2	M	3-isopropylmalate dehydratase [EC:4.2.1.33] [RN:R03968 R04001]	Leucine biosynthesis, 2-oxoisovalerate => 2-oxoisocaproate	Organic Nitrogen	Amino Acid metabolism	NA
P209	Father	P209_bin.21.strict_PS336	K01704	2	M	leuCD; 3-isopropylmalate/(R)-2-methylmalate dehydratase [EC:4.2.1.33 4.2.1.35] [RN:R03896 R03898]	Isoleucine biosynthesis, pyruvate => 2-oxobutanoate	Organic Nitrogen	Amino Acid metabolism	NA
P209	Father	P209_bin.21.strict_PS338	K22958	2	M	lpdC; gallate decarboxylase subunit C [EC:4.1.1.59]	anaerobic gallate degradation, gallate => 3-hydroxybutanoyl-CoA	carbon utilization	ZOther functions	NA
P209	Father	P209_bin.21.strict_PS338	K03186	2	M	4-hydroxy-3-polyprenylbenzoate decarboxylase	Ubiquinone biosynthesis	MISC	ZOther functions	NA
P209	Father	P209_bin.21.strict_PS338	K22960	2	M	lpdD; gallate decarboxylase subunit D	anaerobic gallate degradation, gallate => 3-hydroxybutanoyl-CoA	carbon utilization	ZOther functions	NA
P209	Father	P209_bin.23.orig_PS341	GH5	2	MKE	GH5 endo-beta-1,4-glucanase / cellulase (EC 3.2.1.4); endo-beta-1,4-xylanase (EC 3.2.1.8); beta-glucosidase (EC 3.2.1.21); beta-mannosidase (EC 3.2.1.25); beta-glucosylceramidase (EC 3.2.1.45); glucan beta-1,3-glucosidase (EC 3.2.1.58); licheninase (EC 3.2.1.73); exo-beta-1,4-glucanase / cellodextrinase (EC 3.2.1.74); glucan endo-1,6-beta-glucosidase (EC 3.2.1.75); mannan endo-beta-1,4-mannosidas…	Glycoside Hydrolases	carbon utilization	Carbohydrate metabolism	Amorphous Cellulose Backbone Cleavage, Amorphous Cellulose Oligo Cleavage, Xyloglucan Backbone Cleavage (Hemicellulose), Xylan Backbone Cleavage (Hemicellulose), Beta-mannan Backbone Cleavage (Hemicellulose), Mixed-Linkage glucans Backbone Cleavage (Hemicellulose), Chitin Oligo Cleavage
P209	Father	P209_bin.23.orig_PS341	K02500	2	MK	imidazole glycerol-phosphate synthase [EC:4.3.2.10] [RN:R04558]	Histidine biosynthesis, PRPP => histidine	Organic Nitrogen	Amino Acid metabolism	NA
P209	Father	P209_bin.23.orig_PS341	K01814	2	MK	phosphoribosylformimino-5-aminoimidazole carboxamide ribotide isomerase [EC:5.3.1.16] [RN:R04640]	Histidine biosynthesis, PRPP => histidine	Organic Nitrogen	Amino Acid metabolism	NA
P209	Father	P209_bin.23.orig_PS341	K00003	2	MK	homoserine dehydrogenase [EC:1.1.1.3] [RN:R01773 R01775]	Methionine biosynthesis, apartate => homoserine => methionine	Organic Nitrogen	Amino Acid metabolism	NA
P209	Father	P209_bin.23.orig_PS341	K00003	2	MK	homoserine dehydrogenase [EC:1.1.1.3] [RN:R01773 R01775]	Threonine biosynthesis, aspartate => homoserine => threonine	Organic Nitrogen	Amino Acid metabolism	NA
P209	Father	P209_bin.23.orig_PS341	GH5	2	MKE	GH5 endo-beta-1,4-glucanase / cellulase (EC 3.2.1.4); endo-beta-1,4-xylanase (EC 3.2.1.8); beta-glucosidase (EC 3.2.1.21); beta-mannosidase (EC 3.2.1.25); beta-glucosylceramidase (EC 3.2.1.45); glucan beta-1,3-glucosidase (EC 3.2.1.58); licheninase (EC 3.2.1.73); exo-beta-1,4-glucanase / cellodextrinase (EC 3.2.1.74); glucan endo-1,6-beta-glucosidase (EC 3.2.1.75); mannan endo-beta-1,4-mannosidas…	Glycoside Hydrolases	carbon utilization	Carbohydrate metabolism	Amorphous Cellulose Backbone Cleavage, Amorphous Cellulose Oligo Cleavage, Xyloglucan Backbone Cleavage (Hemicellulose), Xylan Backbone Cleavage (Hemicellulose), Beta-mannan Backbone Cleavage (Hemicellulose), Mixed-Linkage glucans Backbone Cleavage (Hemicellulose), Chitin Oligo Cleavage
P209	Father	P209_bin.23.orig_PS341	C110	2	M	Catlytic type: Cysteine	Cysteine endopeptidases	Organic Nitrogen	Peptidase	NA
P209	Father	P209_bin.23.orig_PS341	K15635	2	M	phosphoglycerate mutase [EC:5.4.2.11 5.4.2.12] [RN:R01518]	Glycolysis (Embden-Meyerhof pathway), glucose => pyruvate	carbon utilization	Carbon metabolism	glycolysis
P209	Father	P209_bin.23.orig_PS341	K15635	2	M	phosphoglycerate mutase [EC:5.4.2.11 5.4.2.12] [RN:R01518]	Glycolysis, core module involving three-carbon compounds	carbon utilization	Carbon metabolism	glycolysis
P209	Father	P209_bin.23.orig_PS341	K15635	2	M	phosphoglycerate mutase [EC:5.4.2.11 5.4.2.12] [RN:R01518]	Gluconeogenesis, oxaloacetate => fructose-6P	carbon utilization	Carbon metabolism	glycolysis
P209	Father	P209_bin.23.orig_PS342	A25	2	M	Catlytic type: Aspartate; acidic residue at P1, hydrophobic at P1, Ala at P2 and an acidic residue at P4; during the germination of spores, proteins ('small acid-soluble proteins': SASP) are degraded in a process that is initiated by the 'germination protease'	A single endopeptidase	Organic Nitrogen	Peptidase	NA
P209	Father	P209_bin.23.orig_PS342	K02968	2	M	small subunit ribosomal protein S20	Ribosome, bacteria	MISC	Regulation systems	NA
P209	Father	P209_bin.23.orig_PS342	K01678	2	M	fumarate hydratase [EC:4.2.1.2] [RN:R01082]	Citrate cycle (TCA cycle, Krebs cycle)	carbon utilization	Carbon metabolism	TCA
P209	Father	P209_bin.23.orig_PS342	K01678	2	M	fumarate hydratase [EC:4.2.1.2] [RN:R01082]	Citrate cycle, second carbon oxidation, 2-oxoglutarate => oxaloacetate	carbon utilization	Carbon metabolism	TCA
P209	Father	P209_bin.23.orig_PS342	K01678	2	M	fumarate hydratase [EC:4.2.1.2] [RN:R01082]	Incomplete reductive citrate cycle, acetyl-CoA => oxoglutarate	carbon utilization	Carbon metabolism	TCA
P209	Father	P209_bin.23.orig_PS342	K01678	2	M	fumarate hydratase [EC:4.2.1.2] [RN:R01082]	Reductive citrate cycle (Arnon-Buchanan cycle)	Energy	Energy metabolism	NA
P209	Father	P209_bin.23.orig_PS342	K01678	2	M	fumarate hydratase [EC:4.2.1.2] [RN:R01082]	Dicarboxylate-hydroxybutyrate cycle	Energy	Energy metabolism	NA
P209	Father	P209_bin.23.orig_PS343	K01945	2	M	phosphoribosylamine--glycine ligase [EC:6.3.4.13] [RN:R04144]	Inosine monophosphate biosynthesis, PRPP + glutamine => IMP	MISC	Regulation systems	Nucleotide
P209	Father	P209_bin.23.orig_PS343	K01596	2	M	phosphoenolpyruvate carboxykinase [EC:4.1.1.32 4.1.1.49] [RN:R00431 R00726 R00341]	Gluconeogenesis, oxaloacetate => fructose-6P	carbon utilization	Carbon metabolism	glycolysis
P209	Father	P209_bin.23.orig_PS343	K03737	2	M	pyruvate:ferredoxin oxidoreductase [EC:1.2.7.1] [RN:R01196]	Pyruvate oxidation, pyruvate => acetyl-CoA	carbon utilization	ZOther functions	NA
P209	Father	P209_bin.23.orig_PS343	K03737	2	M	pyruvate-ferredoxin/flavodoxin oxidoreductase [EC:1.2.7.1 1.2.7.-] [RN:R01196 R10866]	Reductive citrate cycle (Arnon-Buchanan cycle)	Energy	Energy metabolism	NA
P209	Father	P209_bin.23.orig_PS343	GH5	2	MKE	GH5 endo-beta-1,4-glucanase / cellulase (EC 3.2.1.4); endo-beta-1,4-xylanase (EC 3.2.1.8); beta-glucosidase (EC 3.2.1.21); beta-mannosidase (EC 3.2.1.25); beta-glucosylceramidase (EC 3.2.1.45); glucan beta-1,3-glucosidase (EC 3.2.1.58); licheninase (EC 3.2.1.73); exo-beta-1,4-glucanase / cellodextrinase (EC 3.2.1.74); glucan endo-1,6-beta-glucosidase (EC 3.2.1.75); mannan endo-beta-1,4-mannosidas…	Glycoside Hydrolases	carbon utilization	Carbohydrate metabolism	Amorphous Cellulose Backbone Cleavage, Amorphous Cellulose Oligo Cleavage, Xyloglucan Backbone Cleavage (Hemicellulose), Xylan Backbone Cleavage (Hemicellulose), Beta-mannan Backbone Cleavage (Hemicellulose), Mixed-Linkage glucans Backbone Cleavage (Hemicellulose), Chitin Oligo Cleavage
P209	Father	P209_bin.23.orig_PS345	K01190	2	MK	beta-galactosidase	Galactose metabolism	carbon utilization (Woodcroft)	Sugar degradation	lactose degradation
P209	Father	P209_bin.26.permissive_PS356	K01754	2	MK	threonine dehydratase [EC:4.3.1.19] [RN:R00996]	Isoleucine biosynthesis, threonine => 2-oxobutanoate => isoleucine	Organic Nitrogen	Amino Acid metabolism	NA
P209	Father	P209_bin.26.permissive_PS356	K02871	2	M	large subunit ribosomal protein L13	Ribosome, bacteria	MISC	Regulation systems	NA
P209	Father	P209_bin.26.permissive_PS356	K02871	2	M	large subunit ribosomal protein L13	Ribosome, archaea	MISC	Regulation systems	NA
P209	Father	P209_bin.26.permissive_PS356	K02996	2	M	small subunit ribosomal protein S9	Ribosome, bacteria	MISC	Regulation systems	NA
P209	Father	P209_bin.26.permissive_PS356	K02996	2	M	small subunit ribosomal protein S9	Ribosome, archaea	MISC	Regulation systems	NA
P209	Father	P209_bin.26.permissive_PS356	K00297	2	M	methylenetetrahydrofolate reductase (NADPH) [EC:1.5.1.20] [RN:R07168]	Reductive acetyl-CoA pathway (Wood-Ljungdahl pathway)	Energy	Energy metabolism	NA
P209	Father	P209_bin.26.permissive_PS356	K00548	2	M	methionine synthase [EC:2.1.1.13 2.1.1.14] [RN:R00946 R04405]	Methionine biosynthesis, apartate => homoserine => methionine	Organic Nitrogen	Amino Acid metabolism	NA
P209	Father	P209_bin.26.permissive_PS356	K01624	2	MK	fructose-bisphosphate aldolase [EC:4.1.2.13] [RN:R01070]	Glycolysis (Embden-Meyerhof pathway), glucose => pyruvate	carbon utilization	Carbon metabolism	glycolysis
P209	Father	P209_bin.26.permissive_PS356	K01624	2	MK	fructose-bisphosphate aldolase [EC:4.1.2.13] [RN:R01070]	Gluconeogenesis, oxaloacetate => fructose-6P	carbon utilization	Carbon metabolism	glycolysis
P209	Father	P209_bin.26.permissive_PS356	K01624	2	MK	fructose-bisphosphate aldolase [EC:4.1.2.13] [RN:R01068 R01829]	Reductive pentose phosphate cycle (Calvin cycle)	Energy	Energy metabolism	NA
P209	Father	P209_bin.26.permissive_PS356	K01624	2	MK	fructose-bisphosphate aldolase [EC:4.1.2.13] [RN:R01068 R01829]	Reductive pentose phosphate cycle, glyceraldehyde-3P => ribulose-5P	Energy	Energy metabolism	NA
P209	Father	P209_bin.4.orig_PS360	K01885	2	MK	glutamyl-tRNA synthetase [EC:6.1.1.17] [RN:R05578]	Siroheme biosynthesis, glutamate => siroheme	MISC	Co-factor biosynthesis	NA
P209	Father	P209_bin.4.orig_PS360	GT2	2	M	GT2 cellulose synthase (EC 2.4.1.12); chitin synthase (EC 2.4.1.16); dolichyl-phosphate beta-D-mannosyltransferase (EC 2.4.1.83); dolichyl-phosphate beta-glucosyltransferase (EC 2.4.1.117); N-acetylglucosaminyltransferase (EC 2.4.1.-); N-acetylgalactosaminyltransferase (EC 2.4.1.-); hyaluronan synthase (EC 2.4.1.212); chitin oligosaccharide synthase (EC 2.4.1.-); beta-1,3-glucan synthase (EC 2.4.…	GlycosylTransferases	carbon utilization	Carbohydrate metabolism	NA
P209	Father	P209_bin.7.strict_PS370	K09690	2	M	ABC-2.LPSE.P; lipopolysaccharide transport system permease protein	Lipopolysaccharide transport system	Transporters	Transporters	NA
P209	Father	P209_bin.7.strict_PS370	K09691	2	M	ABC-2.LPSE.A; lipopolysaccharide transport system ATP-binding protein	Lipopolysaccharide transport system	Transporters	Transporters	NA
P209	Father	P209_bin.7.strict_PS370	K02888	2	M	large subunit ribosomal protein L21	Ribosome, bacteria	MISC	Regulation systems	NA
P209	Father	P209_bin.7.strict_PS370	K02899	2	M	large subunit ribosomal protein L27	Ribosome, bacteria	MISC	Regulation systems	NA
P209	Father	P209_bin.7.strict_PS370	K02959	2	M	small subunit ribosomal protein S16	Ribosome, bacteria	MISC	Regulation systems	NA
P209	Father	P209_bin.7.strict_PS370	K01006	2	MK	pyruvate,orthophosphate dikinase [EC:2.7.9.1] [RN:R00206]	Reductive citrate cycle (Arnon-Buchanan cycle)	Energy	Energy metabolism	NA
P209	Father	P209_bin.7.strict_PS370	K02884	2	M	large subunit ribosomal protein L19	Ribosome, bacteria	MISC	Regulation systems	NA
P209	Father	P209_bin.8.orig_PS371	GH5	2	MKE	GH5 endo-beta-1,4-glucanase / cellulase (EC 3.2.1.4); endo-beta-1,4-xylanase (EC 3.2.1.8); beta-glucosidase (EC 3.2.1.21); beta-mannosidase (EC 3.2.1.25); beta-glucosylceramidase (EC 3.2.1.45); glucan beta-1,3-glucosidase (EC 3.2.1.58); licheninase (EC 3.2.1.73); exo-beta-1,4-glucanase / cellodextrinase (EC 3.2.1.74); glucan endo-1,6-beta-glucosidase (EC 3.2.1.75); mannan endo-beta-1,4-mannosidas…	Glycoside Hydrolases	carbon utilization	Carbohydrate metabolism	Amorphous Cellulose Backbone Cleavage, Amorphous Cellulose Oligo Cleavage, Xyloglucan Backbone Cleavage (Hemicellulose), Xylan Backbone Cleavage (Hemicellulose), Beta-mannan Backbone Cleavage (Hemicellulose), Mixed-Linkage glucans Backbone Cleavage (Hemicellulose), Chitin Oligo Cleavage
P209	Father	P209_bin.8.orig_PS371	M24A	2	M	Catlytic type: Metallo; cleave the Met-Xaa (where Xaa is any amino acid) bond in the removal of the initiating N-terminal methionine from newly synthesized proteins; essential for the removal of the initiating methionine of many proteins, acting co-translationally in association with the ribosomes	Exopeptidases that require co-catalytic ions of cobalt or manganese	Organic Nitrogen	Peptidase	NA
P209	Father	P209_bin.8.orig_PS371	K00891	2	M	shikimate kinase [EC:2.7.1.71] [RN:R02412]	Shikimate pathway, phosphoenolpyruvate + erythrose-4P => chorismate	Organic Nitrogen	Amino Acid metabolism	NA
P209	Father	P209_bin.8.orig_PS371	K01785	2	M	aldose 1-epimerase [EC:5.1.3.3] [RN:R10619]	Galactose degradation, Leloir pathway, galactose => alpha-D-glucose-1P	carbon utilization	Carbon metabolism	glycolysis
P209	Father	P209_bin.8.orig_PS371	K01785	2	M	aldose 1-epimerase	Galactose metabolism	carbon utilization (Woodcroft)	Sugar degradation	galactose degradation
P209	Father	P209_bin.9.orig_PS377	K01990	2	M	ABC-2.A; ABC-2 type transport system ATP-binding protein	ABC-2 type transport system	Transporters	Transporters	NA
P210	Father	P210_bin.1.orig_PS396	M29	2	M	Catlytic type: Metallo; broad specificity, but preferentially releases Leu, Val, Phe or Tyr; can release Pro but is unable to cleave peptides with Pro in P1. Leu-NHPhNO2 is the usual synthetic substrate	Aminopeptidases	Organic Nitrogen	Peptidase	NA
P210	Father	P210_bin.3.strict_PS404	GH13	2	M	GH13 alpha-amylase (EC 3.2.1.1); pullulanase (EC 3.2.1.41); cyclomaltodextrin glucanotransferase (EC 2.4.1.19); cyclomaltodextrinase (EC 3.2.1.54); trehalose-6-phosphate hydrolase (EC 3.2.1.93); oligo-alpha-glucosidase (EC 3.2.1.10); maltogenic amylase (EC 3.2.1.133); neopullulanase (EC 3.2.1.135); alpha-glucosidase (EC 3.2.1.20); maltotetraose-forming alpha-amylase (EC 3.2.1.60); isoamylase (EC …	Glycoside Hydrolases	carbon utilization	Carbohydrate metabolism	Starch Backbone Cleavage
P210	Father	P210_bin.3.strict_PS404	K02945	2	M	small subunit ribosomal protein S1	Ribosome, bacteria	MISC	Regulation systems	NA
P210	Father	P210_bin.3.strict_PS404	K00873	2	M	pyruvate kinase [EC:2.7.1.40] [RN:R00430]	Guanine ribonucleotide biosynthesis IMP => GDP,GTP	MISC	Regulation systems	Nucleotide
P210	Father	P210_bin.3.strict_PS404	K00873	2	M	pyruvate kinase [EC:2.7.1.40] [RN:R00200]	Adenine ribonucleotide biosynthesis, IMP => ADP,ATP	MISC	Regulation systems	Nucleotide
P210	Father	P210_bin.3.strict_PS404	K00873	2	M	pyruvate kinase [EC:2.7.1.40] [RN:R00200]	Glycolysis (Embden-Meyerhof pathway), glucose => pyruvate	carbon utilization	Carbon metabolism	glycolysis
P210	Father	P210_bin.3.strict_PS404	K00873	2	M	pyruvate kinase [EC:2.7.1.40] [RN:R00200]	Glycolysis, core module involving three-carbon compounds	carbon utilization	Carbon metabolism	glycolysis
P210	Father	P210_bin.3.strict_PS404	GH13	2	M	GH13 alpha-amylase (EC 3.2.1.1); pullulanase (EC 3.2.1.41); cyclomaltodextrin glucanotransferase (EC 2.4.1.19); cyclomaltodextrinase (EC 3.2.1.54); trehalose-6-phosphate hydrolase (EC 3.2.1.93); oligo-alpha-glucosidase (EC 3.2.1.10); maltogenic amylase (EC 3.2.1.133); neopullulanase (EC 3.2.1.135); alpha-glucosidase (EC 3.2.1.20); maltotetraose-forming alpha-amylase (EC 3.2.1.60); isoamylase (EC …	Glycoside Hydrolases	carbon utilization	Carbohydrate metabolism	Starch Backbone Cleavage
P49	Father	P49_bin.1.orig_PS440	K00558	2	M	DNA (cytosine-5-)-methyltransferase [EC:2.1.1.37] [RN:R04858]	Methionine degradation	Organic Nitrogen	Amino Acid metabolism	NA
P49	Father	P49_bin.9.orig_PS482	K02996	1	M	small subunit ribosomal protein S9	Ribosome, bacteria	MISC	Regulation systems	NA
P49	Father	P49_bin.9.orig_PS482	K02996	1	M	small subunit ribosomal protein S9	Ribosome, archaea	MISC	Regulation systems	NA
P49	Father	P49_bin.9.orig_PS482	K02871	1	M	large subunit ribosomal protein L13	Ribosome, bacteria	MISC	Regulation systems	NA
P49	Father	P49_bin.9.orig_PS482	K02871	1	M	large subunit ribosomal protein L13	Ribosome, archaea	MISC	Regulation systems	NA
P49	Father	P49_bin.9.orig_PS482	C110	1	M	Catlytic type: Cysteine	Cysteine endopeptidases	Organic Nitrogen	Peptidase	NA
P49	Father	P49_bin.9.orig_PS482	K19084	2	M	braE; bacitracin transport system permease protein	Bacitracin resistance, VraDE transporter	Transporters	Transporters	NA
P49	Father	P49_bin.9.orig_PS482	K19083	2	M	braD; bacitracin transport system ATP-binding protein	Bacitracin resistance, VraDE transporter	Transporters	Transporters	NA
P224	Father	P224_bin.17.orig_PS514	K02916	2	M	large subunit ribosomal protein L35	Ribosome, bacteria	MISC	Regulation systems	NA
P224	Father	P224_bin.17.orig_PS514	K02887	2	M	large subunit ribosomal protein L20	Ribosome, bacteria	MISC	Regulation systems	NA
P224	Father	P224_bin.17.orig_PS514	K02996	2	M	small subunit ribosomal protein S9	Ribosome, bacteria	MISC	Regulation systems	NA
P224	Father	P224_bin.17.orig_PS514	K02996	2	M	small subunit ribosomal protein S9	Ribosome, archaea	MISC	Regulation systems	NA
P224	Father	P224_bin.17.orig_PS514	K02871	2	M	large subunit ribosomal protein L13	Ribosome, bacteria	MISC	Regulation systems	NA
P224	Father	P224_bin.17.orig_PS514	K02871	2	M	large subunit ribosomal protein L13	Ribosome, archaea	MISC	Regulation systems	NA
P224	Father	P224_bin.17.orig_PS514	K01754	2	MK	threonine dehydratase [EC:4.3.1.19] [RN:R00996]	Isoleucine biosynthesis, threonine => 2-oxobutanoate => isoleucine	Organic Nitrogen	Amino Acid metabolism	NA
P224	Father	P224_bin.17.orig_PS514	K11755	2	MK	phosphoribosyl-ATP pyrophosphohydrolase [EC:3.6.1.31] [RN:R04035]	Histidine biosynthesis, PRPP => histidine	Organic Nitrogen	Amino Acid metabolism	NA
P224	Father	P224_bin.17.orig_PS514	M18	2	M	Catlytic type: Metallo; acting on N-terminal leucine and most other amino acids	Metalloaminopeptidases	Organic Nitrogen	Peptidase	NA
P224	Father	P224_bin.17.orig_PS514	K01835	1	MK	phosphoglucomutase [EC:5.4.2.2] [RN:R00959]	Nucleotide sugar biosynthesis, glucose => UDP-glucose	MISC	Regulation systems	Nucleotide
P224	Father	P224_bin.17.orig_PS514	PL11	2	M	PL11 rhamnogalacturonan endolyase (EC 4.2.2.23); rhamnogalacturonan exolyase (EC 4.2.2.24)	Polysaccharide Lyases	carbon utilization	Carbohydrate metabolism	Pectin Backbone Cleavage
P224	Father	P224_bin.17.orig_PS514	K01784	2	MK	GALE; UDP-Glc -> UDP-Gal [EC:5.1.3.2]	Nucleotide sugar biosynthesis, eukaryotes	MISC	Regulation systems	Nucleotide
P224	Father	P224_bin.17.orig_PS514	K01784	2	MK	UDP-glucose 4-epimerase [EC:5.1.3.2] [RN:R00291]	Galactose degradation, Leloir pathway, galactose => alpha-D-glucose-1P	carbon utilization	Carbon metabolism	glycolysis
P224	Father	P224_bin.17.orig_PS514	K01784	2	MK	UDP-glucose 4-epimerase	Galactose metabolism	carbon utilization (Woodcroft)	Sugar degradation	galactose degradation
P224	Father	P224_bin.17.orig_PS518	GH43	3	MK	GH43 beta-xylosidase (EC 3.2.1.37); alpha-L-arabinofuranosidase (EC 3.2.1.55); xylanase (EC 3.2.1.8); alpha-1,2-L-arabinofuranosidase (EC 3.2.1.-); exo-alpha-1,5-L-arabinofuranosidase (EC 3.2.1.-); [inverting] exo-alpha-1,5-L-arabinanase (EC 3.2.1.-); beta-1,3-xylosidase (EC 3.2.1.-); [inverting] exo-alpha-1,5-L-arabinanase (EC 3.2.1.-); [inverting] endo-alpha-1,5-L-arabinanase (EC 3.2.1.99); exo…	Glycoside Hydrolases	carbon utilization	Carbohydrate metabolism	Xyloglucan Oligo Cleavage (Hemicellulose), Arabinan Backbone Cleavage, Arabinan Oligo Cleavage
P224	Father	P224_bin.17.orig_PS518	U69	3	MK	Self-processing occurs at the Ser846|+|Ala bond.	Self-processing peptidases	Organic Nitrogen	Peptidase	NA
P224	Father	P224_bin.2.orig_PS581	K16926	2	M	htsT; energy-coupling factor transport system substrate-specific component	Energy-coupling factor transport system	Transporters	Transporters	NA
P224	Father	P224_bin.23.orig_PS562	GT2	2	M	GT2 cellulose synthase (EC 2.4.1.12); chitin synthase (EC 2.4.1.16); dolichyl-phosphate beta-D-mannosyltransferase (EC 2.4.1.83); dolichyl-phosphate beta-glucosyltransferase (EC 2.4.1.117); N-acetylglucosaminyltransferase (EC 2.4.1.-); N-acetylgalactosaminyltransferase (EC 2.4.1.-); hyaluronan synthase (EC 2.4.1.212); chitin oligosaccharide synthase (EC 2.4.1.-); beta-1,3-glucan synthase (EC 2.4.…	GlycosylTransferases	carbon utilization	Carbohydrate metabolism	NA
P224	Father	P224_bin.23.orig_PS562	GT2	2	M	GT2 cellulose synthase (EC 2.4.1.12); chitin synthase (EC 2.4.1.16); dolichyl-phosphate beta-D-mannosyltransferase (EC 2.4.1.83); dolichyl-phosphate beta-glucosyltransferase (EC 2.4.1.117); N-acetylglucosaminyltransferase (EC 2.4.1.-); N-acetylgalactosaminyltransferase (EC 2.4.1.-); hyaluronan synthase (EC 2.4.1.212); chitin oligosaccharide synthase (EC 2.4.1.-); beta-1,3-glucan synthase (EC 2.4.…	GlycosylTransferases	carbon utilization	Carbohydrate metabolism	NA
P224	Father	P224_bin.23.orig_PS562	A24A	2	M	Catlytic type: Aspartate; leader peptides are 5 - 8 residues long, rich in acidic amino acids, and immediately precede a 20-residue hydrophobic region; cleavage site is GlyPhe; process type 4 pilin precursor proteins (prepilins) to their mature forms by removal of leader peptides	Membrane-inserted endopeptidases	Organic Nitrogen	Peptidase	NA
P224	Father	P224_bin.24.strict_PS563	C110	2	M	Catlytic type: Cysteine	Cysteine endopeptidases	Organic Nitrogen	Peptidase	NA
P224	Father	P224_bin.24.strict_PS564	K09811	2	M	ftsX; cell division transport system permease protein	Cell division transport system	Transporters	Transporters	NA
P224	Father	P224_bin.24.strict_PS564	K09812	2	M	ftsE; cell division transport system ATP-binding protein	Cell division transport system	Transporters	Transporters	NA
P224	Father	P224_bin.29.orig_PS576	K02909	2	M	large subunit ribosomal protein L31	Ribosome, bacteria	MISC	Regulation systems	NA
P224	Father	P224_bin.29.orig_PS576	K00762	2	MK	orotate phosphoribosyltransferase [EC:2.4.2.10] [RN:R01870]	Uridine monophosphate biosynthesis, glutamine (+ PRPP) => UMP	MISC	Regulation systems	Nucleotide
P224	Father	P224_bin.29.orig_PS576	K02003	2	M	ABC.CD.A;	Putative ABC transport system	Transporters	Transporters	NA
P224	Father	P224_bin.29.orig_PS576	GH13	2	M	GH13 alpha-amylase (EC 3.2.1.1); pullulanase (EC 3.2.1.41); cyclomaltodextrin glucanotransferase (EC 2.4.1.19); cyclomaltodextrinase (EC 3.2.1.54); trehalose-6-phosphate hydrolase (EC 3.2.1.93); oligo-alpha-glucosidase (EC 3.2.1.10); maltogenic amylase (EC 3.2.1.133); neopullulanase (EC 3.2.1.135); alpha-glucosidase (EC 3.2.1.20); maltotetraose-forming alpha-amylase (EC 3.2.1.60); isoamylase (EC …	Glycoside Hydrolases	carbon utilization	Carbohydrate metabolism	Starch Backbone Cleavage
P224	Father	P224_bin.29.orig_PS576	K01649	2	MK	2-isopropylmalate synthase [EC:2.3.3.13] [RN:R01213]	Leucine biosynthesis, 2-oxoisovalerate => 2-oxoisocaproate	Organic Nitrogen	Amino Acid metabolism	NA
P224	Father	P224_bin.29.orig_PS576	K00937	2	M	polyphosphate kinase ???	Cytochrome d ubiquinol oxidase	Energy	Energy metabolism	NA
P224	Father	P224_bin.29.orig_PS576	K01251	2	MK	adenosylhomocysteinase [EC:3.3.1.1] [RN:R00192]	Methionine degradation	Organic Nitrogen	Amino Acid metabolism	NA
P224	Father	P224_bin.29.orig_PS576	K00609	2	MK	aspartate carbamoyltransferase [EC:2.1.3.2] [RN:R01397]	Uridine monophosphate biosynthesis, glutamine (+ PRPP) => UMP	MISC	Regulation systems	Nucleotide
P224	Father	P224_bin.6.orig_PS592	K00558	2	M	DNA (cytosine-5-)-methyltransferase [EC:2.1.1.37] [RN:R04858]	Methionine degradation	Organic Nitrogen	Amino Acid metabolism	NA
P224	Father	P224_bin.6.orig_PS594	GH13	2	M	GH13 alpha-amylase (EC 3.2.1.1); pullulanase (EC 3.2.1.41); cyclomaltodextrin glucanotransferase (EC 2.4.1.19); cyclomaltodextrinase (EC 3.2.1.54); trehalose-6-phosphate hydrolase (EC 3.2.1.93); oligo-alpha-glucosidase (EC 3.2.1.10); maltogenic amylase (EC 3.2.1.133); neopullulanase (EC 3.2.1.135); alpha-glucosidase (EC 3.2.1.20); maltotetraose-forming alpha-amylase (EC 3.2.1.60); isoamylase (EC …	Glycoside Hydrolases	carbon utilization	Carbohydrate metabolism	Starch Backbone Cleavage
P224	Father	P224_bin.6.orig_PS594	K00088	2	M	IMP dehydrogenase [EC:1.1.1.205] [RN:R01130]	Guanine ribonucleotide biosynthesis IMP => GDP,GTP	MISC	Regulation systems	Nucleotide
P224	Father	P224_bin.9.strict_PS605	C110	2	M	Catlytic type: Cysteine	Cysteine endopeptidases	Organic Nitrogen	Peptidase	NA
P258	Father	P258_bin.18.strict_PS631	K00215	2	M	4-hydroxy-tetrahydrodipicolinate reductase [EC:1.17.1.8] [RN:R04198 R04199]	Lysine biosynthesis, succinyl-DAP pathway, aspartate => lysine	Organic Nitrogen	Amino Acid metabolism	NA
P258	Father	P258_bin.18.strict_PS631	K00215	2	M	4-hydroxy-tetrahydrodipicolinate reductase [EC:1.17.1.8] [RN:R04198 R04199]	Lysine biosynthesis, acetyl-DAP pathway, aspartate => lysine	Organic Nitrogen	Amino Acid metabolism	NA
P258	Father	P258_bin.18.strict_PS631	K00215	2	M	4-hydroxy-tetrahydrodipicolinate reductase [EC:1.17.1.8] [RN:R04198 R04199]	Lysine biosynthesis, DAP dehydrogenase pathway, aspartate => lysine	Organic Nitrogen	Amino Acid metabolism	NA
P258	Father	P258_bin.18.strict_PS631	K00215	2	M	4-hydroxy-tetrahydrodipicolinate reductase [EC:1.17.1.8] [RN:R04198 R04199]	Lysine biosynthesis, DAP aminotransferase pathway, aspartate => lysine	Organic Nitrogen	Amino Acid metabolism	NA
P258	Father	P258_bin.18.strict_PS631	I39	2	M	interact with endopeptidases regardless of catalytic type	Mammalian alpha-macroglobulin and other large homologous proteins that interact with endopeptidases regardless of catalytic type	Organic Nitrogen	Peptidase	NA
P258	Father	P258_bin.18.strict_PS631	M64	2	M	Catlytic type: Metallo; cleaves both the alpha1 and alpha2 A2m(1) heavy chains at the Val-Pro-Cys-Pro221Val222 peptide bond located just before the hinge region; may help the organisms to exist as a commensal organism in the human intestine	Highly selective metalloendopeptidase	Organic Nitrogen	Peptidase	NA
P258	Father	P258_bin.18.strict_PS632	M49	2	M	Catlytic type: Metallo; DPPIII releases N-terminal dipeptides sequentially from a peptide. Angiotensins II and III, Leu-enkephalin, prolactin and alpha-melanocyte-stimulating hormone are readily cleaved, whereas tripeptides are poor substrates and angiotensin I and polypeptides of more than ten residues are not cleaved. In addition, proline is not accepted in P1 or P1&rsquo; . The recommended syn…	Dipeptidylpeptidase	Organic Nitrogen	Peptidase	NA
P258	Father	P258_bin.18.strict_PS632	K01939	2	M	adenylosuccinate synthase [EC:6.3.4.4] [RN:R01135]	Adenine ribonucleotide biosynthesis, IMP => ADP,ATP	MISC	Regulation systems	Nucleotide
P258	Father	P258_bin.18.strict_PS632	GT2	2	M	GT2 cellulose synthase (EC 2.4.1.12); chitin synthase (EC 2.4.1.16); dolichyl-phosphate beta-D-mannosyltransferase (EC 2.4.1.83); dolichyl-phosphate beta-glucosyltransferase (EC 2.4.1.117); N-acetylglucosaminyltransferase (EC 2.4.1.-); N-acetylgalactosaminyltransferase (EC 2.4.1.-); hyaluronan synthase (EC 2.4.1.212); chitin oligosaccharide synthase (EC 2.4.1.-); beta-1,3-glucan synthase (EC 2.4.…	GlycosylTransferases	carbon utilization	Carbohydrate metabolism	NA
P258	Father	P258_bin.18.strict_PS633	K01624	1	MK	fructose-bisphosphate aldolase [EC:4.1.2.13] [RN:R01070]	Glycolysis (Embden-Meyerhof pathway), glucose => pyruvate	carbon utilization	Carbon metabolism	glycolysis
P258	Father	P258_bin.18.strict_PS633	K01624	1	MK	fructose-bisphosphate aldolase [EC:4.1.2.13] [RN:R01070]	Gluconeogenesis, oxaloacetate => fructose-6P	carbon utilization	Carbon metabolism	glycolysis
P258	Father	P258_bin.18.strict_PS633	K01624	1	MK	fructose-bisphosphate aldolase [EC:4.1.2.13] [RN:R01068 R01829]	Reductive pentose phosphate cycle (Calvin cycle)	Energy	Energy metabolism	NA
P258	Father	P258_bin.18.strict_PS633	K01624	1	MK	fructose-bisphosphate aldolase [EC:4.1.2.13] [RN:R01068 R01829]	Reductive pentose phosphate cycle, glyceraldehyde-3P => ribulose-5P	Energy	Energy metabolism	NA
P258	Father	P258_bin.18.strict_PS633	K02909	1	M	large subunit ribosomal protein L31	Ribosome, bacteria	MISC	Regulation systems	NA
P258	Father	P258_bin.18.strict_PS633	K00931	1	M	glutamate 5-kinase [EC:2.7.2.11] [RN:R00239]	Proline biosynthesis, glutamate => proline	Organic Nitrogen	Amino Acid metabolism	NA
P258	Father	P258_bin.18.strict_PS633	K01940	1	M	argininosuccinate synthase [EC:6.3.4.5] [RN:R01954]	Urea cycle	Organic Nitrogen	Amino Acid metabolism	NA
P258	Father	P258_bin.18.strict_PS633	K00145	1	MK	N-acetyl-gamma-glutamyl-phosphate reductase [EC:1.2.1.38] [RN:R03443]	Ornithine biosynthesis, glutamate => ornithine	Organic Nitrogen	Amino Acid metabolism	NA
P258	Father	P258_bin.30.strict_PS646	K00615	2	MK	transketolase [EC:2.2.1.1] [RN:R01641]	Pentose phosphate pathway (Pentose phosphate cycle)	carbon utilization	Carbon metabolism	pentose pathway
P258	Father	P258_bin.30.strict_PS646	K00615	2	MK	transketolase [EC:2.2.1.1] [RN:R01830 R01641]	Pentose phosphate pathway, non-oxidative phase, fructose 6P => ribose 5P	carbon utilization	Carbon metabolism	pentose pathway
P258	Father	P258_bin.30.strict_PS646	K00615	2	MK	transketolase [EC:2.2.1.1] [RN:R01067 R01641]	Reductive pentose phosphate cycle (Calvin cycle)	Energy	Energy metabolism	NA
P258	Father	P258_bin.30.strict_PS646	K00615	2	MK	transketolase [EC:2.2.1.1] [RN:R01067 R01641]	Reductive pentose phosphate cycle, glyceraldehyde-3P => ribulose-5P	Energy	Energy metabolism	NA
P258	Father	P258_bin.30.strict_PS646	K00615	2	MK	transketolase [EC:2.2.1.1] [RN:R01641]	Pentose phosphate pathway (Pentose phosphate cycle)	carbon utilization	Carbon metabolism	pentose pathway
P258	Father	P258_bin.30.strict_PS646	K00615	2	MK	transketolase [EC:2.2.1.1] [RN:R01830 R01641]	Pentose phosphate pathway, non-oxidative phase, fructose 6P => ribose 5P	carbon utilization	Carbon metabolism	pentose pathway
P258	Father	P258_bin.30.strict_PS646	K00615	2	MK	transketolase [EC:2.2.1.1] [RN:R01067 R01641]	Reductive pentose phosphate cycle (Calvin cycle)	Energy	Energy metabolism	NA
P258	Father	P258_bin.30.strict_PS646	K00615	2	MK	transketolase [EC:2.2.1.1] [RN:R01067 R01641]	Reductive pentose phosphate cycle, glyceraldehyde-3P => ribulose-5P	Energy	Energy metabolism	NA
P258	Father	P258_bin.32.orig_PS652	K01624	2	MK	fructose-bisphosphate aldolase [EC:4.1.2.13] [RN:R01070]	Glycolysis (Embden-Meyerhof pathway), glucose => pyruvate	carbon utilization	Carbon metabolism	glycolysis
P258	Father	P258_bin.32.orig_PS652	K01624	2	MK	fructose-bisphosphate aldolase [EC:4.1.2.13] [RN:R01070]	Gluconeogenesis, oxaloacetate => fructose-6P	carbon utilization	Carbon metabolism	glycolysis
P258	Father	P258_bin.32.orig_PS652	K01624	2	MK	fructose-bisphosphate aldolase [EC:4.1.2.13] [RN:R01068 R01829]	Reductive pentose phosphate cycle (Calvin cycle)	Energy	Energy metabolism	NA
P258	Father	P258_bin.32.orig_PS652	K01624	2	MK	fructose-bisphosphate aldolase [EC:4.1.2.13] [RN:R01068 R01829]	Reductive pentose phosphate cycle, glyceraldehyde-3P => ribulose-5P	Energy	Energy metabolism	NA
P258	Father	P258_bin.32.orig_PS652	K02963	2	M	small subunit ribosomal protein S18	Ribosome, bacteria	MISC	Regulation systems	NA
P258	Father	P258_bin.32.orig_PS652	K02990	2	M	small subunit ribosomal protein S6	Ribosome, bacteria	MISC	Regulation systems	NA
P258	Father	P258_bin.32.orig_PS652	K21636	2	MKE	ribonucleoside-triphosphate reductase [EC:1.17.4.2 1.1.98.6] [RN:R02022 R11636]	Pyrimidine deoxyribonuleotide biosynthesis, CDP/CTP => dCDP/dCTP,dTDP/dTTP	MISC	Regulation systems	Nucleotide
P258	Father	P258_bin.32.orig_PS652	K01938	2	M	formate--tetrahydrofolate ligase [EC:6.3.4.3] [RN:R00943]	Reductive acetyl-CoA pathway (Wood-Ljungdahl pathway)	Energy	Energy metabolism	NA
P258	Father	P258_bin.32.orig_PS652	C110	2	M	Catlytic type: Cysteine	Cysteine endopeptidases	Organic Nitrogen	Peptidase	NA
P258	Father	P258_bin.32.orig_PS652	A25	2	M	Catlytic type: Aspartate; acidic residue at P1, hydrophobic at P1, Ala at P2 and an acidic residue at P4; during the germination of spores, proteins ('small acid-soluble proteins': SASP) are degraded in a process that is initiated by the 'germination protease'	A single endopeptidase	Organic Nitrogen	Peptidase	NA
P258	Father	P258_bin.32.orig_PS652	K02968	2	M	small subunit ribosomal protein S20	Ribosome, bacteria	MISC	Regulation systems	NA
P258	Father	P258_bin.32.orig_PS652	K02050	2	M	ABC.SN.P; sulfonate/nitrate/taurine transport system permease protein	NitT/TauT family transport system	Transporters	Transporters	NA
P258	Father	P258_bin.32.orig_PS652	K01190	2	MK	beta-galactosidase	Galactose metabolism	carbon utilization (Woodcroft)	Sugar degradation	lactose degradation
P258	Father	P258_bin.32.orig_PS652	K00058	2	MK	D-3-phosphoglycerate dehydrogenase [EC:1.1.1.95] [RN:R01513]	Serine biosynthesis, glycerate-3P => serine	Organic Nitrogen	Amino Acid metabolism	NA
P258	Father	P258_bin.32.orig_PS652	K00831	2	MK	phosphoserine aminotransferase [EC:2.6.1.52] [RN:R04173]	Serine biosynthesis, glycerate-3P => serine	Organic Nitrogen	Amino Acid metabolism	NA
P258	Father	P258_bin.32.orig_PS652	K01006	2	MK	pyruvate,orthophosphate dikinase [EC:2.7.9.1] [RN:R00206]	Reductive citrate cycle (Arnon-Buchanan cycle)	Energy	Energy metabolism	NA
P258	Father	P258_bin.32.orig_PS652	K02913	2	M	large subunit ribosomal protein L33	Ribosome, bacteria	MISC	Regulation systems	NA
P258	Father	P258_bin.32.orig_PS652	K00016	2	M	L-lactate dehydrogenase	fermentation-	carbon utilization	ZOther functions	NA
P258	Father	P258_bin.32.orig_PS652	K00078	2	MK	dihydrodiol dehydrogenase / D-xylose 1-dehydrogenase (NADP)	Pentose and glucuronate interconversions	carbon utilization (Woodcroft)	Sugar degradation	xylose degradation (weimburg/dahms)
P258	Father	P258_bin.34.orig_PS660	K00937	2	M	polyphosphate kinase ???	Cytochrome d ubiquinol oxidase	Energy	Energy metabolism	NA
P258	Father	P258_bin.34.orig_PS660	K01754	2	MK	threonine dehydratase [EC:4.3.1.19] [RN:R00996]	Isoleucine biosynthesis, threonine => 2-oxobutanoate => isoleucine	Organic Nitrogen	Amino Acid metabolism	NA
P258	Father	P258_bin.34.orig_PS660	K02911	2	M	large subunit ribosomal protein L32	Ribosome, bacteria	MISC	Regulation systems	NA
P258	Father	P258_bin.34.orig_PS660	K03778	2	MK	D-lactate dehydrogenase	fermentation-	carbon utilization	ZOther functions	NA
P258	Father	P258_bin.34.orig_PS660	K01885	2	MK	glutamyl-tRNA synthetase [EC:6.1.1.17] [RN:R05578]	Siroheme biosynthesis, glutamate => siroheme	MISC	Co-factor biosynthesis	NA
P258	Father	P258_bin.34.orig_PS660	K00558	1	M	DNA (cytosine-5-)-methyltransferase [EC:2.1.1.37] [RN:R04858]	Methionine degradation	Organic Nitrogen	Amino Acid metabolism	NA
P258	Father	P258_bin.36.orig_PS664	K00558	1	M	DNA (cytosine-5-)-methyltransferase [EC:2.1.1.37] [RN:R04858]	Methionine degradation	Organic Nitrogen	Amino Acid metabolism	NA
P258	Father	P258_bin.36.orig_PS664	K16785	2	M	ecfT; energy-coupling factor transport system permease protein	Energy-coupling factor transport system	Transporters	Transporters	NA
P258	Father	P258_bin.36.orig_PS664	K00549	2	MK	methionine synthase [EC:2.1.1.13 2.1.1.14] [RN:R00946 R04405]	Methionine biosynthesis, apartate => homoserine => methionine	Organic Nitrogen	Amino Acid metabolism	NA
P258	Father	P258_bin.36.orig_PS664	K01817	2	M	phosphoribosylanthranilate isomerase [EC:5.3.1.24] [RN:R03509]	Tryptophan biosynthesis, chorismate => tryptophan	Organic Nitrogen	Amino Acid metabolism	NA
P258	Father	P258_bin.36.orig_PS664	K01190	2	M	beta-galactosidase	Galactose metabolism	carbon utilization (Woodcroft)	Sugar degradation	lactose degradation
P258	Father	P258_bin.36.orig_PS664	K01784	2	MK	GALE; UDP-Glc -> UDP-Gal [EC:5.1.3.2]	Nucleotide sugar biosynthesis, eukaryotes	MISC	Regulation systems	Nucleotide
P258	Father	P258_bin.36.orig_PS664	K01784	2	MK	UDP-glucose 4-epimerase [EC:5.1.3.2] [RN:R00291]	Galactose degradation, Leloir pathway, galactose => alpha-D-glucose-1P	carbon utilization	Carbon metabolism	glycolysis
P258	Father	P258_bin.36.orig_PS664	K01784	2	MK	UDP-glucose 4-epimerase	Galactose metabolism	carbon utilization (Woodcroft)	Sugar degradation	galactose degradation
P258	Father	P258_bin.36.orig_PS664	GT2	2	M	GT2 cellulose synthase (EC 2.4.1.12); chitin synthase (EC 2.4.1.16); dolichyl-phosphate beta-D-mannosyltransferase (EC 2.4.1.83); dolichyl-phosphate beta-glucosyltransferase (EC 2.4.1.117); N-acetylglucosaminyltransferase (EC 2.4.1.-); N-acetylgalactosaminyltransferase (EC 2.4.1.-); hyaluronan synthase (EC 2.4.1.212); chitin oligosaccharide synthase (EC 2.4.1.-); beta-1,3-glucan synthase (EC 2.4.…	GlycosylTransferases	carbon utilization	Carbohydrate metabolism	NA
P258	Father	P258_bin.36.orig_PS664	K09690	2	M	ABC-2.LPSE.P; lipopolysaccharide transport system permease protein	Lipopolysaccharide transport system	Transporters	Transporters	NA
P258	Father	P258_bin.36.orig_PS664	K00286	2	M	pyrroline-5-carboxylate reductase [EC:1.5.1.2] [RN:R01251]	Proline biosynthesis, glutamate => proline	Organic Nitrogen	Amino Acid metabolism	NA
P258	Father	P258_bin.4.strict_PS668	A24A	2	M	Catlytic type: Aspartate; leader peptides are 5 - 8 residues long, rich in acidic amino acids, and immediately precede a 20-residue hydrophobic region; cleavage site is GlyPhe; process type 4 pilin precursor proteins (prepilins) to their mature forms by removal of leader peptides	Membrane-inserted endopeptidases	Organic Nitrogen	Peptidase	NA
P258	Father	P258_bin.6.orig_PS673	K09811	2	M	ftsX; cell division transport system permease protein	Cell division transport system	Transporters	Transporters	NA
P258	Father	P258_bin.6.orig_PS673	K09812	2	M	ftsE; cell division transport system ATP-binding protein	Cell division transport system	Transporters	Transporters	NA
P258	Father	P258_bin.7.strict_PS674	K02770	2	M	PTS-Fru-EIIC; PTS system, fructose-specific IIC component	PTS system, fructose-specific II component	Transporters	Transporters	NA
P258	Father	P258_bin.7.strict_PS674	K00558	2	M	DNA (cytosine-5-)-methyltransferase [EC:2.1.1.37] [RN:R04858]	Methionine degradation	Organic Nitrogen	Amino Acid metabolism	NA
P258	Father	P258_bin.7.strict_PS675	K00615	2	MK	transketolase [EC:2.2.1.1] [RN:R01641]	Pentose phosphate pathway (Pentose phosphate cycle)	carbon utilization	Carbon metabolism	pentose pathway
P258	Father	P258_bin.7.strict_PS675	K00615	2	MK	transketolase [EC:2.2.1.1] [RN:R01830 R01641]	Pentose phosphate pathway, non-oxidative phase, fructose 6P => ribose 5P	carbon utilization	Carbon metabolism	pentose pathway
P258	Father	P258_bin.7.strict_PS675	K00615	2	MK	transketolase [EC:2.2.1.1] [RN:R01067 R01641]	Reductive pentose phosphate cycle (Calvin cycle)	Energy	Energy metabolism	NA
P258	Father	P258_bin.7.strict_PS675	K00615	2	MK	transketolase [EC:2.2.1.1] [RN:R01067 R01641]	Reductive pentose phosphate cycle, glyceraldehyde-3P => ribulose-5P	Energy	Energy metabolism	NA
P258	Father	P258_bin.7.strict_PS675	K00615	2	MK	transketolase [EC:2.2.1.1] [RN:R01641]	Pentose phosphate pathway (Pentose phosphate cycle)	carbon utilization	Carbon metabolism	pentose pathway
P258	Father	P258_bin.7.strict_PS675	K00615	2	MK	transketolase [EC:2.2.1.1] [RN:R01830 R01641]	Pentose phosphate pathway, non-oxidative phase, fructose 6P => ribose 5P	carbon utilization	Carbon metabolism	pentose pathway
P258	Father	P258_bin.7.strict_PS675	K00615	2	MK	transketolase [EC:2.2.1.1] [RN:R01067 R01641]	Reductive pentose phosphate cycle (Calvin cycle)	Energy	Energy metabolism	NA
P258	Father	P258_bin.7.strict_PS675	K00615	2	MK	transketolase [EC:2.2.1.1] [RN:R01067 R01641]	Reductive pentose phosphate cycle, glyceraldehyde-3P => ribulose-5P	Energy	Energy metabolism	NA
P258	Father	P258_bin.7.strict_PS675	GT2	2	M	GT2 cellulose synthase (EC 2.4.1.12); chitin synthase (EC 2.4.1.16); dolichyl-phosphate beta-D-mannosyltransferase (EC 2.4.1.83); dolichyl-phosphate beta-glucosyltransferase (EC 2.4.1.117); N-acetylglucosaminyltransferase (EC 2.4.1.-); N-acetylgalactosaminyltransferase (EC 2.4.1.-); hyaluronan synthase (EC 2.4.1.212); chitin oligosaccharide synthase (EC 2.4.1.-); beta-1,3-glucan synthase (EC 2.4.…	GlycosylTransferases	carbon utilization	Carbohydrate metabolism	NA
P261	Father	P261_bin.10.orig_PS687	K01885	2	MK	glutamyl-tRNA synthetase [EC:6.1.1.17] [RN:R05578]	Siroheme biosynthesis, glutamate => siroheme	MISC	Co-factor biosynthesis	NA
P261	Father	P261_bin.10.orig_PS687	K05884	2	M	L-2-hydroxycarboxylate dehydrogenase (NAD+) [EC:1.1.1.337] [RN:R07136]	Coenzyme M biosynthesis	Energy	Energy metabolism	NA
P261	Father	P261_bin.10.orig_PS687	K00027	2	M	malate dehydrogenase (oxaloacetate-decarboxylating)	TCA /Reductive TCA	carbon utilization	Carbon metabolism	TCA
P261	Father	P261_bin.10.orig_PS687	K00052	2	M	3-isopropylmalate dehydrogenase [EC:1.1.1.85] [RN:R04426]	Leucine biosynthesis, 2-oxoisovalerate => 2-oxoisocaproate	Organic Nitrogen	Amino Acid metabolism	NA
P261	Father	P261_bin.10.orig_PS687	K00052	2	M	leuB; 3-isopropylmalate dehydrogenase [EC:1.1.1.85] [RN:R00994]	Isoleucine biosynthesis, pyruvate => 2-oxobutanoate	Organic Nitrogen	Amino Acid metabolism	NA
P261	Father	P261_bin.10.orig_PS687	K01649	2	MK	2-isopropylmalate synthase [EC:2.3.3.13] [RN:R01213]	Leucine biosynthesis, 2-oxoisovalerate => 2-oxoisocaproate	Organic Nitrogen	Amino Acid metabolism	NA
P261	Father	P261_bin.10.orig_PS687	K00549	2	MK	methionine synthase [EC:2.1.1.13 2.1.1.14] [RN:R00946 R04405]	Methionine biosynthesis, apartate => homoserine => methionine	Organic Nitrogen	Amino Acid metabolism	NA
P261	Father	P261_bin.10.orig_PS687	K01596	2	M	phosphoenolpyruvate carboxykinase [EC:4.1.1.32 4.1.1.49] [RN:R00431 R00726 R00341]	Gluconeogenesis, oxaloacetate => fructose-6P	carbon utilization	Carbon metabolism	glycolysis
P261	Father	P261_bin.10.orig_PS687	K02963	2	M	small subunit ribosomal protein S18	Ribosome, bacteria	MISC	Regulation systems	NA
P261	Father	P261_bin.21.strict_PS702	K10240	2	M	cebE; cellobiose transport system substrate-binding protein	Cellobiose transport system	Transporters	Transporters	NA
P261	Father	P261_bin.22.orig_PS704	S41A	2	M	Catlytic type: Serine; recognizes a C-terminal tripeptide, Xaa-Yaa-Zaa, in which Xaa is preferably Ala or Leu, Yaa is preferably Ala or Tyr and Zaa is preferably Ala and cleaves at a variable distance from the C-terminus; important for the degradation of incorrectly synthesized proteins	Serine endopeptidases	Organic Nitrogen	Peptidase	NA
P261	Father	P261_bin.32.permissive_PS720	K21636	2	MKE	ribonucleoside-triphosphate reductase [EC:1.17.4.2 1.1.98.6] [RN:R02022 R11636]	Pyrimidine deoxyribonuleotide biosynthesis, CDP/CTP => dCDP/dCTP,dTDP/dTTP	MISC	Regulation systems	Nucleotide
P261	Father	P261_bin.34.orig_PS734	M24B	2	M	Catlytic type: Metallo; cleave the bond XaaPro; found in eukaryotes associated with collagen recycling	Exopeptidases that require co-catalytic ions of cobalt or manganese	Organic Nitrogen	Peptidase	NA
P261	Father	P261_bin.35.strict_PS738	GH13	2	M	GH13 alpha-amylase (EC 3.2.1.1); pullulanase (EC 3.2.1.41); cyclomaltodextrin glucanotransferase (EC 2.4.1.19); cyclomaltodextrinase (EC 3.2.1.54); trehalose-6-phosphate hydrolase (EC 3.2.1.93); oligo-alpha-glucosidase (EC 3.2.1.10); maltogenic amylase (EC 3.2.1.133); neopullulanase (EC 3.2.1.135); alpha-glucosidase (EC 3.2.1.20); maltotetraose-forming alpha-amylase (EC 3.2.1.60); isoamylase (EC …	Glycoside Hydrolases	carbon utilization	Carbohydrate metabolism	Starch Backbone Cleavage
P261	Father	P261_bin.36.orig_PS751	K02500	2	MK	imidazole glycerol-phosphate synthase [EC:4.3.2.10] [RN:R04558]	Histidine biosynthesis, PRPP => histidine	Organic Nitrogen	Amino Acid metabolism	NA
P261	Father	P261_bin.36.orig_PS751	K01586	2	M	diaminopimelate decarboxylase [EC:4.1.1.20] [RN:R00451]	Lysine biosynthesis, succinyl-DAP pathway, aspartate => lysine	Organic Nitrogen	Amino Acid metabolism	NA
P261	Father	P261_bin.36.orig_PS751	K01586	2	M	diaminopimelate decarboxylase [EC:4.1.1.20] [RN:R00451]	Lysine biosynthesis, acetyl-DAP pathway, aspartate => lysine	Organic Nitrogen	Amino Acid metabolism	NA
P261	Father	P261_bin.36.orig_PS751	K01586	2	M	diaminopimelate decarboxylase [EC:4.1.1.20] [RN:R00451]	Lysine biosynthesis, DAP dehydrogenase pathway, aspartate => lysine	Organic Nitrogen	Amino Acid metabolism	NA
P261	Father	P261_bin.36.orig_PS751	K01586	2	M	diaminopimelate decarboxylase [EC:4.1.1.20] [RN:R00451]	Lysine biosynthesis, DAP aminotransferase pathway, aspartate => lysine	Organic Nitrogen	Amino Acid metabolism	NA
P261	Father	P261_bin.36.orig_PS751	K02902	2	M	large subunit ribosomal protein L28	Ribosome, bacteria	MISC	Regulation systems	NA
P261	Father	P261_bin.36.orig_PS751	K00931	2	M	glutamate 5-kinase [EC:2.7.2.11] [RN:R00239]	Proline biosynthesis, glutamate => proline	Organic Nitrogen	Amino Acid metabolism	NA
P261	Father	P261_bin.6.orig_PS767	K02190	2	M	cbiK; sirohydrochlorin cobaltochelatase [EC:4.99.1.3]	Cobalamin biosynthesis, precorrin2 => cobinamide	MISC	Co-factor biosynthesis	NA
P261	Father	P261_bin.6.orig_PS767	K00891	2	M	shikimate kinase [EC:2.7.1.71] [RN:R02412]	Shikimate pathway, phosphoenolpyruvate + erythrose-4P => chorismate	Organic Nitrogen	Amino Acid metabolism	NA
P261	Father	P261_bin.6.orig_PS767	A25	2	M	Catlytic type: Aspartate; acidic residue at P1, hydrophobic at P1, Ala at P2 and an acidic residue at P4; during the germination of spores, proteins ('small acid-soluble proteins': SASP) are degraded in a process that is initiated by the 'germination protease'	A single endopeptidase	Organic Nitrogen	Peptidase	NA
P261	Father	P261_bin.6.orig_PS767	K00558	2	M	DNA (cytosine-5-)-methyltransferase [EC:2.1.1.37] [RN:R04858]	Methionine degradation	Organic Nitrogen	Amino Acid metabolism	NA
P261	Father	P261_bin.6.orig_PS767	K00789	2	M	S-adenosylmethionine synthetase [EC:2.5.1.6] [RN:R00177]	Cysteine biosynthesis, methionine => cysteine	Organic Nitrogen	Amino Acid metabolism	NA
P261	Father	P261_bin.6.orig_PS767	K00789	2	M	S-adenosylmethionine synthetase [EC:2.5.1.6] [RN:R00177]	Methionine degradation	Organic Nitrogen	Amino Acid metabolism	NA
P261	Father	P261_bin.6.orig_PS767	K00558	2	M	DNA (cytosine-5-)-methyltransferase [EC:2.1.1.37] [RN:R04858]	Methionine degradation	Organic Nitrogen	Amino Acid metabolism	NA
P57	Father	P57_bin.1.strict_PS802	C110	2	M	Catlytic type: Cysteine	Cysteine endopeptidases	Organic Nitrogen	Peptidase	NA
P57	Father	P57_bin.1.strict_PS802	K00088	2	M	IMP dehydrogenase [EC:1.1.1.205] [RN:R01130]	Guanine ribonucleotide biosynthesis IMP => GDP,GTP	MISC	Regulation systems	Nucleotide
P57	Father	P57_bin.1.strict_PS802	GT2	2	M	GT2 cellulose synthase (EC 2.4.1.12); chitin synthase (EC 2.4.1.16); dolichyl-phosphate beta-D-mannosyltransferase (EC 2.4.1.83); dolichyl-phosphate beta-glucosyltransferase (EC 2.4.1.117); N-acetylglucosaminyltransferase (EC 2.4.1.-); N-acetylgalactosaminyltransferase (EC 2.4.1.-); hyaluronan synthase (EC 2.4.1.212); chitin oligosaccharide synthase (EC 2.4.1.-); beta-1,3-glucan synthase (EC 2.4.…	GlycosylTransferases	carbon utilization	Carbohydrate metabolism	NA
P57	Father	P57_bin.1.strict_PS802	K01591	2	M	orotidine-5'-phosphate decarboxylase [EC:4.1.1.23] [RN:R00965]	Uridine monophosphate biosynthesis, glutamine (+ PRPP) => UMP	MISC	Regulation systems	Nucleotide
P57	Father	P57_bin.1.strict_PS802	K17828	2	M	dihydroorotate dehydrogenase [EC:1.3.1.14] [RN:R01869]	Uridine monophosphate biosynthesis, glutamine (+ PRPP) => UMP	MISC	Regulation systems	Nucleotide
P57	Father	P57_bin.1.strict_PS802	K00762	2	MK	orotate phosphoribosyltransferase [EC:2.4.2.10] [RN:R01870]	Uridine monophosphate biosynthesis, glutamine (+ PRPP) => UMP	MISC	Regulation systems	Nucleotide
P57	Father	P57_bin.1.strict_PS802	C56	2	M	Catlytic type: Cysteine; acts only on peptides of less than 20 amino acids; a preference for bulky, hydrophobic P1 residues	PfpI endopeptidase of {Pyrococcus furiosus}	Organic Nitrogen	Peptidase	NA
P57	Father	P57_bin.1.strict_PS802	K00027	2	M	malate dehydrogenase (oxaloacetate-decarboxylating)	TCA /Reductive TCA	carbon utilization	Carbon metabolism	TCA
P57	Father	P57_bin.1.strict_PS802	K02909	2	M	large subunit ribosomal protein L31	Ribosome, bacteria	MISC	Regulation systems	NA
P57	Father	P57_bin.19.orig_PS799	A24A	2	M	Catlytic type: Aspartate; leader peptides are 5 - 8 residues long, rich in acidic amino acids, and immediately precede a 20-residue hydrophobic region; cleavage site is GlyPhe; process type 4 pilin precursor proteins (prepilins) to their mature forms by removal of leader peptides	Membrane-inserted endopeptidases	Organic Nitrogen	Peptidase	NA
P57	Father	P57_bin.19.orig_PS799	K02887	2	M	large subunit ribosomal protein L20	Ribosome, bacteria	MISC	Regulation systems	NA
P57	Father	P57_bin.19.orig_PS799	K02916	2	M	large subunit ribosomal protein L35	Ribosome, bacteria	MISC	Regulation systems	NA
P57	Father	P57_bin.19.orig_PS799	S66	2	M	Catlytic type: Serine; hydrolyses the bond to the C-terminal D-Ala in tetrapeptide peptidoglycan fragments that contain an L-configured residue (lysine or meso-diaminopimelic acid) that is attached a C-terminal D-alanine residue; produced when bacterial cell walls are degraded	Bacterial LD-carboxypeptidases	Organic Nitrogen	Peptidase	NA
P57	Father	P57_bin.19.orig_PS799	K05810	2	M	polyphenol oxidase	polyphenols	carbon utilization	Carbon metabolism	Polyphenolics Cleavage
P57	Father	P57_bin.19.orig_PS799	U57	2	M	SpoIVA and YrbA are degraded during stage IV of the sporulation process	Endopeptidases involved in bacterial sporulation	Organic Nitrogen	Peptidase	NA
P57	Father	P57_bin.20.strict_PS803	GH5	2	MKE	GH5 endo-beta-1,4-glucanase / cellulase (EC 3.2.1.4); endo-beta-1,4-xylanase (EC 3.2.1.8); beta-glucosidase (EC 3.2.1.21); beta-mannosidase (EC 3.2.1.25); beta-glucosylceramidase (EC 3.2.1.45); glucan beta-1,3-glucosidase (EC 3.2.1.58); licheninase (EC 3.2.1.73); exo-beta-1,4-glucanase / cellodextrinase (EC 3.2.1.74); glucan endo-1,6-beta-glucosidase (EC 3.2.1.75); mannan endo-beta-1,4-mannosidas…	Glycoside Hydrolases	carbon utilization	Carbohydrate metabolism	Amorphous Cellulose Backbone Cleavage, Amorphous Cellulose Oligo Cleavage, Xyloglucan Backbone Cleavage (Hemicellulose), Xylan Backbone Cleavage (Hemicellulose), Beta-mannan Backbone Cleavage (Hemicellulose), Mixed-Linkage glucans Backbone Cleavage (Hemicellulose), Chitin Oligo Cleavage
P57	Father	P57_bin.20.strict_PS803	K02029	2	M	ABC.PA.P; polar amino acid transport system permease protein	Putative polar amino acid transport system	Transporters	Transporters	NA
P57	Father	P57_bin.20.strict_PS803	K02029	2	M	ABC.PA.P; polar amino acid transport system permease protein	Putative polar amino acid transport system	Transporters	Transporters	NA
P57	Father	P57_bin.20.strict_PS803	K02028	2	M	ABC.PA.A; polar amino acid transport system ATP-binding protein [EC:7.4.2.1]	Putative polar amino acid transport system	Transporters	Transporters	NA
P57	Father	P57_bin.20.strict_PS803	K02028	2	M	ABC.PA.A; polar amino acid transport system ATP-binding protein [EC:7.4.2.1]	Putative polar amino acid transport system	Transporters	Transporters	NA
P57	Father	P57_bin.20.strict_PS803	K16919	2	M	ytrC_D; acetoin utilization transport system permease protein	Acetoin utilization transport system	Transporters	Transporters	NA
P57	Father	P57_bin.20.strict_PS803	K16921	2	M	ytrB; acetoin utilization transport system ATP-binding protein	Acetoin utilization transport system	Transporters	Transporters	NA
P57	Father	P57_bin.20.strict_PS803	K01666	2	MK	4-hydroxy 2-oxovalerate aldolase [EC:4.1.3.39] [RN:R00750]	Trans-cinnamate degradation, trans-cinnamate => acetyl-CoA	carbon utilization	ZOther functions	NA
P57	Father	P57_bin.20.strict_PS803	K01666	2	MK	4-hydroxy 2-oxovalerate aldolase [EC:4.1.3.39] [RN:R00750]	Catechol meta-cleavage, catechol => acetyl-CoA / 4-methylcatechol => propanoyl-CoA	carbon utilization	ZOther functions	NA
P57	Father	P57_bin.20.strict_PS803	K01992	2	M	ABC-2.P; ABC-2 type transport system permease protein	ABC-2 type transport system	Transporters	Transporters	NA
P57	Father	P57_bin.20.strict_PS803	K01990	2	M	ABC-2.A; ABC-2 type transport system ATP-binding protein	ABC-2 type transport system	Transporters	Transporters	NA
P57	Father	P57_bin.20.strict_PS804	C75	2	M	Catlytic type: Cysteine; cleaves off the C-terminus, and the N-terminus is cleaved by the signal peptidase, SpsB; contribute to the synthesis of bacterial autoinducing peptides by cleavage of precursor proteins	Endopeptidases	Organic Nitrogen	Peptidase	NA
P57	Father	P57_bin.20.strict_PS804	S15	2	M	Catlytic type: Serine; cleaves Xaa-Pro from the N-terminus of peptides provided that there is not a Pro in the P2 or P1 positions; plays important role in degradation of casein	Xaa-Pro dipeptidyl peptidase and its homologues	Organic Nitrogen	Peptidase	NA
P57	Father	P57_bin.20.strict_PS804	K02588	2	M	nitrogenase iron protein [RN:R05185]	Nitrogen fixation, nitrogen => ammonia	Energy	Energy metabolism	NA
P57	Father	P57_bin.20.strict_PS804	K02588	2	M	nitrogenase iron protein [RN:R05185]	Nitrogen fixation, nitrogen => ammonia	Energy	Energy metabolism	NA
P57	Father	P57_bin.20.strict_PS804	K02492	2	M	glutamyl-tRNA reductase [EC:1.2.1.70] [RN:R04109]	Siroheme biosynthesis, glutamate => siroheme	MISC	Co-factor biosynthesis	NA
P57	Father	P57_bin.20.strict_PS805	M26	2	M	Catlytic type: Metallo; cleaves the heavy chain of human IgA1 at the Pro227-Thr228 bond; tightly associated with the bacterial cell surface	Endopeptidases	Organic Nitrogen	Peptidase	NA
P57	Father	P57_bin.20.strict_PS805	K01610	2	MK	phosphoenolpyruvate carboxykinase [EC:4.1.1.32 4.1.1.49] [RN:R00431 R00726 R00341]	Gluconeogenesis, oxaloacetate => fructose-6P	carbon utilization	Carbon metabolism	glycolysis
P57	Father	P57_bin.20.strict_PS805	C110	2	M	Catlytic type: Cysteine	Cysteine endopeptidases	Organic Nitrogen	Peptidase	NA
P57	Father	P57_bin.20.strict_PS805	C82A	2	M	Catlytic type: Cysteine; hydrolyse the L-Lys(3)-D-Ala(4) bonds of bacterial cell wall components; protein showed cell-wall cross-linking activity	Hydrolase (and transfer) bacterial cell wall peptides	Organic Nitrogen	Peptidase	NA
P57	Father	P57_bin.24.orig_PS822	K00651	2	M	homoserine O-succinyltransferase [EC:2.3.1.46] [RN:R01777]	Methionine biosynthesis, apartate => homoserine => methionine	Organic Nitrogen	Amino Acid metabolism	NA
P57	Father	P57_bin.24.orig_PS822	K00548	2	M	methionine synthase [EC:2.1.1.13 2.1.1.14] [RN:R00946 R04405]	Methionine biosynthesis, apartate => homoserine => methionine	Organic Nitrogen	Amino Acid metabolism	NA
P57	Father	P57_bin.25.orig_PS826	K02190	2	M	cbiK; sirohydrochlorin cobaltochelatase [EC:4.99.1.3]	Cobalamin biosynthesis, precorrin2 => cobinamide	MISC	Co-factor biosynthesis	NA
P57	Father	P57_bin.25.orig_PS826	K02990	2	M	small subunit ribosomal protein S6	Ribosome, bacteria	MISC	Regulation systems	NA
P57	Father	P57_bin.25.orig_PS826	K02963	2	M	small subunit ribosomal protein S18	Ribosome, bacteria	MISC	Regulation systems	NA
P57	Father	P57_bin.25.orig_PS826	GT2	2	M	GT2 cellulose synthase (EC 2.4.1.12); chitin synthase (EC 2.4.1.16); dolichyl-phosphate beta-D-mannosyltransferase (EC 2.4.1.83); dolichyl-phosphate beta-glucosyltransferase (EC 2.4.1.117); N-acetylglucosaminyltransferase (EC 2.4.1.-); N-acetylgalactosaminyltransferase (EC 2.4.1.-); hyaluronan synthase (EC 2.4.1.212); chitin oligosaccharide synthase (EC 2.4.1.-); beta-1,3-glucan synthase (EC 2.4.…	GlycosylTransferases	carbon utilization	Carbohydrate metabolism	NA
P57	Father	P57_bin.25.orig_PS826	K02939	2	M	large subunit ribosomal protein L9	Ribosome, bacteria	MISC	Regulation systems	NA
P57	Father	P57_bin.25.orig_PS826	K01785	2	M	aldose 1-epimerase [EC:5.1.3.3] [RN:R10619]	Galactose degradation, Leloir pathway, galactose => alpha-D-glucose-1P	carbon utilization	Carbon metabolism	glycolysis
P57	Father	P57_bin.25.orig_PS826	K01785	2	M	aldose 1-epimerase	Galactose metabolism	carbon utilization (Woodcroft)	Sugar degradation	galactose degradation
P57	Father	P57_bin.25.orig_PS826	K00615	2	MK	transketolase [EC:2.2.1.1] [RN:R01641]	Pentose phosphate pathway (Pentose phosphate cycle)	carbon utilization	Carbon metabolism	pentose pathway
P57	Father	P57_bin.25.orig_PS826	K00615	2	MK	transketolase [EC:2.2.1.1] [RN:R01830 R01641]	Pentose phosphate pathway, non-oxidative phase, fructose 6P => ribose 5P	carbon utilization	Carbon metabolism	pentose pathway
P57	Father	P57_bin.25.orig_PS826	K00615	2	MK	transketolase [EC:2.2.1.1] [RN:R01067 R01641]	Reductive pentose phosphate cycle (Calvin cycle)	Energy	Energy metabolism	NA
P57	Father	P57_bin.25.orig_PS826	K00615	2	MK	transketolase [EC:2.2.1.1] [RN:R01067 R01641]	Reductive pentose phosphate cycle, glyceraldehyde-3P => ribulose-5P	Energy	Energy metabolism	NA
P57	Father	P57_bin.25.orig_PS826	K00615	2	MK	transketolase [EC:2.2.1.1] [RN:R01641]	Pentose phosphate pathway (Pentose phosphate cycle)	carbon utilization	Carbon metabolism	pentose pathway
P57	Father	P57_bin.25.orig_PS826	K00615	2	MK	transketolase [EC:2.2.1.1] [RN:R01830 R01641]	Pentose phosphate pathway, non-oxidative phase, fructose 6P => ribose 5P	carbon utilization	Carbon metabolism	pentose pathway
P57	Father	P57_bin.25.orig_PS826	K00615	2	MK	transketolase [EC:2.2.1.1] [RN:R01067 R01641]	Reductive pentose phosphate cycle (Calvin cycle)	Energy	Energy metabolism	NA
P57	Father	P57_bin.25.orig_PS826	K00615	2	MK	transketolase [EC:2.2.1.1] [RN:R01067 R01641]	Reductive pentose phosphate cycle, glyceraldehyde-3P => ribulose-5P	Energy	Energy metabolism	NA
P57	Father	P57_bin.26.orig_PS828	K10112	2	M	msmX; maltose/maltodextrin transport system ATP-binding protein	Maltose/maltodextrin transport system	Transporters	Transporters	NA
P57	Father	P57_bin.26.orig_PS828	K10112	2	M	msmX; multiple sugar transport system ATP-binding protein	Raffinose/stachyose/melibiose transport system	Transporters	Transporters	NA
P57	Father	P57_bin.26.orig_PS828	K10112	2	M	msmX; multiple sugar transport system ATP-binding protein	Putative fructooligosaccharide transport system	Transporters	Transporters	NA
P57	Father	P57_bin.26.orig_PS828	K10112	2	M	msmX; multiple sugar transport system ATP-binding protein	Putative sorbitol/mannitol transport system	Transporters	Transporters	NA
P57	Father	P57_bin.26.orig_PS828	K10112	2	M	msmX; multiple sugar transport system ATP-binding protein	alpha-Glucoside transport system	Transporters	Transporters	NA
P57	Father	P57_bin.26.orig_PS828	K10112	2	M	msmX; multiple sugar transport system ATP-binding protein	Cellobiose transport system	Transporters	Transporters	NA
P57	Father	P57_bin.26.orig_PS828	K10112	2	M	msmX; multiple sugar transport system ATP-binding protein	Putative multiple sugar transport system	Transporters	Transporters	NA
P57	Father	P57_bin.26.orig_PS828	K10112	2	M	msmX; multiple sugar transport system ATP-binding protein	Arabinosaccharide transport system	Transporters	Transporters	NA
P57	Father	P57_bin.26.orig_PS828	K10112	2	M	msmX; multiple sugar transport system ATP-binding protein	Glucose/mannose transport system	Transporters	Transporters	NA
P57	Father	P57_bin.26.orig_PS828	K10112	2	M	msmX; multiple sugar transport system ATP-binding protein	N,N'-Diacetylchitobiose transport system	Transporters	Transporters	NA
P57	Father	P57_bin.26.orig_PS828	M18	2	M	Catlytic type: Metallo; acting on N-terminal leucine and most other amino acids	Metalloaminopeptidases	Organic Nitrogen	Peptidase	NA
P57	Father	P57_bin.26.orig_PS828	K00640	2	M	serine O-acetyltransferase [EC:2.3.1.30] [RN:R00586]	Cysteine biosynthesis, serine => cysteine	Organic Nitrogen	Amino Acid metabolism	NA
P57	Father	P57_bin.27.strict_PS830	K00789	2	M	S-adenosylmethionine synthetase [EC:2.5.1.6] [RN:R00177]	Cysteine biosynthesis, methionine => cysteine	Organic Nitrogen	Amino Acid metabolism	NA
P57	Father	P57_bin.27.strict_PS830	K00789	2	M	S-adenosylmethionine synthetase [EC:2.5.1.6] [RN:R00177]	Methionine degradation	Organic Nitrogen	Amino Acid metabolism	NA
P57	Father	P57_bin.34.permissive_PS851	K01945	2	M	phosphoribosylamine--glycine ligase [EC:6.3.4.13] [RN:R04144]	Inosine monophosphate biosynthesis, PRPP + glutamine => IMP	MISC	Regulation systems	Nucleotide
P57	Father	P57_bin.34.permissive_PS851	K03737	2	M	pyruvate:ferredoxin oxidoreductase [EC:1.2.7.1] [RN:R01196]	Pyruvate oxidation, pyruvate => acetyl-CoA	carbon utilization	ZOther functions	NA
P57	Father	P57_bin.34.permissive_PS851	K03737	2	M	pyruvate-ferredoxin/flavodoxin oxidoreductase [EC:1.2.7.1 1.2.7.-] [RN:R01196 R10866]	Reductive citrate cycle (Arnon-Buchanan cycle)	Energy	Energy metabolism	NA
P57	Father	P57_bin.34.permissive_PS851	K02035	2	M	ABC.PE.S; peptide/nickel transport system substrate-binding protein	Peptides/nickel transport system	Transporters	Transporters	NA
P57	Father	P57_bin.41.strict_PS904	K01835	2	MK	phosphoglucomutase [EC:5.4.2.2] [RN:R00959]	Nucleotide sugar biosynthesis, glucose => UDP-glucose	MISC	Regulation systems	Nucleotide
P57	Father	P57_bin.43.strict_PS910	GH13	2	M	GH13 alpha-amylase (EC 3.2.1.1); pullulanase (EC 3.2.1.41); cyclomaltodextrin glucanotransferase (EC 2.4.1.19); cyclomaltodextrinase (EC 3.2.1.54); trehalose-6-phosphate hydrolase (EC 3.2.1.93); oligo-alpha-glucosidase (EC 3.2.1.10); maltogenic amylase (EC 3.2.1.133); neopullulanase (EC 3.2.1.135); alpha-glucosidase (EC 3.2.1.20); maltotetraose-forming alpha-amylase (EC 3.2.1.60); isoamylase (EC …	Glycoside Hydrolases	carbon utilization	Carbohydrate metabolism	Starch Backbone Cleavage
P57	Father	P57_bin.48.orig_PS930	K22958	1	M	lpdC; gallate decarboxylase subunit C [EC:4.1.1.59]	anaerobic gallate degradation, gallate => 3-hydroxybutanoyl-CoA	carbon utilization	ZOther functions	NA
P57	Father	P57_bin.48.orig_PS930	K03186	1	M	4-hydroxy-3-polyprenylbenzoate decarboxylase	Ubiquinone biosynthesis	MISC	ZOther functions	NA
P57	Father	P57_bin.48.orig_PS930	K22960	1	M	lpdD; gallate decarboxylase subunit D	anaerobic gallate degradation, gallate => 3-hydroxybutanoyl-CoA	carbon utilization	ZOther functions	NA
P57	Father	P57_bin.48.orig_PS931	K21636	1	M	ribonucleoside-triphosphate reductase [EC:1.17.4.2 1.1.98.6] [RN:R02022 R11636]	Pyrimidine deoxyribonuleotide biosynthesis, CDP/CTP => dCDP/dCTP,dTDP/dTTP	MISC	Regulation systems	Nucleotide
P57	Father	P57_bin.48.orig_PS931	K01520	1	M	dUTP pyrophosphatase [EC:3.6.1.23] [RN:R02100]	Pyrimidine deoxyribonuleotide biosynthesis, CDP/CTP => dCDP/dCTP,dTDP/dTTP	MISC	Regulation systems	Nucleotide
P57	Father	P57_bin.48.orig_PS931	K00058	2	MK	D-3-phosphoglycerate dehydrogenase [EC:1.1.1.95] [RN:R01513]	Serine biosynthesis, glycerate-3P => serine	Organic Nitrogen	Amino Acid metabolism	NA
P57	Father	P57_bin.52.orig_PS934	K01678	2	M	fumarate hydratase [EC:4.2.1.2] [RN:R01082]	Citrate cycle (TCA cycle, Krebs cycle)	carbon utilization	Carbon metabolism	TCA
P57	Father	P57_bin.52.orig_PS934	K01678	2	M	fumarate hydratase [EC:4.2.1.2] [RN:R01082]	Citrate cycle, second carbon oxidation, 2-oxoglutarate => oxaloacetate	carbon utilization	Carbon metabolism	TCA
P57	Father	P57_bin.52.orig_PS934	K01678	2	M	fumarate hydratase [EC:4.2.1.2] [RN:R01082]	Incomplete reductive citrate cycle, acetyl-CoA => oxoglutarate	carbon utilization	Carbon metabolism	TCA
P57	Father	P57_bin.52.orig_PS934	K01678	2	M	fumarate hydratase [EC:4.2.1.2] [RN:R01082]	Reductive citrate cycle (Arnon-Buchanan cycle)	Energy	Energy metabolism	NA
P57	Father	P57_bin.52.orig_PS934	K01678	2	M	fumarate hydratase [EC:4.2.1.2] [RN:R01082]	Dicarboxylate-hydroxybutyrate cycle	Energy	Energy metabolism	NA
P57	Father	P57_bin.52.orig_PS934	K01677	2	M	fumarate hydratase [EC:4.2.1.2] [RN:R01082]	Citrate cycle (TCA cycle, Krebs cycle)	carbon utilization	Carbon metabolism	TCA
P57	Father	P57_bin.52.orig_PS934	K01677	2	M	fumarate hydratase [EC:4.2.1.2] [RN:R01082]	Citrate cycle, second carbon oxidation, 2-oxoglutarate => oxaloacetate	carbon utilization	Carbon metabolism	TCA
P57	Father	P57_bin.52.orig_PS934	K01677	2	M	fumarate hydratase [EC:4.2.1.2] [RN:R01082]	Incomplete reductive citrate cycle, acetyl-CoA => oxoglutarate	carbon utilization	Carbon metabolism	TCA
P57	Father	P57_bin.52.orig_PS934	K01677	2	M	fumarate hydratase [EC:4.2.1.2] [RN:R01082]	Reductive citrate cycle (Arnon-Buchanan cycle)	Energy	Energy metabolism	NA
P57	Father	P57_bin.52.orig_PS934	K01677	2	M	fumarate hydratase [EC:4.2.1.2] [RN:R01082]	Dicarboxylate-hydroxybutyrate cycle	Energy	Energy metabolism	NA
P57	Father	P57_bin.52.orig_PS934	K00558	2	M	DNA (cytosine-5-)-methyltransferase [EC:2.1.1.37] [RN:R04858]	Methionine degradation	Organic Nitrogen	Amino Acid metabolism	NA
P57	Father	P57_bin.52.orig_PS934	K00558	2	M	DNA (cytosine-5-)-methyltransferase [EC:2.1.1.37] [RN:R04858]	Methionine degradation	Organic Nitrogen	Amino Acid metabolism	NA
P57	Father	P57_bin.52.orig_PS934	K00789	2	M	S-adenosylmethionine synthetase [EC:2.5.1.6] [RN:R00177]	Cysteine biosynthesis, methionine => cysteine	Organic Nitrogen	Amino Acid metabolism	NA
P57	Father	P57_bin.52.orig_PS934	K00789	2	M	S-adenosylmethionine synthetase [EC:2.5.1.6] [RN:R00177]	Methionine degradation	Organic Nitrogen	Amino Acid metabolism	NA
P57	Father	P57_bin.52.orig_PS934	K02003	2	M	ABC.CD.A;	Putative ABC transport system	Transporters	Transporters	NA
P57	Father	P57_bin.52.orig_PS934	K01738	2	MK	cysteine synthase [EC:2.5.1.47] [RN:R00897]	Cysteine biosynthesis, serine => cysteine	Organic Nitrogen	Amino Acid metabolism	NA
P57	Father	P57_bin.52.orig_PS934	GH13	2	M	GH13 alpha-amylase (EC 3.2.1.1); pullulanase (EC 3.2.1.41); cyclomaltodextrin glucanotransferase (EC 2.4.1.19); cyclomaltodextrinase (EC 3.2.1.54); trehalose-6-phosphate hydrolase (EC 3.2.1.93); oligo-alpha-glucosidase (EC 3.2.1.10); maltogenic amylase (EC 3.2.1.133); neopullulanase (EC 3.2.1.135); alpha-glucosidase (EC 3.2.1.20); maltotetraose-forming alpha-amylase (EC 3.2.1.60); isoamylase (EC …	Glycoside Hydrolases	carbon utilization	Carbohydrate metabolism	Starch Backbone Cleavage
P57	Father	P57_bin.56.strict_PS940	K02945	2	M	small subunit ribosomal protein S1	Ribosome, bacteria	MISC	Regulation systems	NA
P57	Father	P57_bin.56.strict_PS940	K02911	2	M	large subunit ribosomal protein L32	Ribosome, bacteria	MISC	Regulation systems	NA
P57	Father	P57_bin.58.orig_PS947	K19221	2	M	cobA, btuR; cob(I)alamin adenosyltransferase [EC:2.5.1.17]	Cobalamin biosynthesis, cobinamide => cobalamin	MISC	Co-factor biosynthesis	NA
P57	Father	P57_bin.58.orig_PS947	K19221	2	M	cobA, btuR; cob(I)alamin adenosyltransferase [EC:2.5.1.17]	Cobalamin biosynthesis, cobinamide => cobalamin	MISC	Co-factor biosynthesis	NA
P57	Father	P57_bin.58.orig_PS947	K01939	2	M	adenylosuccinate synthase [EC:6.3.4.4] [RN:R01135]	Adenine ribonucleotide biosynthesis, IMP => ADP,ATP	MISC	Regulation systems	Nucleotide
P57	Father	P57_bin.58.orig_PS947	K01714	2	MK	4-hydroxy-tetrahydrodipicolinate synthase [EC:4.3.3.7] [RN:R10147]	Lysine biosynthesis, succinyl-DAP pathway, aspartate => lysine	Organic Nitrogen	Amino Acid metabolism	NA
P57	Father	P57_bin.58.orig_PS947	K01714	2	MK	4-hydroxy-tetrahydrodipicolinate synthase [EC:4.3.3.7] [RN:R10147]	Lysine biosynthesis, acetyl-DAP pathway, aspartate => lysine	Organic Nitrogen	Amino Acid metabolism	NA
P57	Father	P57_bin.58.orig_PS947	K01714	2	MK	4-hydroxy-tetrahydrodipicolinate synthase [EC:4.3.3.7] [RN:R10147]	Lysine biosynthesis, DAP dehydrogenase pathway, aspartate => lysine	Organic Nitrogen	Amino Acid metabolism	NA
P57	Father	P57_bin.58.orig_PS947	K01714	2	MK	4-hydroxy-tetrahydrodipicolinate synthase [EC:4.3.3.7] [RN:R10147]	Lysine biosynthesis, DAP aminotransferase pathway, aspartate => lysine	Organic Nitrogen	Amino Acid metabolism	NA
P57	Father	P57_bin.58.orig_PS947	K00891	2	M	shikimate kinase [EC:2.7.1.71] [RN:R02412]	Shikimate pathway, phosphoenolpyruvate + erythrose-4P => chorismate	Organic Nitrogen	Amino Acid metabolism	NA
P57	Father	P57_bin.58.orig_PS947	K09810	2	M	ABC.LPT.A; lipoprotein-releasing system ATP-binding protein [EC:3.6.3.-]	Lipoprotein-releasing system	Transporters	Transporters	NA
P57	Father	P57_bin.58.orig_PS949	K00558	1	M	DNA (cytosine-5-)-methyltransferase [EC:2.1.1.37] [RN:R04858]	Methionine degradation	Organic Nitrogen	Amino Acid metabolism	NA
P57	Father	P57_bin.58.orig_PS949	K01885	1	MK	glutamyl-tRNA synthetase [EC:6.1.1.17] [RN:R05578]	Siroheme biosynthesis, glutamate => siroheme	MISC	Co-factor biosynthesis	NA
P57	Father	P57_bin.58.orig_PS949	K01785	1	M	aldose 1-epimerase [EC:5.1.3.3] [RN:R10619]	Galactose degradation, Leloir pathway, galactose => alpha-D-glucose-1P	carbon utilization	Carbon metabolism	glycolysis
P57	Father	P57_bin.58.orig_PS949	K01785	1	M	aldose 1-epimerase	Galactose metabolism	carbon utilization (Woodcroft)	Sugar degradation	galactose degradation
P57	Father	P57_bin.58.orig_PS949	GT2	1	M	GT2 cellulose synthase (EC 2.4.1.12); chitin synthase (EC 2.4.1.16); dolichyl-phosphate beta-D-mannosyltransferase (EC 2.4.1.83); dolichyl-phosphate beta-glucosyltransferase (EC 2.4.1.117); N-acetylglucosaminyltransferase (EC 2.4.1.-); N-acetylgalactosaminyltransferase (EC 2.4.1.-); hyaluronan synthase (EC 2.4.1.212); chitin oligosaccharide synthase (EC 2.4.1.-); beta-1,3-glucan synthase (EC 2.4.…	GlycosylTransferases	carbon utilization	Carbohydrate metabolism	NA
P57	Father	P57_bin.8.orig_PS955	C69	2	M	Catlytic type: Cysteine; cleaves Leu-Leu and Phe-Leu dipeptides with free C-terminus	Dipeptidases and aminopeptidases	Organic Nitrogen	Peptidase	NA
P57	Father	P57_bin.8.orig_PS955	K00927	2	MK	phosphoglycerate kinase [EC:2.7.2.3] [RN:R01512]	Glycolysis (Embden-Meyerhof pathway), glucose => pyruvate	carbon utilization	Carbon metabolism	glycolysis
P57	Father	P57_bin.8.orig_PS955	K00927	2	MK	phosphoglycerate kinase [EC:2.7.2.3] [RN:R01512]	Glycolysis, core module involving three-carbon compounds	carbon utilization	Carbon metabolism	glycolysis
P57	Father	P57_bin.8.orig_PS955	K00927	2	MK	phosphoglycerate kinase [EC:2.7.2.3] [RN:R01512]	Gluconeogenesis, oxaloacetate => fructose-6P	carbon utilization	Carbon metabolism	glycolysis
P57	Father	P57_bin.8.orig_PS955	K00927	2	MK	phosphoglycerate kinase [EC:2.7.2.3] [RN:R01512]	Semi-phosphorylative Entner-Doudoroff pathway, gluconate => glycerate-3P	carbon utilization	Carbon metabolism	glycolysis
P57	Father	P57_bin.8.orig_PS955	K00927	2	MK	phosphoglycerate kinase [EC:2.7.2.3] [RN:R01512]	D-galactonate degradation, De Ley-Doudoroff pathway, D-galactonate => glycerate-3P	carbon utilization	Carbon metabolism	glycolysis
P57	Father	P57_bin.8.orig_PS955	K00927	2	MK	phosphoglycerate kinase [EC:2.7.2.3] [RN:R01512]	Reductive pentose phosphate cycle (Calvin cycle)	Energy	Energy metabolism	NA
P57	Father	P57_bin.8.orig_PS955	K00927	2	MK	phosphoglycerate kinase [EC:2.7.2.3] [RN:R01512]	Reductive pentose phosphate cycle, ribulose-5P => glyceraldehyde-3P	Energy	Energy metabolism	NA
P57	Father	P57_bin.8.orig_PS955	K01990	2	M	ABC-2.A; ABC-2 type transport system ATP-binding protein	ABC-2 type transport system	Transporters	Transporters	NA
P57	Father	P57_bin.8.orig_PS955	K01992	2	M	ABC-2.P; ABC-2 type transport system permease protein	ABC-2 type transport system	Transporters	Transporters	NA
P57	Father	P57_bin.8.orig_PS955	I39	2	M	interact with endopeptidases regardless of catalytic type	Mammalian alpha-macroglobulin and other large homologous proteins that interact with endopeptidases regardless of catalytic type	Organic Nitrogen	Peptidase	NA
P57	Father	P57_bin.8.orig_PS955	K01190	2	MK	beta-galactosidase	Galactose metabolism	carbon utilization (Woodcroft)	Sugar degradation	lactose degradation
P57	Father	P57_bin.8.orig_PS955	K11072	2	M	potA; spermidine/putrescine transport system ATP-binding protein	Spermidine/putrescine transport system	Transporters	Transporters	NA
P57	Father	P57_bin.8.orig_PS955	K11070	2	M	potC; spermidine/putrescine transport system permease protein	Spermidine/putrescine transport system	Transporters	Transporters	NA
P57	Father	P57_bin.8.orig_PS955	K01738	2	MK	cysteine synthase [EC:2.5.1.47] [RN:R00897]	Cysteine biosynthesis, serine => cysteine	Organic Nitrogen	Amino Acid metabolism	NA
P57	Father	P57_bin.8.orig_PS956	K00605	2	M	glycine cleavage system [RN:R01221]	Photorespiration	Energy	Energy metabolism	NA
P57	Father	P57_bin.8.orig_PS956	K04041	1	M	fructose-1,6-bisphosphatase [EC:3.1.3.11] [RN:R04780]	Gluconeogenesis, oxaloacetate => fructose-6P	carbon utilization	Carbon metabolism	glycolysis
P57	Father	P57_bin.8.orig_PS956	K04041	1	M	fructose-1,6-bisphosphatase [EC:3.1.3.11] [RN:R00762]	Reductive pentose phosphate cycle (Calvin cycle)	Energy	Energy metabolism	NA
P57	Father	P57_bin.8.orig_PS956	K04041	1	M	fructose-1,6-bisphosphatase [EC:3.1.3.11] [RN:R00762]	Reductive pentose phosphate cycle, glyceraldehyde-3P => ribulose-5P	Energy	Energy metabolism	NA
P57	Father	P57_bin.8.orig_PS956	K02548	1	M	1,4-dihydroxy-2-naphthoate octaprenyltransferase	Menaquinone biosynthesis	MISC	ZOther functions	NA
P57	Father	P57_bin.8.orig_PS956	C56	1	M	Catlytic type: Cysteine; acts only on peptides of less than 20 amino acids; a preference for bulky, hydrophobic P1 residues	PfpI endopeptidase of {Pyrococcus furiosus}	Organic Nitrogen	Peptidase	NA
P335	Father	P335_bin.11.orig_PS964	K00558	2	M	DNA (cytosine-5-)-methyltransferase [EC:2.1.1.37] [RN:R04858]	Methionine degradation	Organic Nitrogen	Amino Acid metabolism	NA
P335	Father	P335_bin.12.orig_PS965	C82A	2	M	Catlytic type: Cysteine; hydrolyse the L-Lys(3)-D-Ala(4) bonds of bacterial cell wall components; protein showed cell-wall cross-linking activity	Hydrolase (and transfer) bacterial cell wall peptides	Organic Nitrogen	Peptidase	NA
P335	Father	P335_bin.12.orig_PS965	K00651	2	M	homoserine O-succinyltransferase [EC:2.3.1.46] [RN:R01777]	Methionine biosynthesis, apartate => homoserine => methionine	Organic Nitrogen	Amino Acid metabolism	NA
P335	Father	P335_bin.12.orig_PS965	K00548	2	M	methionine synthase [EC:2.1.1.13 2.1.1.14] [RN:R00946 R04405]	Methionine biosynthesis, apartate => homoserine => methionine	Organic Nitrogen	Amino Acid metabolism	NA
P335	Father	P335_bin.12.orig_PS966	K01810	2	M	glucose-6-phosphate isomerase [EC:5.3.1.9] [RN:R02740 R02739]	Pentose phosphate pathway (Pentose phosphate cycle)	carbon utilization	Carbon metabolism	pentose pathway
P335	Father	P335_bin.12.orig_PS966	K01810	2	M	glucose-6-phosphate isomerase [EC:5.3.1.9] [RN:R02740]	Glycolysis (Embden-Meyerhof pathway), glucose => pyruvate	carbon utilization	Carbon metabolism	glycolysis
P335	Father	P335_bin.12.orig_PS966	GH5	2	MKE	GH5 endo-beta-1,4-glucanase / cellulase (EC 3.2.1.4); endo-beta-1,4-xylanase (EC 3.2.1.8); beta-glucosidase (EC 3.2.1.21); beta-mannosidase (EC 3.2.1.25); beta-glucosylceramidase (EC 3.2.1.45); glucan beta-1,3-glucosidase (EC 3.2.1.58); licheninase (EC 3.2.1.73); exo-beta-1,4-glucanase / cellodextrinase (EC 3.2.1.74); glucan endo-1,6-beta-glucosidase (EC 3.2.1.75); mannan endo-beta-1,4-mannosidas…	Glycoside Hydrolases	carbon utilization	Carbohydrate metabolism	Amorphous Cellulose Backbone Cleavage, Amorphous Cellulose Oligo Cleavage, Xyloglucan Backbone Cleavage (Hemicellulose), Xylan Backbone Cleavage (Hemicellulose), Beta-mannan Backbone Cleavage (Hemicellulose), Mixed-Linkage glucans Backbone Cleavage (Hemicellulose), Chitin Oligo Cleavage
P335	Father	P335_bin.13.orig_PS968	K01733	2	MK	threonine synthase [EC:4.2.3.1] [RN:R01466]	Threonine biosynthesis, aspartate => homoserine => threonine	Organic Nitrogen	Amino Acid metabolism	NA
P335	Father	P335_bin.13.orig_PS968	K02967	2	M	small subunit ribosomal protein S2	Ribosome, bacteria	MISC	Regulation systems	NA
P335	Father	P335_bin.13.orig_PS968	K02967	2	M	small subunit ribosomal protein S2	Ribosome, archaea	MISC	Regulation systems	NA
P335	Father	P335_bin.13.orig_PS968	A08	2	M	Catlytic type: Aspartate; cleavage site is known as the 'lipobox sequence' and is Leu-Xaa-YaaCys in which Xaa is Ala or Ser and Yaa is Gly or Ala; essential step in the production of the bacterial cell wall	Endopeptidase, the bacterial signal peptidase II	Organic Nitrogen	Peptidase	NA
P335	Father	P335_bin.13.orig_PS968	K01735	2	MK	3-dehydroquinate synthase [EC:4.2.3.4] [RN:R03083]	Shikimate pathway, phosphoenolpyruvate + erythrose-4P => chorismate	Organic Nitrogen	Amino Acid metabolism	NA
P335	Father	P335_bin.25.strict_PS1014	K01520	1	M	dUTP pyrophosphatase [EC:3.6.1.23] [RN:R02100]	Pyrimidine deoxyribonuleotide biosynthesis, CDP/CTP => dCDP/dCTP,dTDP/dTTP	MISC	Regulation systems	Nucleotide
P335	Father	P335_bin.28.strict_PS1019	K04092	2	MK	chorismate mutase [EC:5.4.99.5] [RN:R01715]	Phenylalanine biosynthesis, chorismate => phenylalanine	Organic Nitrogen	Amino Acid metabolism	NA
P335	Father	P335_bin.28.strict_PS1019	K04092	2	MK	chorismate mutase [EC:5.4.99.5] [RN:R01715]	Tyrosine biosynthesis, chorismate => tyrosine	Organic Nitrogen	Amino Acid metabolism	NA
P335	Father	P335_bin.28.strict_PS1019	GH13	2	M	GH13 alpha-amylase (EC 3.2.1.1); pullulanase (EC 3.2.1.41); cyclomaltodextrin glucanotransferase (EC 2.4.1.19); cyclomaltodextrinase (EC 3.2.1.54); trehalose-6-phosphate hydrolase (EC 3.2.1.93); oligo-alpha-glucosidase (EC 3.2.1.10); maltogenic amylase (EC 3.2.1.133); neopullulanase (EC 3.2.1.135); alpha-glucosidase (EC 3.2.1.20); maltotetraose-forming alpha-amylase (EC 3.2.1.60); isoamylase (EC …	Glycoside Hydrolases	carbon utilization	Carbohydrate metabolism	Starch Backbone Cleavage
P335	Father	P335_bin.29.orig_PS1022	K00847	2	M	fructokinase	Fructose and mannose metabolism	carbon utilization (Woodcroft)	Sugar degradation	fructose degradation
P335	Father	P335_bin.37.orig_PS1044	K01990	2	M	ABC-2.A; ABC-2 type transport system ATP-binding protein	ABC-2 type transport system	Transporters	Transporters	NA
P335	Father	P335_bin.37.orig_PS1044	K02004	2	M	ABC.CD.P;	Putative ABC transport system	Transporters	Transporters	NA
P335	Father	P335_bin.37.orig_PS1044	K02003	2	M	ABC.CD.A;	Putative ABC transport system	Transporters	Transporters	NA
P335	Father	P335_bin.37.orig_PS1044	C15	2	M	Catlytic type: Cysteine; removal of a pyroglutamate (pGlu) residue from the N-terminus of a peptide; intracellular and soluble	Omega peptidases that release an N-terminal pyroglutamate residue	Organic Nitrogen	Peptidase	NA
P335	Father	P335_bin.37.orig_PS1044	K02911	2	M	large subunit ribosomal protein L32	Ribosome, bacteria	MISC	Regulation systems	NA
P335	Father	P335_bin.37.orig_PS1045	K00558	2	M	DNA (cytosine-5-)-methyltransferase [EC:2.1.1.37] [RN:R04858]	Methionine degradation	Organic Nitrogen	Amino Acid metabolism	NA
P335	Father	P335_bin.4.strict_PS1049	M50B	2	M	Catlytic type: Metallo; activates the factor sigmaK precursor by cleaving off a 20-residue propeptide; cleavage occurs within, or very close to, membranes	Metallo-endopeptidases	Organic Nitrogen	Peptidase	NA
P335	Father	P335_bin.4.strict_PS1049	K01696	2	MK	tryptophan synthase [EC:4.2.1.20] [RN:R02722]	Tryptophan biosynthesis, chorismate => tryptophan	Organic Nitrogen	Amino Acid metabolism	NA
P335	Father	P335_bin.4.strict_PS1049	K01695	2	M	tryptophan synthase [EC:4.2.1.20] [RN:R02722]	Tryptophan biosynthesis, chorismate => tryptophan	Organic Nitrogen	Amino Acid metabolism	NA
P335	Father	P335_bin.4.strict_PS1050	C110	2	M	Catlytic type: Cysteine	Cysteine endopeptidases	Organic Nitrogen	Peptidase	NA
P335	Father	P335_bin.6.strict_PS1052	K01784	2	MK	GALE; UDP-Glc -> UDP-Gal [EC:5.1.3.2]	Nucleotide sugar biosynthesis, eukaryotes	MISC	Regulation systems	Nucleotide
P335	Father	P335_bin.6.strict_PS1052	K01784	2	MK	UDP-glucose 4-epimerase [EC:5.1.3.2] [RN:R00291]	Galactose degradation, Leloir pathway, galactose => alpha-D-glucose-1P	carbon utilization	Carbon metabolism	glycolysis
P335	Father	P335_bin.6.strict_PS1052	K01784	2	MK	UDP-glucose 4-epimerase	Galactose metabolism	carbon utilization (Woodcroft)	Sugar degradation	galactose degradation
P335	Father	P335_bin.7.orig_PS1059	K01607	2	M	pcaC; 4-carboxymuconolactone decarboxylase [EC:4.1.1.44]	protocatechuate degradation, protocatechuate => 3-oxoadipate	carbon utilization	ZOther functions	NA
P335	Father	P335_bin.7.orig_PS1059	K04486	2	M	histidinol-phosphatase [EC:3.1.3.15] [RN:R03013]	Histidine biosynthesis, PRPP => histidine	Organic Nitrogen	Amino Acid metabolism	NA
P335	Father	P335_bin.7.orig_PS1059	K00963	2	M	UTP--glucose-1-phosphate uridylyltransferase [EC:2.7.7.9] [RN:R00289]	Nucleotide sugar biosynthesis, glucose => UDP-glucose	MISC	Regulation systems	Nucleotide
P335	Father	P335_bin.7.orig_PS1059	K00963	2	M	UGP2; Glc-1P -> UDP-Glc [EC:2.7.7.9]	Nucleotide sugar biosynthesis, eukaryotes	MISC	Regulation systems	Nucleotide
P335	Father	P335_bin.7.orig_PS1059	K15635	2	M	phosphoglycerate mutase [EC:5.4.2.11 5.4.2.12] [RN:R01518]	Glycolysis (Embden-Meyerhof pathway), glucose => pyruvate	carbon utilization	Carbon metabolism	glycolysis
P335	Father	P335_bin.7.orig_PS1059	K15635	2	M	phosphoglycerate mutase [EC:5.4.2.11 5.4.2.12] [RN:R01518]	Glycolysis, core module involving three-carbon compounds	carbon utilization	Carbon metabolism	glycolysis
P335	Father	P335_bin.7.orig_PS1059	K15635	2	M	phosphoglycerate mutase [EC:5.4.2.11 5.4.2.12] [RN:R01518]	Gluconeogenesis, oxaloacetate => fructose-6P	carbon utilization	Carbon metabolism	glycolysis
P335	Father	P335_bin.7.orig_PS1064	K02911	2	M	large subunit ribosomal protein L32	Ribosome, bacteria	MISC	Regulation systems	NA
P335	Father	P335_bin.7.orig_PS1064	K02945	2	M	small subunit ribosomal protein S1	Ribosome, bacteria	MISC	Regulation systems	NA
P335	Father	P335_bin.7.orig_PS1064	S66	2	M	Catlytic type: Serine; hydrolyses the bond to the C-terminal D-Ala in tetrapeptide peptidoglycan fragments that contain an L-configured residue (lysine or meso-diaminopimelic acid) that is attached a C-terminal D-alanine residue; produced when bacterial cell walls are degraded	Bacterial LD-carboxypeptidases	Organic Nitrogen	Peptidase	NA
P354	Father	P354_bin.1.orig_PS1091	K00945	2	MK	cytidylate kinase [EC:2.7.4.14] [RN:R00158]	Pyrimidine ribonucleotide biosynthesis, UMP => UDP/UTP,CDP/CTP	MISC	Regulation systems	Nucleotide
P354	Father	P354_bin.1.orig_PS1091	M50B	2	M	Catlytic type: Metallo; activates the factor sigmaK precursor by cleaving off a 20-residue propeptide; cleavage occurs within, or very close to, membranes	Metallo-endopeptidases	Organic Nitrogen	Peptidase	NA
P354	Father	P354_bin.1.orig_PS1091	K00972	2	M	UAP1; GlcNAc-1P -> UDP-GlcNAc [EC:2.7.7.23]	Nucleotide sugar biosynthesis, eukaryotes	MISC	Regulation systems	Nucleotide
P354	Father	P354_bin.1.orig_PS1091	A25	2	M	Catlytic type: Aspartate; acidic residue at P1, hydrophobic at P1, Ala at P2 and an acidic residue at P4; during the germination of spores, proteins ('small acid-soluble proteins': SASP) are degraded in a process that is initiated by the 'germination protease'	A single endopeptidase	Organic Nitrogen	Peptidase	NA
P354	Father	P354_bin.1.orig_PS1091	U57	2	M	SpoIVA and YrbA are degraded during stage IV of the sporulation process	Endopeptidases involved in bacterial sporulation	Organic Nitrogen	Peptidase	NA
P354	Father	P354_bin.1.orig_PS1091	U57	2	M	SpoIVA and YrbA are degraded during stage IV of the sporulation process	Endopeptidases involved in bacterial sporulation	Organic Nitrogen	Peptidase	NA
P354	Father	P354_bin.12.strict_PS1079	K00558	1	M	DNA (cytosine-5-)-methyltransferase [EC:2.1.1.37] [RN:R04858]	Methionine degradation	Organic Nitrogen	Amino Acid metabolism	NA
P354	Father	P354_bin.12.strict_PS1079	K02945	2	M	small subunit ribosomal protein S1	Ribosome, bacteria	MISC	Regulation systems	NA
P354	Father	P354_bin.12.strict_PS1079	EC:1.20.4.1	2	M	arsenate reductase (glutaredoxin); ArsC (ambiguous)	Arsenate	Energy	ZOther functions	NA
P354	Father	P354_bin.12.strict_PS1079	K05606	2	M	methylmalonyl-CoA/ethylmalonyl-CoA epimerase [EC:5.1.99.1] [RN:R02765]	Propanoyl-CoA metabolism, propanoyl-CoA => succinyl-CoA	carbon utilization	ZOther functions	NA
P354	Father	P354_bin.12.strict_PS1079	K05606	2	M	methylmalonyl-CoA epimerase [EC:5.1.99.1] [RN:R02765]	Hydroxypropionate-hydroxybutylate cycle	Energy	Energy metabolism	NA
P354	Father	P354_bin.12.strict_PS1079	K02884	2	M	large subunit ribosomal protein L19	Ribosome, bacteria	MISC	Regulation systems	NA
P354	Father	P354_bin.12.strict_PS1079	A08	2	M	Catlytic type: Aspartate; cleavage site is known as the 'lipobox sequence' and is Leu-Xaa-YaaCys in which Xaa is Ala or Ser and Yaa is Gly or Ala; essential step in the production of the bacterial cell wall	Endopeptidase, the bacterial signal peptidase II	Organic Nitrogen	Peptidase	NA
P354	Father	P354_bin.12.strict_PS1079	K09808	2	M	ABC.LPT.P; lipoprotein-releasing system permease protein	Lipoprotein-releasing system	Transporters	Transporters	NA
P354	Father	P354_bin.16.orig_PS1082	K00558	1	M	DNA (cytosine-5-)-methyltransferase [EC:2.1.1.37] [RN:R04858]	Methionine degradation	Organic Nitrogen	Amino Acid metabolism	NA
P354	Father	P354_bin.16.orig_PS1082	K00789	1	M	S-adenosylmethionine synthetase [EC:2.5.1.6] [RN:R00177]	Cysteine biosynthesis, methionine => cysteine	Organic Nitrogen	Amino Acid metabolism	NA
P354	Father	P354_bin.16.orig_PS1082	K00789	1	M	S-adenosylmethionine synthetase [EC:2.5.1.6] [RN:R00177]	Methionine degradation	Organic Nitrogen	Amino Acid metabolism	NA
P354	Father	P354_bin.16.orig_PS1082	K01807	2	M	ribose 5-phosphate isomerase [EC:5.3.1.6] [RN:R01056]	Pentose phosphate pathway (Pentose phosphate cycle)	carbon utilization	Carbon metabolism	pentose pathway
P354	Father	P354_bin.16.orig_PS1082	K01807	2	M	ribose 5-phosphate isomerase [EC:5.3.1.6] [RN:R01056]	Pentose phosphate pathway, non-oxidative phase, fructose 6P => ribose 5P	carbon utilization	Carbon metabolism	pentose pathway
P354	Father	P354_bin.16.orig_PS1082	K01807	2	M	ribose 5-phosphate isomerase A [EC:5.3.1.6] [RN:R01056]	Pentose phosphate pathway, archaea, fructose 6P => ribose 5P	carbon utilization	Carbon metabolism	pentose pathway
P354	Father	P354_bin.16.orig_PS1082	K01807	2	M	ribose 5-phosphate isomerase [EC:5.3.1.6] [RN:R01056]	Reductive pentose phosphate cycle (Calvin cycle)	Energy	Energy metabolism	NA
P354	Father	P354_bin.16.orig_PS1082	K01807	2	M	ribose 5-phosphate isomerase [EC:5.3.1.6] [RN:R01056]	Reductive pentose phosphate cycle, glyceraldehyde-3P => ribulose-5P	Energy	Energy metabolism	NA
P354	Father	P354_bin.16.orig_PS1082	GT2	2	M	GT2 cellulose synthase (EC 2.4.1.12); chitin synthase (EC 2.4.1.16); dolichyl-phosphate beta-D-mannosyltransferase (EC 2.4.1.83); dolichyl-phosphate beta-glucosyltransferase (EC 2.4.1.117); N-acetylglucosaminyltransferase (EC 2.4.1.-); N-acetylgalactosaminyltransferase (EC 2.4.1.-); hyaluronan synthase (EC 2.4.1.212); chitin oligosaccharide synthase (EC 2.4.1.-); beta-1,3-glucan synthase (EC 2.4.…	GlycosylTransferases	carbon utilization	Carbohydrate metabolism	NA
P354	Father	P354_bin.16.orig_PS1082	K09692	2	M	tagG; teichoic acid transport system permease protein	Teichoic acid transport system	Transporters	Transporters	NA
P354	Father	P354_bin.16.orig_PS1082	K01520	2	M	dUTP pyrophosphatase [EC:3.6.1.23] [RN:R02100]	Pyrimidine deoxyribonuleotide biosynthesis, CDP/CTP => dCDP/dCTP,dTDP/dTTP	MISC	Regulation systems	Nucleotide
P354	Father	P354_bin.16.orig_PS1082	K02887	2	M	large subunit ribosomal protein L20	Ribosome, bacteria	MISC	Regulation systems	NA
P354	Father	P354_bin.16.orig_PS1082	K02916	2	M	large subunit ribosomal protein L35	Ribosome, bacteria	MISC	Regulation systems	NA
P354	Father	P354_bin.16.orig_PS1082	K02902	2	M	large subunit ribosomal protein L28	Ribosome, bacteria	MISC	Regulation systems	NA
P354	Father	P354_bin.19.strict_PS1086	K02888	2	M	large subunit ribosomal protein L21	Ribosome, bacteria	MISC	Regulation systems	NA
P354	Father	P354_bin.19.strict_PS1086	K02899	2	M	large subunit ribosomal protein L27	Ribosome, bacteria	MISC	Regulation systems	NA
P354	Father	P354_bin.19.strict_PS1089	M32	2	M	Catlytic type: Metallo; hydrolyses amino acids with long side chains most readily	Metallocarboxypeptidases	Organic Nitrogen	Peptidase	NA
P354	Father	P354_bin.22.orig_PS1097	K18332	2	M	NADP-reducing hydrogenase subunit HndD [EC:1.12.1.3]	hydrogenase	Energy	Energy metabolism	NA
P354	Father	P354_bin.22.orig_PS1097	K18331	2	M	NADP-reducing hydrogenase subunit HndC [EC:1.12.1.3]	hydrogenase	Energy	Energy metabolism	NA
P354	Father	P354_bin.22.orig_PS1097	K06042	2	M	cobH-cbiC; precorrin-8X/cobalt-precorrin-8 methylmutase [EC:5.4.99.61 5.4.99.60]	Cobalamin biosynthesis, precorrin2 => cobinamide	MISC	Co-factor biosynthesis	NA
P354	Father	P354_bin.22.orig_PS1097	K06042	2	M	cobH-cbiC; precorrin-8X/cobalt-precorrin-8 methylmutase [EC:5.4.99.61 5.4.99.60]	Cobalamin biosynthesis, precorrin2 => cobinamide	MISC	Co-factor biosynthesis	NA
P354	Father	P354_bin.22.orig_PS1097	K02231	2	M	cobP, cobU; adenosylcobinamide kinase / adenosylcobinamide-phosphate guanylyltransferase [EC:2.7.1.156 2.7.7.62]	Cobalamin biosynthesis, cobinamide => cobalamin	MISC	Co-factor biosynthesis	NA
P354	Father	P354_bin.22.orig_PS1097	K02231	2	M	cobP, cobU; adenosylcobinamide kinase / adenosylcobinamide-phosphate guanylyltransferase [EC:2.7.1.156 2.7.7.62]	Cobalamin biosynthesis, cobinamide => cobalamin	MISC	Co-factor biosynthesis	NA
P354	Father	P354_bin.22.orig_PS1097	K02231	2	M	cobP, cobU; adenosylcobinamide kinase / adenosylcobinamide-phosphate guanylyltransferase [EC:2.7.1.156 2.7.7.62]	Cobalamin biosynthesis, cobinamide => cobalamin	MISC	Co-factor biosynthesis	NA
P354	Father	P354_bin.22.orig_PS1097	K02018	2	M	modB; molybdate transport system permease protein	Molybdate transport system	Transporters	Transporters	NA
P354	Father	P354_bin.22.orig_PS1097	K02020	2	M	modA; molybdate transport system substrate-binding protein	Molybdate transport system	Transporters	Transporters	NA
P354	Father	P354_bin.22.orig_PS1097	U69	2	M	Self-processing occurs at the Ser846|+|Ala bond.	Self-processing peptidases	Organic Nitrogen	Peptidase	NA
P354	Father	P354_bin.24.strict_PS1105	K00615	2	MK	transketolase [EC:2.2.1.1] [RN:R01641]	Pentose phosphate pathway (Pentose phosphate cycle)	carbon utilization	Carbon metabolism	pentose pathway
P354	Father	P354_bin.24.strict_PS1105	K00615	2	MK	transketolase [EC:2.2.1.1] [RN:R01830 R01641]	Pentose phosphate pathway, non-oxidative phase, fructose 6P => ribose 5P	carbon utilization	Carbon metabolism	pentose pathway
P354	Father	P354_bin.24.strict_PS1105	K00615	2	MK	transketolase [EC:2.2.1.1] [RN:R01067 R01641]	Reductive pentose phosphate cycle (Calvin cycle)	Energy	Energy metabolism	NA
P354	Father	P354_bin.24.strict_PS1105	K00615	2	MK	transketolase [EC:2.2.1.1] [RN:R01067 R01641]	Reductive pentose phosphate cycle, glyceraldehyde-3P => ribulose-5P	Energy	Energy metabolism	NA
P354	Father	P354_bin.24.strict_PS1105	K00615	2	MK	transketolase [EC:2.2.1.1] [RN:R01641]	Pentose phosphate pathway (Pentose phosphate cycle)	carbon utilization	Carbon metabolism	pentose pathway
P354	Father	P354_bin.24.strict_PS1105	K00615	2	MK	transketolase [EC:2.2.1.1] [RN:R01830 R01641]	Pentose phosphate pathway, non-oxidative phase, fructose 6P => ribose 5P	carbon utilization	Carbon metabolism	pentose pathway
P354	Father	P354_bin.24.strict_PS1105	K00615	2	MK	transketolase [EC:2.2.1.1] [RN:R01067 R01641]	Reductive pentose phosphate cycle (Calvin cycle)	Energy	Energy metabolism	NA
P354	Father	P354_bin.24.strict_PS1105	K00615	2	MK	transketolase [EC:2.2.1.1] [RN:R01067 R01641]	Reductive pentose phosphate cycle, glyceraldehyde-3P => ribulose-5P	Energy	Energy metabolism	NA
P354	Father	P354_bin.26.orig_PS1110	K00558	2	M	DNA (cytosine-5-)-methyltransferase [EC:2.1.1.37] [RN:R04858]	Methionine degradation	Organic Nitrogen	Amino Acid metabolism	NA
P354	Father	P354_bin.26.orig_PS1110	K02029	2	M	ABC.PA.P; polar amino acid transport system permease protein	Putative polar amino acid transport system	Transporters	Transporters	NA
P354	Father	P354_bin.26.orig_PS1110	K02029	2	M	ABC.PA.P; polar amino acid transport system permease protein	Putative polar amino acid transport system	Transporters	Transporters	NA
P354	Father	P354_bin.26.orig_PS1110	K02030	2	M	ABC.PA.S; polar amino acid transport system substrate-binding protein	Putative polar amino acid transport system	Transporters	Transporters	NA
P354	Father	P354_bin.26.orig_PS1110	K02030	2	M	ABC.PA.S; polar amino acid transport system substrate-binding protein	Putative polar amino acid transport system	Transporters	Transporters	NA
P354	Father	P354_bin.26.orig_PS1110	K01939	2	M	adenylosuccinate synthase [EC:6.3.4.4] [RN:R01135]	Adenine ribonucleotide biosynthesis, IMP => ADP,ATP	MISC	Regulation systems	Nucleotide
P354	Father	P354_bin.26.orig_PS1110	K02956	2	M	small subunit ribosomal protein S15	Ribosome, bacteria	MISC	Regulation systems	NA
P354	Father	P354_bin.26.orig_PS1110	K02956	2	M	small subunit ribosomal protein S15	Ribosome, archaea	MISC	Regulation systems	NA
P354	Father	P354_bin.26.orig_PS1110	K01784	2	MK	GALE; UDP-Glc -> UDP-Gal [EC:5.1.3.2]	Nucleotide sugar biosynthesis, eukaryotes	MISC	Regulation systems	Nucleotide
P354	Father	P354_bin.26.orig_PS1110	K01784	2	MK	UDP-glucose 4-epimerase [EC:5.1.3.2] [RN:R00291]	Galactose degradation, Leloir pathway, galactose => alpha-D-glucose-1P	carbon utilization	Carbon metabolism	glycolysis
P354	Father	P354_bin.26.orig_PS1110	K01784	2	MK	UDP-glucose 4-epimerase	Galactose metabolism	carbon utilization (Woodcroft)	Sugar degradation	galactose degradation
P354	Father	P354_bin.26.orig_PS1110	K00615	2	MK	transketolase [EC:2.2.1.1] [RN:R01641]	Pentose phosphate pathway (Pentose phosphate cycle)	carbon utilization	Carbon metabolism	pentose pathway
P354	Father	P354_bin.26.orig_PS1110	K00615	2	MK	transketolase [EC:2.2.1.1] [RN:R01830 R01641]	Pentose phosphate pathway, non-oxidative phase, fructose 6P => ribose 5P	carbon utilization	Carbon metabolism	pentose pathway
P354	Father	P354_bin.26.orig_PS1110	K00615	2	MK	transketolase [EC:2.2.1.1] [RN:R01067 R01641]	Reductive pentose phosphate cycle (Calvin cycle)	Energy	Energy metabolism	NA
P354	Father	P354_bin.26.orig_PS1110	K00615	2	MK	transketolase [EC:2.2.1.1] [RN:R01067 R01641]	Reductive pentose phosphate cycle, glyceraldehyde-3P => ribulose-5P	Energy	Energy metabolism	NA
P354	Father	P354_bin.27.orig_PS1114	M28F	2	M	Catlytic type: Metallo; able to release a variety of N-terminal amino acids	Aminopeptidases and carboxypeptidases	Organic Nitrogen	Peptidase	NA
P354	Father	P354_bin.27.orig_PS1114	GH13	2	M	GH13 alpha-amylase (EC 3.2.1.1); pullulanase (EC 3.2.1.41); cyclomaltodextrin glucanotransferase (EC 2.4.1.19); cyclomaltodextrinase (EC 3.2.1.54); trehalose-6-phosphate hydrolase (EC 3.2.1.93); oligo-alpha-glucosidase (EC 3.2.1.10); maltogenic amylase (EC 3.2.1.133); neopullulanase (EC 3.2.1.135); alpha-glucosidase (EC 3.2.1.20); maltotetraose-forming alpha-amylase (EC 3.2.1.60); isoamylase (EC …	Glycoside Hydrolases	carbon utilization	Carbohydrate metabolism	Starch Backbone Cleavage
P354	Father	P354_bin.27.orig_PS1114	K02863	2	M	large subunit ribosomal protein L1	Ribosome, bacteria	MISC	Regulation systems	NA
P354	Father	P354_bin.27.orig_PS1114	K02863	2	M	large subunit ribosomal protein L1	Ribosome, archaea	MISC	Regulation systems	NA
P354	Father	P354_bin.27.orig_PS1114	K02867	2	M	large subunit ribosomal protein L11	Ribosome, bacteria	MISC	Regulation systems	NA
P354	Father	P354_bin.27.orig_PS1114	K02867	2	M	large subunit ribosomal protein L11	Ribosome, archaea	MISC	Regulation systems	NA
P354	Father	P354_bin.27.orig_PS1114	K02913	2	M	large subunit ribosomal protein L33	Ribosome, bacteria	MISC	Regulation systems	NA
P354	Father	P354_bin.31.orig_PS1130	K01834	2	M	phosphoglycerate mutase [EC:5.4.2.11 5.4.2.12] [RN:R01518]	Glycolysis (Embden-Meyerhof pathway), glucose => pyruvate	carbon utilization	Carbon metabolism	glycolysis
P354	Father	P354_bin.31.orig_PS1130	K01834	2	M	phosphoglycerate mutase [EC:5.4.2.11 5.4.2.12] [RN:R01518]	Glycolysis, core module involving three-carbon compounds	carbon utilization	Carbon metabolism	glycolysis
P354	Father	P354_bin.31.orig_PS1130	K01834	2	M	phosphoglycerate mutase [EC:5.4.2.11 5.4.2.12] [RN:R01518]	Gluconeogenesis, oxaloacetate => fructose-6P	carbon utilization	Carbon metabolism	glycolysis
P354	Father	P354_bin.31.orig_PS1130	K03778	2	MK	D-lactate dehydrogenase	fermentation-	carbon utilization	ZOther functions	NA
P354	Father	P354_bin.31.orig_PS1130	K00525	2	MKE	ribonucleoside-diphosphate reductase [EC:1.17.4.1] [RN:R02024]	Pyrimidine deoxyribonuleotide biosynthesis, CDP/CTP => dCDP/dCTP,dTDP/dTTP	MISC	Regulation systems	Nucleotide
P354	Father	P354_bin.31.orig_PS1130	K02956	1	M	small subunit ribosomal protein S15	Ribosome, bacteria	MISC	Regulation systems	NA
P354	Father	P354_bin.31.orig_PS1130	K02956	1	M	small subunit ribosomal protein S15	Ribosome, archaea	MISC	Regulation systems	NA
P354	Father	P354_bin.31.orig_PS1130	K01610	1	MK	phosphoenolpyruvate carboxykinase [EC:4.1.1.32 4.1.1.49] [RN:R00431 R00726 R00341]	Gluconeogenesis, oxaloacetate => fructose-6P	carbon utilization	Carbon metabolism	glycolysis
P354	Father	P354_bin.31.orig_PS1134	GT2	1	M	GT2 cellulose synthase (EC 2.4.1.12); chitin synthase (EC 2.4.1.16); dolichyl-phosphate beta-D-mannosyltransferase (EC 2.4.1.83); dolichyl-phosphate beta-glucosyltransferase (EC 2.4.1.117); N-acetylglucosaminyltransferase (EC 2.4.1.-); N-acetylgalactosaminyltransferase (EC 2.4.1.-); hyaluronan synthase (EC 2.4.1.212); chitin oligosaccharide synthase (EC 2.4.1.-); beta-1,3-glucan synthase (EC 2.4.…	GlycosylTransferases	carbon utilization	Carbohydrate metabolism	NA
P354	Father	P354_bin.31.orig_PS1134	K01785	1	M	aldose 1-epimerase [EC:5.1.3.3] [RN:R10619]	Galactose degradation, Leloir pathway, galactose => alpha-D-glucose-1P	carbon utilization	Carbon metabolism	glycolysis
P354	Father	P354_bin.31.orig_PS1134	K01785	1	M	aldose 1-epimerase	Galactose metabolism	carbon utilization (Woodcroft)	Sugar degradation	galactose degradation
P354	Father	P354_bin.31.orig_PS1134	K01885	1	MK	glutamyl-tRNA synthetase [EC:6.1.1.17] [RN:R05578]	Siroheme biosynthesis, glutamate => siroheme	MISC	Co-factor biosynthesis	NA
P354	Father	P354_bin.31.orig_PS1134	K00558	1	M	DNA (cytosine-5-)-methyltransferase [EC:2.1.1.37] [RN:R04858]	Methionine degradation	Organic Nitrogen	Amino Acid metabolism	NA
P354	Father	P354_bin.31.orig_PS1134	K04041	2	M	fructose-1,6-bisphosphatase [EC:3.1.3.11] [RN:R04780]	Gluconeogenesis, oxaloacetate => fructose-6P	carbon utilization	Carbon metabolism	glycolysis
P354	Father	P354_bin.31.orig_PS1134	K04041	2	M	fructose-1,6-bisphosphatase [EC:3.1.3.11] [RN:R00762]	Reductive pentose phosphate cycle (Calvin cycle)	Energy	Energy metabolism	NA
P354	Father	P354_bin.31.orig_PS1134	K04041	2	M	fructose-1,6-bisphosphatase [EC:3.1.3.11] [RN:R00762]	Reductive pentose phosphate cycle, glyceraldehyde-3P => ribulose-5P	Energy	Energy metabolism	NA
P354	Father	P354_bin.36.orig_PS1151	K01607	2	MK	pcaC; 4-carboxymuconolactone decarboxylase [EC:4.1.1.44]	protocatechuate degradation, protocatechuate => 3-oxoadipate	carbon utilization	ZOther functions	NA
P354	Father	P354_bin.36.orig_PS1151	K01754	2	MK	threonine dehydratase [EC:4.3.1.19] [RN:R00996]	Isoleucine biosynthesis, threonine => 2-oxobutanoate => isoleucine	Organic Nitrogen	Amino Acid metabolism	NA
P354	Father	P354_bin.43.strict_PS1171	K00027	2	M	malate dehydrogenase (oxaloacetate-decarboxylating)	TCA /Reductive TCA	carbon utilization	Carbon metabolism	TCA
P354	Father	P354_bin.43.strict_PS1171	K11051	2	M	ABC-2.CYL.P; multidrug/hemolysin transport system permease protein	Multidrug/hemolysin transport system	Transporters	Transporters	NA
P354	Father	P354_bin.43.strict_PS1171	K11050	2	M	ABC-2.CYL.A; multidrug/hemolysin transport system ATP-binding protein	Multidrug/hemolysin transport system	Transporters	Transporters	NA
P354	Father	P354_bin.44.orig_PS1187	K00549	2	MK	methionine synthase [EC:2.1.1.13 2.1.1.14] [RN:R00946 R04405]	Methionine biosynthesis, apartate => homoserine => methionine	Organic Nitrogen	Amino Acid metabolism	NA
P354	Father	P354_bin.46.strict_PS1196	GT2	2	M	GT2 cellulose synthase (EC 2.4.1.12); chitin synthase (EC 2.4.1.16); dolichyl-phosphate beta-D-mannosyltransferase (EC 2.4.1.83); dolichyl-phosphate beta-glucosyltransferase (EC 2.4.1.117); N-acetylglucosaminyltransferase (EC 2.4.1.-); N-acetylgalactosaminyltransferase (EC 2.4.1.-); hyaluronan synthase (EC 2.4.1.212); chitin oligosaccharide synthase (EC 2.4.1.-); beta-1,3-glucan synthase (EC 2.4.…	GlycosylTransferases	carbon utilization	Carbohydrate metabolism	NA
P354	Father	P354_bin.46.strict_PS1196	GT2	2	M	GT2 cellulose synthase (EC 2.4.1.12); chitin synthase (EC 2.4.1.16); dolichyl-phosphate beta-D-mannosyltransferase (EC 2.4.1.83); dolichyl-phosphate beta-glucosyltransferase (EC 2.4.1.117); N-acetylglucosaminyltransferase (EC 2.4.1.-); N-acetylgalactosaminyltransferase (EC 2.4.1.-); hyaluronan synthase (EC 2.4.1.212); chitin oligosaccharide synthase (EC 2.4.1.-); beta-1,3-glucan synthase (EC 2.4.…	GlycosylTransferases	carbon utilization	Carbohydrate metabolism	NA
P354	Father	P354_bin.46.strict_PS1196	K01738	2	MK	cysteine synthase [EC:2.5.1.47] [RN:R00897]	Cysteine biosynthesis, serine => cysteine	Organic Nitrogen	Amino Acid metabolism	NA
P354	Father	P354_bin.46.strict_PS1197	K00031	2	M	isocitrate dehydrogenase [EC:1.1.1.42 1.1.1.41] [RN:R01899 R00268 R00267 R00709]	Citrate cycle (TCA cycle, Krebs cycle)	carbon utilization	Carbon metabolism	TCA
P354	Father	P354_bin.46.strict_PS1197	K00031	2	M	isocitrate dehydrogenase [EC:1.1.1.42 1.1.1.41] [RN:R01899 R00268 R00267 R00709]	Citrate cycle, first carbon oxidation, oxaloacetate => 2-oxoglutarate	carbon utilization	Carbon metabolism	TCA
P354	Father	P354_bin.46.strict_PS1197	K00031	2	M	isocitrate dehydrogenase [EC:1.1.1.42] [RN:R00267]	Reductive citrate cycle (Arnon-Buchanan cycle)	Energy	Energy metabolism	NA
P354	Father	P354_bin.46.strict_PS1197	K00031	2	M	isocitrate dehydrogenase [EC:1.1.1.42] [RN:R01899 R00268]	Methylaspartate cycle	Organic Nitrogen	Amino Acid metabolism	NA
P354	Father	P354_bin.46.strict_PS1197	K01784	2	MK	GALE; UDP-Glc -> UDP-Gal [EC:5.1.3.2]	Nucleotide sugar biosynthesis, eukaryotes	MISC	Regulation systems	Nucleotide
P354	Father	P354_bin.46.strict_PS1197	K01784	2	MK	UDP-glucose 4-epimerase [EC:5.1.3.2] [RN:R00291]	Galactose degradation, Leloir pathway, galactose => alpha-D-glucose-1P	carbon utilization	Carbon metabolism	glycolysis
P354	Father	P354_bin.46.strict_PS1197	K01784	2	MK	UDP-glucose 4-epimerase	Galactose metabolism	carbon utilization (Woodcroft)	Sugar degradation	galactose degradation
P354	Father	P354_bin.46.strict_PS1197	A08	2	M	Catlytic type: Aspartate; cleavage site is known as the 'lipobox sequence' and is Leu-Xaa-YaaCys in which Xaa is Ala or Ser and Yaa is Gly or Ala; essential step in the production of the bacterial cell wall	Endopeptidase, the bacterial signal peptidase II	Organic Nitrogen	Peptidase	NA
P354	Father	P354_bin.6.orig_PS1211	K00558	2	M	DNA (cytosine-5-)-methyltransferase [EC:2.1.1.37] [RN:R04858]	Methionine degradation	Organic Nitrogen	Amino Acid metabolism	NA
P354	Father	P354_bin.6.orig_PS1211	K01494	2	M	dCTP deaminase [EC:3.5.4.13] [RN:R02325]	Pyrimidine deoxyribonuleotide biosynthesis, CDP/CTP => dCDP/dCTP,dTDP/dTTP	MISC	Regulation systems	Nucleotide
P354	Father	P354_bin.6.orig_PS1211	K00147	2	MK	glutamate-5-semialdehyde dehydrogenase [EC:1.2.1.41] [RN:R03313]	Proline biosynthesis, glutamate => proline	Organic Nitrogen	Amino Acid metabolism	NA
P354	Father	P354_bin.6.orig_PS1211	GT2	2	M	GT2 cellulose synthase (EC 2.4.1.12); chitin synthase (EC 2.4.1.16); dolichyl-phosphate beta-D-mannosyltransferase (EC 2.4.1.83); dolichyl-phosphate beta-glucosyltransferase (EC 2.4.1.117); N-acetylglucosaminyltransferase (EC 2.4.1.-); N-acetylgalactosaminyltransferase (EC 2.4.1.-); hyaluronan synthase (EC 2.4.1.212); chitin oligosaccharide synthase (EC 2.4.1.-); beta-1,3-glucan synthase (EC 2.4.…	GlycosylTransferases	carbon utilization	Carbohydrate metabolism	NA
P354	Father	P354_bin.6.orig_PS1211	K09692	2	M	tagG; teichoic acid transport system permease protein	Teichoic acid transport system	Transporters	Transporters	NA
P354	Father	P354_bin.6.orig_PS1211	GT2	2	M	GT2 cellulose synthase (EC 2.4.1.12); chitin synthase (EC 2.4.1.16); dolichyl-phosphate beta-D-mannosyltransferase (EC 2.4.1.83); dolichyl-phosphate beta-glucosyltransferase (EC 2.4.1.117); N-acetylglucosaminyltransferase (EC 2.4.1.-); N-acetylgalactosaminyltransferase (EC 2.4.1.-); hyaluronan synthase (EC 2.4.1.212); chitin oligosaccharide synthase (EC 2.4.1.-); beta-1,3-glucan synthase (EC 2.4.…	GlycosylTransferases	carbon utilization	Carbohydrate metabolism	NA
P354	Father	P354_bin.6.orig_PS1211	K01610	2	MK	phosphoenolpyruvate carboxykinase [EC:4.1.1.32 4.1.1.49] [RN:R00431 R00726 R00341]	Gluconeogenesis, oxaloacetate => fructose-6P	carbon utilization	Carbon metabolism	glycolysis
P354	Father	P354_bin.6.orig_PS1211	K02030	2	M	ABC.PA.S; polar amino acid transport system substrate-binding protein	Putative polar amino acid transport system	Transporters	Transporters	NA
P354	Father	P354_bin.6.orig_PS1211	K02030	2	M	ABC.PA.S; polar amino acid transport system substrate-binding protein	Putative polar amino acid transport system	Transporters	Transporters	NA
P354	Father	P354_bin.6.orig_PS1211	K02956	2	M	small subunit ribosomal protein S15	Ribosome, bacteria	MISC	Regulation systems	NA
P354	Father	P354_bin.6.orig_PS1211	K02956	2	M	small subunit ribosomal protein S15	Ribosome, archaea	MISC	Regulation systems	NA
P354	Father	P354_bin.6.orig_PS1213	K00548	2	M	methionine synthase [EC:2.1.1.13 2.1.1.14] [RN:R00946 R04405]	Methionine biosynthesis, apartate => homoserine => methionine	Organic Nitrogen	Amino Acid metabolism	NA
P354	Father	P354_bin.6.orig_PS1213	K00651	2	M	homoserine O-succinyltransferase [EC:2.3.1.46] [RN:R01777]	Methionine biosynthesis, apartate => homoserine => methionine	Organic Nitrogen	Amino Acid metabolism	NA
P354	Father	P354_bin.7.permissive_PS1215	K06208	2	M	chorismate mutase [EC:5.4.99.5] [RN:R01715]	Phenylalanine biosynthesis, chorismate => phenylalanine	Organic Nitrogen	Amino Acid metabolism	NA
P354	Father	P354_bin.7.permissive_PS1215	K06208	2	M	chorismate mutase [EC:5.4.99.5] [RN:R01715]	Tyrosine biosynthesis, chorismate => tyrosine	Organic Nitrogen	Amino Acid metabolism	NA
P354	Father	P354_bin.7.permissive_PS1215	M26	2	M	Catlytic type: Metallo; cleaves the heavy chain of human IgA1 at the Pro227-Thr228 bond; tightly associated with the bacterial cell surface	Endopeptidases	Organic Nitrogen	Peptidase	NA
P354	Father	P354_bin.7.permissive_PS1215	K02406	2	M	flagellin	Flagellar Assembly	MISC	ZOther functions	NA
P354	Father	P354_bin.7.permissive_PS1215	K00053	2	M	ketol-acid reductoisomerase [EC:1.1.1.86] [RN:R05071 R04440 R04439 R05069 R05068]	Valine/isoleucine biosynthesis, pyruvate => valine / 2-oxobutanoate => isoleucine	Organic Nitrogen	Amino Acid metabolism	NA
P354	Father	P354_bin.7.permissive_PS1215	K00053	2	M	ketol-acid reductoisomerase [EC:1.1.1.86] [RN:R05069 R05068]	Isoleucine biosynthesis, threonine => 2-oxobutanoate => isoleucine	Organic Nitrogen	Amino Acid metabolism	NA
P354	Father	P354_bin.8.orig_PS1219	K00558	2	M	DNA (cytosine-5-)-methyltransferase [EC:2.1.1.37] [RN:R04858]	Methionine degradation	Organic Nitrogen	Amino Acid metabolism	NA
P374	Father	P374_bin.14.orig_PS1254	K00558	2	M	DNA (cytosine-5-)-methyltransferase [EC:2.1.1.37] [RN:R04858]	Methionine degradation	Organic Nitrogen	Amino Acid metabolism	NA
P374	Father	P374_bin.14.orig_PS1254	K16926	2	M	htsT; energy-coupling factor transport system substrate-specific component	Energy-coupling factor transport system	Transporters	Transporters	NA
P374	Father	P374_bin.6.permissive_PS1270	K01520	2	M	dUTP pyrophosphatase [EC:3.6.1.23] [RN:R02100]	Pyrimidine deoxyribonuleotide biosynthesis, CDP/CTP => dCDP/dCTP,dTDP/dTTP	MISC	Regulation systems	Nucleotide
P382	Father	P382_bin.10.orig_PS1283	C110	2	M	Catlytic type: Cysteine	Cysteine endopeptidases	Organic Nitrogen	Peptidase	NA
P382	Father	P382_bin.2.orig_PS1298	K16927	2	M	cbrT; energy-coupling factor transport system substrate-specific component	Energy-coupling factor transport system	Transporters	Transporters	NA
P385	Father	P385_bin.13.orig_PS1366	K02003	2	M	ABC.CD.A;	Putative ABC transport system	Transporters	Transporters	NA
P385	Father	P385_bin.13.orig_PS1366	K02956	2	M	small subunit ribosomal protein S15	Ribosome, bacteria	MISC	Regulation systems	NA
P385	Father	P385_bin.13.orig_PS1366	K02956	2	M	small subunit ribosomal protein S15	Ribosome, archaea	MISC	Regulation systems	NA
P385	Father	P385_bin.13.orig_PS1367	K01784	2	MK	GALE; UDP-Glc -> UDP-Gal [EC:5.1.3.2]	Nucleotide sugar biosynthesis, eukaryotes	MISC	Regulation systems	Nucleotide
P385	Father	P385_bin.13.orig_PS1367	K01784	2	MK	UDP-glucose 4-epimerase [EC:5.1.3.2] [RN:R00291]	Galactose degradation, Leloir pathway, galactose => alpha-D-glucose-1P	carbon utilization	Carbon metabolism	glycolysis
P385	Father	P385_bin.13.orig_PS1367	K01784	2	MK	UDP-glucose 4-epimerase	Galactose metabolism	carbon utilization (Woodcroft)	Sugar degradation	galactose degradation
P385	Father	P385_bin.15.orig_PS1374	K15024	2	M	phosphate acetyltransferase [EC:2.3.1.8] [RN:R00230]	Phosphate acetyltransferase-acetate kinase pathway, acetyl-CoA => acetate	carbon utilization	ZOther functions	NA
P385	Father	P385_bin.15.orig_PS1374	K00548	2	M	methionine synthase [EC:2.1.1.13 2.1.1.14] [RN:R00946 R04405]	Methionine biosynthesis, apartate => homoserine => methionine	Organic Nitrogen	Amino Acid metabolism	NA
P385	Father	P385_bin.15.orig_PS1374	K00297	2	M	methylenetetrahydrofolate reductase (NADPH) [EC:1.5.1.20] [RN:R07168]	Reductive acetyl-CoA pathway (Wood-Ljungdahl pathway)	Energy	Energy metabolism	NA
P385	Father	P385_bin.15.orig_PS1374	K09812	2	M	ftsE; cell division transport system ATP-binding protein	Cell division transport system	Transporters	Transporters	NA
P385	Father	P385_bin.15.orig_PS1374	K09811	2	M	ftsX; cell division transport system permease protein	Cell division transport system	Transporters	Transporters	NA
P385	Father	P385_bin.15.orig_PS1374	S41A	2	M	Catlytic type: Serine; recognizes a C-terminal tripeptide, Xaa-Yaa-Zaa, in which Xaa is preferably Ala or Leu, Yaa is preferably Ala or Tyr and Zaa is preferably Ala and cleaves at a variable distance from the C-terminus; important for the degradation of incorrectly synthesized proteins	Serine endopeptidases	Organic Nitrogen	Peptidase	NA
P385	Father	P385_bin.15.orig_PS1376	K00762	2	MK	orotate phosphoribosyltransferase [EC:2.4.2.10] [RN:R01870]	Uridine monophosphate biosynthesis, glutamine (+ PRPP) => UMP	MISC	Regulation systems	Nucleotide
P385	Father	P385_bin.24.orig_PS1395	K00548	2	M	methionine synthase [EC:2.1.1.13 2.1.1.14] [RN:R00946 R04405]	Methionine biosynthesis, apartate => homoserine => methionine	Organic Nitrogen	Amino Acid metabolism	NA
P385	Father	P385_bin.24.orig_PS1395	K00651	2	M	homoserine O-succinyltransferase [EC:2.3.1.46] [RN:R01777]	Methionine biosynthesis, apartate => homoserine => methionine	Organic Nitrogen	Amino Acid metabolism	NA
P385	Father	P385_bin.24.orig_PS1396	K00147	2	MK	glutamate-5-semialdehyde dehydrogenase [EC:1.2.1.41] [RN:R03313]	Proline biosynthesis, glutamate => proline	Organic Nitrogen	Amino Acid metabolism	NA
P385	Father	P385_bin.24.orig_PS1396	GT2	2	M	GT2 cellulose synthase (EC 2.4.1.12); chitin synthase (EC 2.4.1.16); dolichyl-phosphate beta-D-mannosyltransferase (EC 2.4.1.83); dolichyl-phosphate beta-glucosyltransferase (EC 2.4.1.117); N-acetylglucosaminyltransferase (EC 2.4.1.-); N-acetylgalactosaminyltransferase (EC 2.4.1.-); hyaluronan synthase (EC 2.4.1.212); chitin oligosaccharide synthase (EC 2.4.1.-); beta-1,3-glucan synthase (EC 2.4.…	GlycosylTransferases	carbon utilization	Carbohydrate metabolism	NA
P385	Father	P385_bin.24.orig_PS1396	K09692	2	M	tagG; teichoic acid transport system permease protein	Teichoic acid transport system	Transporters	Transporters	NA
P385	Father	P385_bin.24.orig_PS1396	GT2	2	M	GT2 cellulose synthase (EC 2.4.1.12); chitin synthase (EC 2.4.1.16); dolichyl-phosphate beta-D-mannosyltransferase (EC 2.4.1.83); dolichyl-phosphate beta-glucosyltransferase (EC 2.4.1.117); N-acetylglucosaminyltransferase (EC 2.4.1.-); N-acetylgalactosaminyltransferase (EC 2.4.1.-); hyaluronan synthase (EC 2.4.1.212); chitin oligosaccharide synthase (EC 2.4.1.-); beta-1,3-glucan synthase (EC 2.4.…	GlycosylTransferases	carbon utilization	Carbohydrate metabolism	NA
P385	Father	P385_bin.24.orig_PS1396	K01610	2	MK	phosphoenolpyruvate carboxykinase [EC:4.1.1.32 4.1.1.49] [RN:R00431 R00726 R00341]	Gluconeogenesis, oxaloacetate => fructose-6P	carbon utilization	Carbon metabolism	glycolysis
P385	Father	P385_bin.24.orig_PS1399	K01733	2	MK	threonine synthase [EC:4.2.3.1] [RN:R01466]	Threonine biosynthesis, aspartate => homoserine => threonine	Organic Nitrogen	Amino Acid metabolism	NA
P385	Father	P385_bin.24.orig_PS1399	K02864	2	M	large subunit ribosomal protein L10	Ribosome, bacteria	MISC	Regulation systems	NA
P385	Father	P385_bin.24.orig_PS1399	K02864	2	M	large subunit ribosomal protein L10	Ribosome, archaea	MISC	Regulation systems	NA
P385	Father	P385_bin.24.orig_PS1399	K02935	2	M	large subunit ribosomal protein L7/L12	Ribosome, bacteria	MISC	Regulation systems	NA
P385	Father	P385_bin.27.strict_PS1410	K01607	2	M	pcaC; 4-carboxymuconolactone decarboxylase [EC:4.1.1.44]	protocatechuate degradation, protocatechuate => 3-oxoadipate	carbon utilization	ZOther functions	NA
P385	Father	P385_bin.27.strict_PS1410	K02394	2	M	flagellar P-ring protein precursor FlgI	Flagellar Assembly	MISC	ZOther functions	NA
P385	Father	P385_bin.27.strict_PS1410	K02396	2	M	flagellar hook-associated protein 1 FlgK	Flagellar Assembly	MISC	ZOther functions	NA
P385	Father	P385_bin.27.strict_PS1410	GH13	2	M	GH13 alpha-amylase (EC 3.2.1.1); pullulanase (EC 3.2.1.41); cyclomaltodextrin glucanotransferase (EC 2.4.1.19); cyclomaltodextrinase (EC 3.2.1.54); trehalose-6-phosphate hydrolase (EC 3.2.1.93); oligo-alpha-glucosidase (EC 3.2.1.10); maltogenic amylase (EC 3.2.1.133); neopullulanase (EC 3.2.1.135); alpha-glucosidase (EC 3.2.1.20); maltotetraose-forming alpha-amylase (EC 3.2.1.60); isoamylase (EC …	Glycoside Hydrolases	carbon utilization	Carbohydrate metabolism	Starch Backbone Cleavage
P385	Father	P385_bin.27.strict_PS1410	GH13	2	M	GH13 alpha-amylase (EC 3.2.1.1); pullulanase (EC 3.2.1.41); cyclomaltodextrin glucanotransferase (EC 2.4.1.19); cyclomaltodextrinase (EC 3.2.1.54); trehalose-6-phosphate hydrolase (EC 3.2.1.93); oligo-alpha-glucosidase (EC 3.2.1.10); maltogenic amylase (EC 3.2.1.133); neopullulanase (EC 3.2.1.135); alpha-glucosidase (EC 3.2.1.20); maltotetraose-forming alpha-amylase (EC 3.2.1.60); isoamylase (EC …	Glycoside Hydrolases	carbon utilization	Carbohydrate metabolism	Starch Backbone Cleavage
P385	Father	P385_bin.27.strict_PS1410	K01885	2	MK	glutamyl-tRNA synthetase [EC:6.1.1.17] [RN:R05578]	Siroheme biosynthesis, glutamate => siroheme	MISC	Co-factor biosynthesis	NA
P385	Father	P385_bin.27.strict_PS1410	K07323	2	M	mlaC; phospholipid transport system substrate-binding protein	Phospholipid transport system	Transporters	Transporters	NA
P385	Father	P385_bin.28.orig_PS1411	K01649	2	MK	2-isopropylmalate synthase [EC:2.3.3.13] [RN:R01213]	Leucine biosynthesis, 2-oxoisovalerate => 2-oxoisocaproate	Organic Nitrogen	Amino Acid metabolism	NA
P385	Father	P385_bin.28.orig_PS1411	K01885	2	MK	glutamyl-tRNA synthetase [EC:6.1.1.17] [RN:R05578]	Siroheme biosynthesis, glutamate => siroheme	MISC	Co-factor biosynthesis	NA
P385	Father	P385_bin.28.orig_PS1411	K04517	2	M	prephenate dehydrogenase [EC:1.3.1.12] [RN:R01728]	Tyrosine biosynthesis, chorismate => tyrosine	Organic Nitrogen	Amino Acid metabolism	NA
P385	Father	P385_bin.28.orig_PS1411	K00548	2	M	methionine synthase [EC:2.1.1.13 2.1.1.14] [RN:R00946 R04405]	Methionine biosynthesis, apartate => homoserine => methionine	Organic Nitrogen	Amino Acid metabolism	NA
P385	Father	P385_bin.28.orig_PS1411	K01733	2	MK	threonine synthase [EC:4.2.3.1] [RN:R01466]	Threonine biosynthesis, aspartate => homoserine => threonine	Organic Nitrogen	Amino Acid metabolism	NA
P385	Father	P385_bin.28.orig_PS1411	K00558	1	M	DNA (cytosine-5-)-methyltransferase [EC:2.1.1.37] [RN:R04858]	Methionine degradation	Organic Nitrogen	Amino Acid metabolism	NA
P385	Father	P385_bin.3.orig_PS1432	K00872	1	MK	homoserine kinase [EC:2.7.1.39] [RN:R01771]	Threonine biosynthesis, aspartate => homoserine => threonine	Organic Nitrogen	Amino Acid metabolism	NA
P385	Father	P385_bin.3.orig_PS1432	K01733	1	MK	threonine synthase [EC:4.2.3.1] [RN:R01466]	Threonine biosynthesis, aspartate => homoserine => threonine	Organic Nitrogen	Amino Acid metabolism	NA
P385	Father	P385_bin.3.orig_PS1432	K04041	2	M	fructose-1,6-bisphosphatase [EC:3.1.3.11] [RN:R04780]	Gluconeogenesis, oxaloacetate => fructose-6P	carbon utilization	Carbon metabolism	glycolysis
P385	Father	P385_bin.3.orig_PS1432	K04041	2	M	fructose-1,6-bisphosphatase [EC:3.1.3.11] [RN:R00762]	Reductive pentose phosphate cycle (Calvin cycle)	Energy	Energy metabolism	NA
P385	Father	P385_bin.3.orig_PS1432	K04041	2	M	fructose-1,6-bisphosphatase [EC:3.1.3.11] [RN:R00762]	Reductive pentose phosphate cycle, glyceraldehyde-3P => ribulose-5P	Energy	Energy metabolism	NA
P385	Father	P385_bin.3.orig_PS1432	K11261	2	M	formylmethanofuran dehydrogenase [EC:1.2.99.5] [RN:R03015]	Methanogenesis, CO2 => methane	Energy	Energy metabolism	NA
P385	Father	P385_bin.3.orig_PS1432	K00789	2	M	S-adenosylmethionine synthetase [EC:2.5.1.6] [RN:R00177]	Cysteine biosynthesis, methionine => cysteine	Organic Nitrogen	Amino Acid metabolism	NA
P385	Father	P385_bin.3.orig_PS1432	K00789	2	M	S-adenosylmethionine synthetase [EC:2.5.1.6] [RN:R00177]	Methionine degradation	Organic Nitrogen	Amino Acid metabolism	NA
P385	Father	P385_bin.7.orig_PS1450	M01	2	M	Catlytic type: Metallo; each is capable of releasing a variety of residues; none have been shown to hydrolyse Xaa-Pro-bonds	Aminopeptidases	Organic Nitrogen	Peptidase	NA
P385	Father	P385_bin.9.orig_PS1456	K01733	2	MK	threonine synthase [EC:4.2.3.1] [RN:R01466]	Threonine biosynthesis, aspartate => homoserine => threonine	Organic Nitrogen	Amino Acid metabolism	NA
P385	Father	P385_bin.9.orig_PS1456	K01704	2	M	3-isopropylmalate dehydratase [EC:4.2.1.33] [RN:R03968 R04001]	Leucine biosynthesis, 2-oxoisovalerate => 2-oxoisocaproate	Organic Nitrogen	Amino Acid metabolism	NA
P385	Father	P385_bin.9.orig_PS1456	K01704	2	M	leuCD; 3-isopropylmalate/(R)-2-methylmalate dehydratase [EC:4.2.1.33 4.2.1.35] [RN:R03896 R03898]	Isoleucine biosynthesis, pyruvate => 2-oxobutanoate	Organic Nitrogen	Amino Acid metabolism	NA
P385	Father	P385_bin.9.orig_PS1457	K01785	2	M	aldose 1-epimerase [EC:5.1.3.3] [RN:R10619]	Galactose degradation, Leloir pathway, galactose => alpha-D-glucose-1P	carbon utilization	Carbon metabolism	glycolysis
P385	Father	P385_bin.9.orig_PS1457	K01785	2	M	aldose 1-epimerase	Galactose metabolism	carbon utilization (Woodcroft)	Sugar degradation	galactose degradation
P385	Father	P385_bin.9.orig_PS1457	K09696	2	M	natB; sodium transport system permease protein	Sodium transport system	Transporters	Transporters	NA
P394	Father	P394_bin.10.orig_PS1458	K00027	2	M	malate dehydrogenase (oxaloacetate-decarboxylating)	TCA /Reductive TCA	carbon utilization	Carbon metabolism	TCA
P394	Father	P394_bin.10.orig_PS1458	GH13	2	M	GH13 alpha-amylase (EC 3.2.1.1); pullulanase (EC 3.2.1.41); cyclomaltodextrin glucanotransferase (EC 2.4.1.19); cyclomaltodextrinase (EC 3.2.1.54); trehalose-6-phosphate hydrolase (EC 3.2.1.93); oligo-alpha-glucosidase (EC 3.2.1.10); maltogenic amylase (EC 3.2.1.133); neopullulanase (EC 3.2.1.135); alpha-glucosidase (EC 3.2.1.20); maltotetraose-forming alpha-amylase (EC 3.2.1.60); isoamylase (EC …	Glycoside Hydrolases	carbon utilization	Carbohydrate metabolism	Starch Backbone Cleavage
P394	Father	P394_bin.10.orig_PS1459	K16785	2	M	ecfT; energy-coupling factor transport system permease protein	Energy-coupling factor transport system	Transporters	Transporters	NA
P395	Father	P395_bin.12.strict_PS1532	K00615	1	MK	transketolase [EC:2.2.1.1] [RN:R01641]	Pentose phosphate pathway (Pentose phosphate cycle)	carbon utilization	Carbon metabolism	pentose pathway
P395	Father	P395_bin.12.strict_PS1532	K00615	1	MK	transketolase [EC:2.2.1.1] [RN:R01830 R01641]	Pentose phosphate pathway, non-oxidative phase, fructose 6P => ribose 5P	carbon utilization	Carbon metabolism	pentose pathway
P395	Father	P395_bin.12.strict_PS1532	K00615	1	MK	transketolase [EC:2.2.1.1] [RN:R01067 R01641]	Reductive pentose phosphate cycle (Calvin cycle)	Energy	Energy metabolism	NA
P395	Father	P395_bin.12.strict_PS1532	K00615	1	MK	transketolase [EC:2.2.1.1] [RN:R01067 R01641]	Reductive pentose phosphate cycle, glyceraldehyde-3P => ribulose-5P	Energy	Energy metabolism	NA
P395	Father	P395_bin.12.strict_PS1532	K00615	1	MK	transketolase [EC:2.2.1.1] [RN:R01641]	Pentose phosphate pathway (Pentose phosphate cycle)	carbon utilization	Carbon metabolism	pentose pathway
P395	Father	P395_bin.12.strict_PS1532	K00615	1	MK	transketolase [EC:2.2.1.1] [RN:R01830 R01641]	Pentose phosphate pathway, non-oxidative phase, fructose 6P => ribose 5P	carbon utilization	Carbon metabolism	pentose pathway
P395	Father	P395_bin.12.strict_PS1532	K00615	1	MK	transketolase [EC:2.2.1.1] [RN:R01067 R01641]	Reductive pentose phosphate cycle (Calvin cycle)	Energy	Energy metabolism	NA
P395	Father	P395_bin.12.strict_PS1532	K00615	1	MK	transketolase [EC:2.2.1.1] [RN:R01067 R01641]	Reductive pentose phosphate cycle, glyceraldehyde-3P => ribulose-5P	Energy	Energy metabolism	NA
P395	Father	P395_bin.12.strict_PS1532	K00640	1	M	serine O-acetyltransferase [EC:2.3.1.30] [RN:R00586]	Cysteine biosynthesis, serine => cysteine	Organic Nitrogen	Amino Acid metabolism	NA
P395	Father	P395_bin.12.strict_PS1532	C110	1	M	Catlytic type: Cysteine	Cysteine endopeptidases	Organic Nitrogen	Peptidase	NA
P395	Father	P395_bin.12.strict_PS1532	K01649	1	MK	2-isopropylmalate synthase [EC:2.3.3.13] [RN:R01213]	Leucine biosynthesis, 2-oxoisovalerate => 2-oxoisocaproate	Organic Nitrogen	Amino Acid metabolism	NA
P395	Father	P395_bin.12.strict_PS1532	K01243	1	MK	S-adenosylhomocysteine/5'-methylthioadenosine nucleosidase [EC:3.2.2.9] [RN:R00194]	Cysteine biosynthesis, methionine => cysteine	Organic Nitrogen	Amino Acid metabolism	NA
P395	Father	P395_bin.12.strict_PS1532	C56	1	M	Catlytic type: Cysteine; acts only on peptides of less than 20 amino acids; a preference for bulky, hydrophobic P1 residues	PfpI endopeptidase of {Pyrococcus furiosus}	Organic Nitrogen	Peptidase	NA
P395	Father	P395_bin.12.strict_PS1532	K01190	1	MKE	beta-galactosidase	Galactose metabolism	carbon utilization (Woodcroft)	Sugar degradation	lactose degradation
P395	Father	P395_bin.12.strict_PS1532	K02500	1	MK	imidazole glycerol-phosphate synthase [EC:4.3.2.10] [RN:R04558]	Histidine biosynthesis, PRPP => histidine	Organic Nitrogen	Amino Acid metabolism	NA
P395	Father	P395_bin.16.orig_PS1553	A24A	2	M	Catlytic type: Aspartate; leader peptides are 5 - 8 residues long, rich in acidic amino acids, and immediately precede a 20-residue hydrophobic region; cleavage site is GlyPhe; process type 4 pilin precursor proteins (prepilins) to their mature forms by removal of leader peptides	Membrane-inserted endopeptidases	Organic Nitrogen	Peptidase	NA
P395	Father	P395_bin.16.orig_PS1553	A24A	2	M	Catlytic type: Aspartate; leader peptides are 5 - 8 residues long, rich in acidic amino acids, and immediately precede a 20-residue hydrophobic region; cleavage site is GlyPhe; process type 4 pilin precursor proteins (prepilins) to their mature forms by removal of leader peptides	Membrane-inserted endopeptidases	Organic Nitrogen	Peptidase	NA
P395	Father	P395_bin.16.orig_PS1553	K01243	2	MK	S-adenosylhomocysteine/5'-methylthioadenosine nucleosidase [EC:3.2.2.9] [RN:R00194]	Cysteine biosynthesis, methionine => cysteine	Organic Nitrogen	Amino Acid metabolism	NA
P395	Father	P395_bin.18.orig_PS1554	M50B	2	M	Catlytic type: Metallo; activates the factor sigmaK precursor by cleaving off a 20-residue propeptide; cleavage occurs within, or very close to, membranes	Metallo-endopeptidases	Organic Nitrogen	Peptidase	NA
P395	Father	P395_bin.21.permissive_PS1578	K00854	1	M	xylulokinase [EC:2.7.1.17] [RN:R01639]	Glucuronate pathway (uronate pathway)	MISC	ZOther functions	NA
P395	Father	P395_bin.21.permissive_PS1578	K00854	1	M	xylulokinase	Fructose and mannose metabolism	carbon utilization (Woodcroft)	Sugar degradation	xylose degradation (isomerase pathway)
P395	Father	P395_bin.21.permissive_PS1578	K00854	1	M	xylulokinase	Pentose and glucuronate interconversions	carbon utilization (Woodcroft)	Sugar degradation	xylose degradation (oxidoreductase pathway)
P395	Father	P395_bin.21.permissive_PS1578	K00831	1	M	phosphoserine aminotransferase [EC:2.6.1.52] [RN:R04173]	Serine biosynthesis, glycerate-3P => serine	Organic Nitrogen	Amino Acid metabolism	NA
P395	Father	P395_bin.21.permissive_PS1578	K21636	1	MKE	ribonucleoside-triphosphate reductase [EC:1.17.4.2 1.1.98.6] [RN:R02022 R11636]	Pyrimidine deoxyribonuleotide biosynthesis, CDP/CTP => dCDP/dCTP,dTDP/dTTP	MISC	Regulation systems	Nucleotide
P395	Father	P395_bin.21.permissive_PS1578	K01754	2	MK	threonine dehydratase [EC:4.3.1.19] [RN:R00996]	Isoleucine biosynthesis, threonine => 2-oxobutanoate => isoleucine	Organic Nitrogen	Amino Acid metabolism	NA
P395	Father	P395_bin.21.permissive_PS1578	A25	2	M	Catlytic type: Aspartate; acidic residue at P1, hydrophobic at P1, Ala at P2 and an acidic residue at P4; during the germination of spores, proteins ('small acid-soluble proteins': SASP) are degraded in a process that is initiated by the 'germination protease'	A single endopeptidase	Organic Nitrogen	Peptidase	NA
P395	Father	P395_bin.21.permissive_PS1578	K02968	2	M	small subunit ribosomal protein S20	Ribosome, bacteria	MISC	Regulation systems	NA
P395	Father	P395_bin.21.permissive_PS1578	K02899	2	M	large subunit ribosomal protein L27	Ribosome, bacteria	MISC	Regulation systems	NA
P395	Father	P395_bin.21.permissive_PS1578	K02888	2	M	large subunit ribosomal protein L21	Ribosome, bacteria	MISC	Regulation systems	NA
P395	Father	P395_bin.21.permissive_PS1578	K01756	2	MK	adenylosuccinate lyase [EC:4.3.2.2] [RN:R04559]	Inosine monophosphate biosynthesis, PRPP + glutamine => IMP	MISC	Regulation systems	Nucleotide
P395	Father	P395_bin.21.permissive_PS1578	K01756	2	MK	adenylosuccinate lyase [EC:4.3.2.2] [RN:R01083]	Adenine ribonucleotide biosynthesis, IMP => ADP,ATP	MISC	Regulation systems	Nucleotide
P395	Father	P395_bin.21.permissive_PS1579	K01190	2	MK	beta-galactosidase	Galactose metabolism	carbon utilization (Woodcroft)	Sugar degradation	lactose degradation
P395	Father	P395_bin.21.permissive_PS1579	K01190	2	M	beta-galactosidase	Galactose metabolism	carbon utilization (Woodcroft)	Sugar degradation	lactose degradation
P395	Father	P395_bin.21.permissive_PS1579	K01678	2	M	fumarate hydratase [EC:4.2.1.2] [RN:R01082]	Citrate cycle (TCA cycle, Krebs cycle)	carbon utilization	Carbon metabolism	TCA
P395	Father	P395_bin.21.permissive_PS1579	K01678	2	M	fumarate hydratase [EC:4.2.1.2] [RN:R01082]	Citrate cycle, second carbon oxidation, 2-oxoglutarate => oxaloacetate	carbon utilization	Carbon metabolism	TCA
P395	Father	P395_bin.21.permissive_PS1579	K01678	2	M	fumarate hydratase [EC:4.2.1.2] [RN:R01082]	Incomplete reductive citrate cycle, acetyl-CoA => oxoglutarate	carbon utilization	Carbon metabolism	TCA
P395	Father	P395_bin.21.permissive_PS1579	K01678	2	M	fumarate hydratase [EC:4.2.1.2] [RN:R01082]	Reductive citrate cycle (Arnon-Buchanan cycle)	Energy	Energy metabolism	NA
P395	Father	P395_bin.21.permissive_PS1579	K01678	2	M	fumarate hydratase [EC:4.2.1.2] [RN:R01082]	Dicarboxylate-hydroxybutyrate cycle	Energy	Energy metabolism	NA
P395	Father	P395_bin.21.permissive_PS1584	K00937	2	M	polyphosphate kinase ???	Cytochrome d ubiquinol oxidase	Energy	Energy metabolism	NA
P395	Father	P395_bin.21.permissive_PS1584	K01649	2	MK	2-isopropylmalate synthase [EC:2.3.3.13] [RN:R01213]	Leucine biosynthesis, 2-oxoisovalerate => 2-oxoisocaproate	Organic Nitrogen	Amino Acid metabolism	NA
P395	Father	P395_bin.21.permissive_PS1584	GH13	2	M	GH13 alpha-amylase (EC 3.2.1.1); pullulanase (EC 3.2.1.41); cyclomaltodextrin glucanotransferase (EC 2.4.1.19); cyclomaltodextrinase (EC 3.2.1.54); trehalose-6-phosphate hydrolase (EC 3.2.1.93); oligo-alpha-glucosidase (EC 3.2.1.10); maltogenic amylase (EC 3.2.1.133); neopullulanase (EC 3.2.1.135); alpha-glucosidase (EC 3.2.1.20); maltotetraose-forming alpha-amylase (EC 3.2.1.60); isoamylase (EC …	Glycoside Hydrolases	carbon utilization	Carbohydrate metabolism	Starch Backbone Cleavage
P395	Father	P395_bin.21.permissive_PS1584	K02003	2	M	ABC.CD.A;	Putative ABC transport system	Transporters	Transporters	NA
P395	Father	P395_bin.21.permissive_PS1584	K00762	2	MK	orotate phosphoribosyltransferase [EC:2.4.2.10] [RN:R01870]	Uridine monophosphate biosynthesis, glutamine (+ PRPP) => UMP	MISC	Regulation systems	Nucleotide
P395	Father	P395_bin.21.permissive_PS1584	K02909	2	M	large subunit ribosomal protein L31	Ribosome, bacteria	MISC	Regulation systems	NA
P395	Father	P395_bin.21.permissive_PS1584	K00640	2	M	serine O-acetyltransferase [EC:2.3.1.30] [RN:R00586]	Cysteine biosynthesis, serine => cysteine	Organic Nitrogen	Amino Acid metabolism	NA
P395	Father	P395_bin.23.strict_PS1586	K01778	2	M	diaminopimelate epimerase [EC:5.1.1.7] [RN:R02735]	Lysine biosynthesis, succinyl-DAP pathway, aspartate => lysine	Organic Nitrogen	Amino Acid metabolism	NA
P395	Father	P395_bin.23.strict_PS1586	K01778	2	M	diaminopimelate epimerase [EC:5.1.1.7] [RN:R02735]	Lysine biosynthesis, acetyl-DAP pathway, aspartate => lysine	Organic Nitrogen	Amino Acid metabolism	NA
P395	Father	P395_bin.23.strict_PS1586	K01778	2	M	diaminopimelate epimerase [EC:5.1.1.7] [RN:R02735]	Lysine biosynthesis, DAP aminotransferase pathway, aspartate => lysine	Organic Nitrogen	Amino Acid metabolism	NA
P395	Father	P395_bin.23.strict_PS1586	K10206	2	MK	LL-diaminopimelate aminotransferase [EC:2.6.1.83] [RN:R07613]	Lysine biosynthesis, DAP aminotransferase pathway, aspartate => lysine	Organic Nitrogen	Amino Acid metabolism	NA
P395	Father	P395_bin.23.strict_PS1586	M50B	2	M	Catlytic type: Metallo; activates the factor sigmaK precursor by cleaving off a 20-residue propeptide; cleavage occurs within, or very close to, membranes	Metallo-endopeptidases	Organic Nitrogen	Peptidase	NA
P395	Father	P395_bin.23.strict_PS1586	K01006	2	MK	pyruvate,orthophosphate dikinase [EC:2.7.9.1] [RN:R00206]	Reductive citrate cycle (Arnon-Buchanan cycle)	Energy	Energy metabolism	NA
P395	Father	P395_bin.32.orig_PS1600	K02945	2	M	small subunit ribosomal protein S1	Ribosome, bacteria	MISC	Regulation systems	NA
P395	Father	P395_bin.32.orig_PS1600	K02911	2	M	large subunit ribosomal protein L32	Ribosome, bacteria	MISC	Regulation systems	NA
P395	Father	P395_bin.4.strict_PS1622	K00426	2	M	cytochrome bd ubiquinol oxidase subunit II [EC:1.10.3.14]	Cytochrome bd ubiquinol oxidase	Energy	Energy metabolism	NA
P395	Father	P395_bin.4.strict_PS1622	K00425	2	MK	cytochrome bd ubiquinol oxidase subunit I [EC:1.10.3.14]	Cytochrome bd ubiquinol oxidase	Energy	Energy metabolism	NA
P395	Father	P395_bin.4.strict_PS1622	K00558	2	M	DNA (cytosine-5-)-methyltransferase [EC:2.1.1.37] [RN:R04858]	Methionine degradation	Organic Nitrogen	Amino Acid metabolism	NA
P395	Father	P395_bin.4.strict_PS1622	K01783	2	MK	ribulose-phosphate 3-epimerase [EC:5.1.3.1] [RN:R01529]	Pentose phosphate pathway (Pentose phosphate cycle)	carbon utilization	Carbon metabolism	pentose pathway
P395	Father	P395_bin.4.strict_PS1622	K01783	2	MK	ribulose-phosphate 3-epimerase [EC:5.1.3.1] [RN:R01529]	Pentose phosphate pathway, non-oxidative phase, fructose 6P => ribose 5P	carbon utilization	Carbon metabolism	pentose pathway
P395	Father	P395_bin.4.strict_PS1622	M95	2	M	Catlytic type: Metallo; member is abylysin (Pyrococcus abyssi)	NA	Organic Nitrogen	Peptidase	NA
P395	Father	P395_bin.6.orig_PS1629	K02003	2	M	ABC.CD.A;	Putative ABC transport system	Transporters	Transporters	NA
P395	Father	P395_bin.6.orig_PS1629	K19081	2	M	braS; two-component system, OmpR family, sensor histidine kinase BraS/BceS [EC:2.7.13.3]	Bacitracin resistance, VraDE transporter	Transporters	Transporters	NA
P401	Father	P401_bin.2.orig_PS1637	M18	2	M	Catlytic type: Metallo; acting on N-terminal leucine and most other amino acids	Metalloaminopeptidases	Organic Nitrogen	Peptidase	NA
P401	Father	P401_bin.6.orig_PS1675	K02003	3	M	ABC.CD.A;	Putative ABC transport system	Transporters	Transporters	NA
P417	Father	P417_bin.12.orig_PS1715	K02990	2	M	small subunit ribosomal protein S6	Ribosome, bacteria	MISC	Regulation systems	NA
P417	Father	P417_bin.12.orig_PS1715	K01990	2	M	ABC-2.A; ABC-2 type transport system ATP-binding protein	ABC-2 type transport system	Transporters	Transporters	NA
P417	Father	P417_bin.12.orig_PS1715	K01992	2	M	ABC-2.P; ABC-2 type transport system permease protein	ABC-2 type transport system	Transporters	Transporters	NA
P417	Father	P417_bin.13.strict_PS1717	K02030	2	M	ABC.PA.S; polar amino acid transport system substrate-binding protein	Putative polar amino acid transport system	Transporters	Transporters	NA
P417	Father	P417_bin.13.strict_PS1717	K02030	2	M	ABC.PA.S; polar amino acid transport system substrate-binding protein	Putative polar amino acid transport system	Transporters	Transporters	NA
P417	Father	P417_bin.13.strict_PS1717	K02028	2	M	ABC.PA.A; polar amino acid transport system ATP-binding protein [EC:7.4.2.1]	Putative polar amino acid transport system	Transporters	Transporters	NA
P417	Father	P417_bin.13.strict_PS1717	K02028	2	M	ABC.PA.A; polar amino acid transport system ATP-binding protein [EC:7.4.2.1]	Putative polar amino acid transport system	Transporters	Transporters	NA
P417	Father	P417_bin.13.strict_PS1717	K00297	2	M	methylenetetrahydrofolate reductase (NADPH) [EC:1.5.1.20] [RN:R07168]	Reductive acetyl-CoA pathway (Wood-Ljungdahl pathway)	Energy	Energy metabolism	NA
P417	Father	P417_bin.13.strict_PS1717	K00615	2	MK	transketolase [EC:2.2.1.1] [RN:R01641]	Pentose phosphate pathway (Pentose phosphate cycle)	carbon utilization	Carbon metabolism	pentose pathway
P417	Father	P417_bin.13.strict_PS1717	K00615	2	MK	transketolase [EC:2.2.1.1] [RN:R01830 R01641]	Pentose phosphate pathway, non-oxidative phase, fructose 6P => ribose 5P	carbon utilization	Carbon metabolism	pentose pathway
P417	Father	P417_bin.13.strict_PS1717	K00615	2	MK	transketolase [EC:2.2.1.1] [RN:R01067 R01641]	Reductive pentose phosphate cycle (Calvin cycle)	Energy	Energy metabolism	NA
P417	Father	P417_bin.13.strict_PS1717	K00615	2	MK	transketolase [EC:2.2.1.1] [RN:R01067 R01641]	Reductive pentose phosphate cycle, glyceraldehyde-3P => ribulose-5P	Energy	Energy metabolism	NA
P417	Father	P417_bin.13.strict_PS1717	K00615	2	MK	transketolase [EC:2.2.1.1] [RN:R01641]	Pentose phosphate pathway (Pentose phosphate cycle)	carbon utilization	Carbon metabolism	pentose pathway
P417	Father	P417_bin.13.strict_PS1717	K00615	2	MK	transketolase [EC:2.2.1.1] [RN:R01830 R01641]	Pentose phosphate pathway, non-oxidative phase, fructose 6P => ribose 5P	carbon utilization	Carbon metabolism	pentose pathway
P417	Father	P417_bin.13.strict_PS1717	K00615	2	MK	transketolase [EC:2.2.1.1] [RN:R01067 R01641]	Reductive pentose phosphate cycle (Calvin cycle)	Energy	Energy metabolism	NA
P417	Father	P417_bin.13.strict_PS1717	K00615	2	MK	transketolase [EC:2.2.1.1] [RN:R01067 R01641]	Reductive pentose phosphate cycle, glyceraldehyde-3P => ribulose-5P	Energy	Energy metabolism	NA
P417	Father	P417_bin.13.strict_PS1717	K00873	2	MK	pyruvate kinase [EC:2.7.1.40] [RN:R00430]	Guanine ribonucleotide biosynthesis IMP => GDP,GTP	MISC	Regulation systems	Nucleotide
P417	Father	P417_bin.13.strict_PS1717	K00873	2	MK	pyruvate kinase [EC:2.7.1.40] [RN:R00200]	Adenine ribonucleotide biosynthesis, IMP => ADP,ATP	MISC	Regulation systems	Nucleotide
P417	Father	P417_bin.13.strict_PS1717	K00873	2	MK	pyruvate kinase [EC:2.7.1.40] [RN:R00200]	Glycolysis (Embden-Meyerhof pathway), glucose => pyruvate	carbon utilization	Carbon metabolism	glycolysis
P417	Father	P417_bin.13.strict_PS1717	K00873	2	MK	pyruvate kinase [EC:2.7.1.40] [RN:R00200]	Glycolysis, core module involving three-carbon compounds	carbon utilization	Carbon metabolism	glycolysis
P417	Father	P417_bin.13.strict_PS1717	K00003	2	MK	homoserine dehydrogenase [EC:1.1.1.3] [RN:R01773 R01775]	Methionine biosynthesis, apartate => homoserine => methionine	Organic Nitrogen	Amino Acid metabolism	NA
P417	Father	P417_bin.13.strict_PS1717	K00003	2	MK	homoserine dehydrogenase [EC:1.1.1.3] [RN:R01773 R01775]	Threonine biosynthesis, aspartate => homoserine => threonine	Organic Nitrogen	Amino Acid metabolism	NA
P417	Father	P417_bin.13.strict_PS1717	K00928	2	M	aspartate kinase [EC:2.7.2.4] [RN:R00480]	Lysine biosynthesis, succinyl-DAP pathway, aspartate => lysine	Organic Nitrogen	Amino Acid metabolism	NA
P417	Father	P417_bin.13.strict_PS1717	K00928	2	M	aspartate kinase [EC:2.7.2.4] [RN:R00480]	Methionine biosynthesis, apartate => homoserine => methionine	Organic Nitrogen	Amino Acid metabolism	NA
P417	Father	P417_bin.13.strict_PS1717	K00928	2	M	aspartate kinase [EC:2.7.2.4] [RN:R00480]	Threonine biosynthesis, aspartate => homoserine => threonine	Organic Nitrogen	Amino Acid metabolism	NA
P417	Father	P417_bin.13.strict_PS1717	K00928	2	M	aspartate kinase [EC:2.7.2.4] [RN:R00480]	Lysine biosynthesis, acetyl-DAP pathway, aspartate => lysine	Organic Nitrogen	Amino Acid metabolism	NA
P417	Father	P417_bin.13.strict_PS1717	K00928	2	M	aspartate kinase [EC:2.7.2.4] [RN:R00480]	Lysine biosynthesis, DAP dehydrogenase pathway, aspartate => lysine	Organic Nitrogen	Amino Acid metabolism	NA
P417	Father	P417_bin.13.strict_PS1717	K00928	2	M	aspartate kinase [EC:2.7.2.4] [RN:R00480]	Lysine biosynthesis, DAP aminotransferase pathway, aspartate => lysine	Organic Nitrogen	Amino Acid metabolism	NA
P417	Father	P417_bin.14.strict_PS1718	C56	2	MK	Catlytic type: Cysteine; acts only on peptides of less than 20 amino acids; a preference for bulky, hydrophobic P1 residues	PfpI endopeptidase of {Pyrococcus furiosus}	Organic Nitrogen	Peptidase	NA
P417	Father	P417_bin.14.strict_PS1718	K01952	2	MK	phosphoribosylformylglycinamidine synthase [EC:6.3.5.3] [RN:R04463]	Inosine monophosphate biosynthesis, PRPP + glutamine => IMP	MISC	Regulation systems	Nucleotide
P417	Father	P417_bin.14.strict_PS1718	K02884	2	M	large subunit ribosomal protein L19	Ribosome, bacteria	MISC	Regulation systems	NA
P417	Father	P417_bin.14.strict_PS1718	K02959	2	M	small subunit ribosomal protein S16	Ribosome, bacteria	MISC	Regulation systems	NA
P417	Father	P417_bin.14.strict_PS1718	K01754	2	MK	threonine dehydratase [EC:4.3.1.19] [RN:R00996]	Isoleucine biosynthesis, threonine => 2-oxobutanoate => isoleucine	Organic Nitrogen	Amino Acid metabolism	NA
P417	Father	P417_bin.14.strict_PS1718	K02911	2	M	large subunit ribosomal protein L32	Ribosome, bacteria	MISC	Regulation systems	NA
P417	Father	P417_bin.14.strict_PS1718	K02028	2	M	ABC.PA.A; polar amino acid transport system ATP-binding protein [EC:7.4.2.1]	Putative polar amino acid transport system	Transporters	Transporters	NA
P417	Father	P417_bin.14.strict_PS1718	K02028	2	M	ABC.PA.A; polar amino acid transport system ATP-binding protein [EC:7.4.2.1]	Putative polar amino acid transport system	Transporters	Transporters	NA
P417	Father	P417_bin.14.strict_PS1718	K17077	2	M	artQ; arginine/lysine/histidine transport system permease protein	Arginine/lysine/histidine transport system	Transporters	Transporters	NA
P417	Father	P417_bin.14.strict_PS1718	K02909	2	M	large subunit ribosomal protein L31	Ribosome, bacteria	MISC	Regulation systems	NA
P417	Father	P417_bin.14.strict_PS1718	K00027	2	M	malate dehydrogenase (oxaloacetate-decarboxylating)	TCA /Reductive TCA	carbon utilization	Carbon metabolism	TCA
P417	Father	P417_bin.14.strict_PS1718	K01714	2	MK	4-hydroxy-tetrahydrodipicolinate synthase [EC:4.3.3.7] [RN:R10147]	Lysine biosynthesis, succinyl-DAP pathway, aspartate => lysine	Organic Nitrogen	Amino Acid metabolism	NA
P417	Father	P417_bin.14.strict_PS1718	K01714	2	MK	4-hydroxy-tetrahydrodipicolinate synthase [EC:4.3.3.7] [RN:R10147]	Lysine biosynthesis, acetyl-DAP pathway, aspartate => lysine	Organic Nitrogen	Amino Acid metabolism	NA
P417	Father	P417_bin.14.strict_PS1718	K01714	2	MK	4-hydroxy-tetrahydrodipicolinate synthase [EC:4.3.3.7] [RN:R10147]	Lysine biosynthesis, DAP dehydrogenase pathway, aspartate => lysine	Organic Nitrogen	Amino Acid metabolism	NA
P417	Father	P417_bin.14.strict_PS1718	K01714	2	MK	4-hydroxy-tetrahydrodipicolinate synthase [EC:4.3.3.7] [RN:R10147]	Lysine biosynthesis, DAP aminotransferase pathway, aspartate => lysine	Organic Nitrogen	Amino Acid metabolism	NA
P417	Father	P417_bin.14.strict_PS1718	K01778	2	M	diaminopimelate epimerase [EC:5.1.1.7] [RN:R02735]	Lysine biosynthesis, succinyl-DAP pathway, aspartate => lysine	Organic Nitrogen	Amino Acid metabolism	NA
P417	Father	P417_bin.14.strict_PS1718	K01778	2	M	diaminopimelate epimerase [EC:5.1.1.7] [RN:R02735]	Lysine biosynthesis, acetyl-DAP pathway, aspartate => lysine	Organic Nitrogen	Amino Acid metabolism	NA
P417	Father	P417_bin.14.strict_PS1718	K01778	2	M	diaminopimelate epimerase [EC:5.1.1.7] [RN:R02735]	Lysine biosynthesis, DAP aminotransferase pathway, aspartate => lysine	Organic Nitrogen	Amino Acid metabolism	NA
P417	Father	P417_bin.14.strict_PS1718	K03737	2	M	pyruvate:ferredoxin oxidoreductase [EC:1.2.7.1] [RN:R01196]	Pyruvate oxidation, pyruvate => acetyl-CoA	carbon utilization	ZOther functions	NA
P417	Father	P417_bin.14.strict_PS1718	K03737	2	M	pyruvate-ferredoxin/flavodoxin oxidoreductase [EC:1.2.7.1 1.2.7.-] [RN:R01196 R10866]	Reductive citrate cycle (Arnon-Buchanan cycle)	Energy	Energy metabolism	NA
P417	Father	P417_bin.14.strict_PS1718	K02500	2	MK	imidazole glycerol-phosphate synthase [EC:4.3.2.10] [RN:R04558]	Histidine biosynthesis, PRPP => histidine	Organic Nitrogen	Amino Acid metabolism	NA
P417	Father	P417_bin.14.strict_PS1718	K04041	1	M	fructose-1,6-bisphosphatase [EC:3.1.3.11] [RN:R04780]	Gluconeogenesis, oxaloacetate => fructose-6P	carbon utilization	Carbon metabolism	glycolysis
P417	Father	P417_bin.14.strict_PS1718	K04041	1	M	fructose-1,6-bisphosphatase [EC:3.1.3.11] [RN:R00762]	Reductive pentose phosphate cycle (Calvin cycle)	Energy	Energy metabolism	NA
P417	Father	P417_bin.14.strict_PS1718	K04041	1	M	fructose-1,6-bisphosphatase [EC:3.1.3.11] [RN:R00762]	Reductive pentose phosphate cycle, glyceraldehyde-3P => ribulose-5P	Energy	Energy metabolism	NA
P417	Father	P417_bin.14.strict_PS1718	K01586	1	M	diaminopimelate decarboxylase [EC:4.1.1.20] [RN:R00451]	Lysine biosynthesis, succinyl-DAP pathway, aspartate => lysine	Organic Nitrogen	Amino Acid metabolism	NA
P417	Father	P417_bin.14.strict_PS1718	K01586	1	M	diaminopimelate decarboxylase [EC:4.1.1.20] [RN:R00451]	Lysine biosynthesis, acetyl-DAP pathway, aspartate => lysine	Organic Nitrogen	Amino Acid metabolism	NA
P417	Father	P417_bin.14.strict_PS1718	K01586	1	M	diaminopimelate decarboxylase [EC:4.1.1.20] [RN:R00451]	Lysine biosynthesis, DAP dehydrogenase pathway, aspartate => lysine	Organic Nitrogen	Amino Acid metabolism	NA
P417	Father	P417_bin.14.strict_PS1718	K01586	1	M	diaminopimelate decarboxylase [EC:4.1.1.20] [RN:R00451]	Lysine biosynthesis, DAP aminotransferase pathway, aspartate => lysine	Organic Nitrogen	Amino Acid metabolism	NA
P417	Father	P417_bin.14.strict_PS1718	K01808	2	MK	ribose 5-phosphate isomerase [EC:5.3.1.6] [RN:R01056]	Pentose phosphate pathway (Pentose phosphate cycle)	carbon utilization	Carbon metabolism	pentose pathway
P417	Father	P417_bin.14.strict_PS1718	K01808	2	MK	ribose 5-phosphate isomerase [EC:5.3.1.6] [RN:R01056]	Pentose phosphate pathway, non-oxidative phase, fructose 6P => ribose 5P	carbon utilization	Carbon metabolism	pentose pathway
P417	Father	P417_bin.14.strict_PS1718	K01808	2	MK	ribose 5-phosphate isomerase [EC:5.3.1.6] [RN:R01056]	Reductive pentose phosphate cycle (Calvin cycle)	Energy	Energy metabolism	NA
P417	Father	P417_bin.14.strict_PS1718	K01808	2	MK	ribose 5-phosphate isomerase [EC:5.3.1.6] [RN:R01056]	Reductive pentose phosphate cycle, glyceraldehyde-3P => ribulose-5P	Energy	Energy metabolism	NA
P417	Father	P417_bin.14.strict_PS1718	K20118	2	M	PTS-Glc1-EIIC; PTS system, glucose-specific IIC component	PTS system, glucose-specific II component	Transporters	Transporters	NA
P417	Father	P417_bin.14.strict_PS1719	K01626	2	M	3-deoxy-7-phosphoheptulonate synthase [EC:2.5.1.54] [RN:R01826]	Shikimate pathway, phosphoenolpyruvate + erythrose-4P => chorismate	Organic Nitrogen	Amino Acid metabolism	NA
P417	Father	P417_bin.14.strict_PS1719	K00651	2	M	homoserine O-succinyltransferase [EC:2.3.1.46] [RN:R01777]	Methionine biosynthesis, apartate => homoserine => methionine	Organic Nitrogen	Amino Acid metabolism	NA
P417	Father	P417_bin.19.orig_PS1730	K14113	2	M	energy-converting hydrogenase B subunit D	hydrogenase	Energy	Energy metabolism	NA
P417	Father	P417_bin.19.orig_PS1730	K05566	2	M	multicomponent Na+:H+ antiporter subunit B	Multicomponent Na+/H+ antiporter	Energy	Energy metabolism	NA
P417	Father	P417_bin.19.orig_PS1730	K00088	2	M	IMP dehydrogenase [EC:1.1.1.205] [RN:R01130]	Guanine ribonucleotide biosynthesis IMP => GDP,GTP	MISC	Regulation systems	Nucleotide
P417	Father	P417_bin.24.strict_PS1744	M26	2	M	Catlytic type: Metallo; cleaves the heavy chain of human IgA1 at the Pro227-Thr228 bond; tightly associated with the bacterial cell surface	Endopeptidases	Organic Nitrogen	Peptidase	NA
P417	Father	P417_bin.24.strict_PS1744	K01610	2	MK	phosphoenolpyruvate carboxykinase [EC:4.1.1.32 4.1.1.49] [RN:R00431 R00726 R00341]	Gluconeogenesis, oxaloacetate => fructose-6P	carbon utilization	Carbon metabolism	glycolysis
P417	Father	P417_bin.4.orig_PS1763	GT2	2	M	GT2 cellulose synthase (EC 2.4.1.12); chitin synthase (EC 2.4.1.16); dolichyl-phosphate beta-D-mannosyltransferase (EC 2.4.1.83); dolichyl-phosphate beta-glucosyltransferase (EC 2.4.1.117); N-acetylglucosaminyltransferase (EC 2.4.1.-); N-acetylgalactosaminyltransferase (EC 2.4.1.-); hyaluronan synthase (EC 2.4.1.212); chitin oligosaccharide synthase (EC 2.4.1.-); beta-1,3-glucan synthase (EC 2.4.…	GlycosylTransferases	carbon utilization	Carbohydrate metabolism	NA
P417	Father	P417_bin.4.orig_PS1764	M29	2	M	Catlytic type: Metallo; broad specificity, but preferentially releases Leu, Val, Phe or Tyr; can release Pro but is unable to cleave peptides with Pro in P1. Leu-NHPhNO2 is the usual synthetic substrate	Aminopeptidases	Organic Nitrogen	Peptidase	NA
P417	Father	P417_bin.6.strict_PS1767	K00558	2	M	DNA (cytosine-5-)-methyltransferase [EC:2.1.1.37] [RN:R04858]	Methionine degradation	Organic Nitrogen	Amino Acid metabolism	NA
P417	Father	P417_bin.6.strict_PS1767	K01783	2	MK	ribulose-phosphate 3-epimerase [EC:5.1.3.1] [RN:R01529]	Pentose phosphate pathway (Pentose phosphate cycle)	carbon utilization	Carbon metabolism	pentose pathway
P417	Father	P417_bin.6.strict_PS1767	K01783	2	MK	ribulose-phosphate 3-epimerase [EC:5.1.3.1] [RN:R01529]	Pentose phosphate pathway, non-oxidative phase, fructose 6P => ribose 5P	carbon utilization	Carbon metabolism	pentose pathway
P417	Father	P417_bin.6.strict_PS1767	M95	2	M	Catlytic type: Metallo; member is abylysin (Pyrococcus abyssi)	NA	Organic Nitrogen	Peptidase	NA
P417	Father	P417_bin.6.strict_PS1767	K00027	2	M	malate dehydrogenase (oxaloacetate-decarboxylating)	TCA /Reductive TCA	carbon utilization	Carbon metabolism	TCA
P417	Father	P417_bin.6.strict_PS1767	K01808	2	MK	ribose 5-phosphate isomerase [EC:5.3.1.6] [RN:R01056]	Pentose phosphate pathway (Pentose phosphate cycle)	carbon utilization	Carbon metabolism	pentose pathway
P417	Father	P417_bin.6.strict_PS1767	K01808	2	MK	ribose 5-phosphate isomerase [EC:5.3.1.6] [RN:R01056]	Pentose phosphate pathway, non-oxidative phase, fructose 6P => ribose 5P	carbon utilization	Carbon metabolism	pentose pathway
P417	Father	P417_bin.6.strict_PS1767	K01808	2	MK	ribose 5-phosphate isomerase [EC:5.3.1.6] [RN:R01056]	Reductive pentose phosphate cycle (Calvin cycle)	Energy	Energy metabolism	NA
P417	Father	P417_bin.6.strict_PS1767	K01808	2	MK	ribose 5-phosphate isomerase [EC:5.3.1.6] [RN:R01056]	Reductive pentose phosphate cycle, glyceraldehyde-3P => ribulose-5P	Energy	Energy metabolism	NA
P417	Father	P417_bin.9.strict_PS1776	GH13	2	M	GH13 alpha-amylase (EC 3.2.1.1); pullulanase (EC 3.2.1.41); cyclomaltodextrin glucanotransferase (EC 2.4.1.19); cyclomaltodextrinase (EC 3.2.1.54); trehalose-6-phosphate hydrolase (EC 3.2.1.93); oligo-alpha-glucosidase (EC 3.2.1.10); maltogenic amylase (EC 3.2.1.133); neopullulanase (EC 3.2.1.135); alpha-glucosidase (EC 3.2.1.20); maltotetraose-forming alpha-amylase (EC 3.2.1.60); isoamylase (EC …	Glycoside Hydrolases	carbon utilization	Carbohydrate metabolism	Starch Backbone Cleavage
P428	Father	P428_bin.12.orig_PS1786	K02992	2	M	small subunit ribosomal protein S7	Ribosome, bacteria	MISC	Regulation systems	NA
P428	Father	P428_bin.12.orig_PS1786	K02992	2	M	small subunit ribosomal protein S7	Ribosome, archaea	MISC	Regulation systems	NA
P428	Father	P428_bin.12.orig_PS1786	K02950	2	M	small subunit ribosomal protein S12	Ribosome, bacteria	MISC	Regulation systems	NA
P428	Father	P428_bin.12.orig_PS1786	K02950	2	M	small subunit ribosomal protein S12	Ribosome, archaea	MISC	Regulation systems	NA
P428	Father	P428_bin.9.strict_PS1810	K01586	2	M	diaminopimelate decarboxylase [EC:4.1.1.20] [RN:R00451]	Lysine biosynthesis, succinyl-DAP pathway, aspartate => lysine	Organic Nitrogen	Amino Acid metabolism	NA
P428	Father	P428_bin.9.strict_PS1810	K01586	2	M	diaminopimelate decarboxylase [EC:4.1.1.20] [RN:R00451]	Lysine biosynthesis, acetyl-DAP pathway, aspartate => lysine	Organic Nitrogen	Amino Acid metabolism	NA
P428	Father	P428_bin.9.strict_PS1810	K01586	2	M	diaminopimelate decarboxylase [EC:4.1.1.20] [RN:R00451]	Lysine biosynthesis, DAP dehydrogenase pathway, aspartate => lysine	Organic Nitrogen	Amino Acid metabolism	NA
P428	Father	P428_bin.9.strict_PS1810	K01586	2	M	diaminopimelate decarboxylase [EC:4.1.1.20] [RN:R00451]	Lysine biosynthesis, DAP aminotransferase pathway, aspartate => lysine	Organic Nitrogen	Amino Acid metabolism	NA
P428	Father	P428_bin.9.strict_PS1810	K02939	2	M	large subunit ribosomal protein L9	Ribosome, bacteria	MISC	Regulation systems	NA
P428	Father	P428_bin.9.strict_PS1811	K02770	2	M	PTS-Fru-EIIC; PTS system, fructose-specific IIC component	PTS system, fructose-specific II component	Transporters	Transporters	NA
P428	Father	P428_bin.9.strict_PS1811	K00558	2	M	DNA (cytosine-5-)-methyltransferase [EC:2.1.1.37] [RN:R04858]	Methionine degradation	Organic Nitrogen	Amino Acid metabolism	NA
P497	Father	P497_bin.10.strict_PS1814	K00174	2	M	2-oxoglutarate/2-oxoacid ferredoxin oxidoreductase subunit alpha [EC:1.2.7.3 1.2.7.11] [RN:R01197]	Citrate cycle (TCA cycle, Krebs cycle)	carbon utilization	Carbon metabolism	TCA
P497	Father	P497_bin.10.strict_PS1814	K00174	2	M	2-oxoglutarate/2-oxoacid ferredoxin oxidoreductase subunit alpha [EC:1.2.7.3 1.2.7.11] [RN:R01197]	Citrate cycle, second carbon oxidation, 2-oxoglutarate => oxaloacetate	carbon utilization	Carbon metabolism	TCA
P497	Father	P497_bin.10.strict_PS1814	K00174	2	M	2-oxoglutarate ferredoxin oxidoreductase [EC:1.2.7.3] [RN:R01197]	Incomplete reductive citrate cycle, acetyl-CoA => oxoglutarate	carbon utilization	Carbon metabolism	TCA
P497	Father	P497_bin.10.strict_PS1814	K00174	2	M	2-oxoglutarate:ferredoxin oxidoreductase [EC:1.2.7.3] [RN:R01197]	Reductive citrate cycle (Arnon-Buchanan cycle)	Energy	Energy metabolism	NA
P497	Father	P497_bin.10.strict_PS1814	K00175	2	M	2-oxoglutarate/2-oxoacid ferredoxin oxidoreductase subunit beta [EC:1.2.7.3 1.2.7.11] [RN:R01197]	Citrate cycle (TCA cycle, Krebs cycle)	carbon utilization	Carbon metabolism	TCA
P497	Father	P497_bin.10.strict_PS1814	K00175	2	M	2-oxoglutarate/2-oxoacid ferredoxin oxidoreductase subunit beta [EC:1.2.7.3 1.2.7.11] [RN:R01197]	Citrate cycle, second carbon oxidation, 2-oxoglutarate => oxaloacetate	carbon utilization	Carbon metabolism	TCA
P497	Father	P497_bin.10.strict_PS1814	K00175	2	M	2-oxoglutarate ferredoxin oxidoreductase [EC:1.2.7.3] [RN:R01197]	Incomplete reductive citrate cycle, acetyl-CoA => oxoglutarate	carbon utilization	Carbon metabolism	TCA
P497	Father	P497_bin.10.strict_PS1814	K00175	2	M	2-oxoglutarate:ferredoxin oxidoreductase [EC:1.2.7.3] [RN:R01197]	Reductive citrate cycle (Arnon-Buchanan cycle)	Energy	Energy metabolism	NA
P497	Father	P497_bin.10.strict_PS1814	K01610	2	MK	phosphoenolpyruvate carboxykinase [EC:4.1.1.32 4.1.1.49] [RN:R00431 R00726 R00341]	Gluconeogenesis, oxaloacetate => fructose-6P	carbon utilization	Carbon metabolism	glycolysis
P497	Father	P497_bin.10.strict_PS1814	K01992	2	M	ABC-2.P; ABC-2 type transport system permease protein	ABC-2 type transport system	Transporters	Transporters	NA
P497	Father	P497_bin.10.strict_PS1814	K21636	2	MKE	ribonucleoside-triphosphate reductase [EC:1.17.4.2 1.1.98.6] [RN:R02022 R11636]	Pyrimidine deoxyribonuleotide biosynthesis, CDP/CTP => dCDP/dCTP,dTDP/dTTP	MISC	Regulation systems	Nucleotide
P497	Father	P497_bin.10.strict_PS1814	K02956	2	M	small subunit ribosomal protein S15	Ribosome, bacteria	MISC	Regulation systems	NA
P497	Father	P497_bin.10.strict_PS1814	K02956	2	M	small subunit ribosomal protein S15	Ribosome, archaea	MISC	Regulation systems	NA
P497	Father	P497_bin.13.orig_PS1830	K02911	2	M	large subunit ribosomal protein L32	Ribosome, bacteria	MISC	Regulation systems	NA
P497	Father	P497_bin.13.orig_PS1830	K02945	2	M	small subunit ribosomal protein S1	Ribosome, bacteria	MISC	Regulation systems	NA
P497	Father	P497_bin.20.strict_PS1850	K00558	2	M	DNA (cytosine-5-)-methyltransferase [EC:2.1.1.37] [RN:R04858]	Methionine degradation	Organic Nitrogen	Amino Acid metabolism	NA
P497	Father	P497_bin.22.strict_PS1857	K06001	2	MK	tryptophan synthase [EC:4.2.1.20] [RN:R02722]	Tryptophan biosynthesis, chorismate => tryptophan	Organic Nitrogen	Amino Acid metabolism	NA
P497	Father	P497_bin.22.strict_PS1857	K02050	2	M	ABC.SN.P; sulfonate/nitrate/taurine transport system permease protein	NitT/TauT family transport system	Transporters	Transporters	NA
P497	Father	P497_bin.22.strict_PS1857	K00558	2	M	DNA (cytosine-5-)-methyltransferase [EC:2.1.1.37] [RN:R04858]	Methionine degradation	Organic Nitrogen	Amino Acid metabolism	NA
P497	Father	P497_bin.22.strict_PS1857	S41A	2	M	Catlytic type: Serine; recognizes a C-terminal tripeptide, Xaa-Yaa-Zaa, in which Xaa is preferably Ala or Leu, Yaa is preferably Ala or Tyr and Zaa is preferably Ala and cleaves at a variable distance from the C-terminus; important for the degradation of incorrectly synthesized proteins	Serine endopeptidases	Organic Nitrogen	Peptidase	NA
P497	Father	P497_bin.22.strict_PS1857	K01808	2	MK	ribose 5-phosphate isomerase [EC:5.3.1.6] [RN:R01056]	Pentose phosphate pathway (Pentose phosphate cycle)	carbon utilization	Carbon metabolism	pentose pathway
P497	Father	P497_bin.22.strict_PS1857	K01808	2	MK	ribose 5-phosphate isomerase [EC:5.3.1.6] [RN:R01056]	Pentose phosphate pathway, non-oxidative phase, fructose 6P => ribose 5P	carbon utilization	Carbon metabolism	pentose pathway
P497	Father	P497_bin.22.strict_PS1857	K01808	2	MK	ribose 5-phosphate isomerase [EC:5.3.1.6] [RN:R01056]	Reductive pentose phosphate cycle (Calvin cycle)	Energy	Energy metabolism	NA
P497	Father	P497_bin.22.strict_PS1857	K01808	2	MK	ribose 5-phosphate isomerase [EC:5.3.1.6] [RN:R01056]	Reductive pentose phosphate cycle, glyceraldehyde-3P => ribulose-5P	Energy	Energy metabolism	NA
P497	Father	P497_bin.22.strict_PS1857	K00088	2	M	IMP dehydrogenase [EC:1.1.1.205] [RN:R01130]	Guanine ribonucleotide biosynthesis IMP => GDP,GTP	MISC	Regulation systems	Nucleotide
P497	Father	P497_bin.22.strict_PS1857	K00003	2	MK	homoserine dehydrogenase [EC:1.1.1.3] [RN:R01773 R01775]	Methionine biosynthesis, apartate => homoserine => methionine	Organic Nitrogen	Amino Acid metabolism	NA
P497	Father	P497_bin.22.strict_PS1857	K00003	2	MK	homoserine dehydrogenase [EC:1.1.1.3] [RN:R01773 R01775]	Threonine biosynthesis, aspartate => homoserine => threonine	Organic Nitrogen	Amino Acid metabolism	NA
P497	Father	P497_bin.22.strict_PS1857	K01939	2	M	adenylosuccinate synthase [EC:6.3.4.4] [RN:R01135]	Adenine ribonucleotide biosynthesis, IMP => ADP,ATP	MISC	Regulation systems	Nucleotide
P497	Father	P497_bin.22.strict_PS1857	K17319	2	M	lplB; putative aldouronate transport system permease protein	Putative aldouronate transport system	Transporters	Transporters	NA
P497	Father	P497_bin.22.strict_PS1857	K17320	2	M	lplC; putative aldouronate transport system permease protein	Putative aldouronate transport system	Transporters	Transporters	NA
P497	Father	P497_bin.22.strict_PS1857	K01990	2	M	ABC-2.A; ABC-2 type transport system ATP-binding protein	ABC-2 type transport system	Transporters	Transporters	NA
P497	Father	P497_bin.22.strict_PS1857	P01	2	M	Catlytic type: Mixed (C, S, T) catalytic type; releases amino acid residues in the L-configuration in its action on peptides; part of the general peptidase pool	Aminopeptidases and self-processing proteins	Organic Nitrogen	Peptidase	NA
P497	Father	P497_bin.23.orig_PS1863	K02003	3	M	ABC.CD.A;	Putative ABC transport system	Transporters	Transporters	NA
P497	Father	P497_bin.27.orig_PS1879	K00558	2	M	DNA (cytosine-5-)-methyltransferase [EC:2.1.1.37] [RN:R04858]	Methionine degradation	Organic Nitrogen	Amino Acid metabolism	NA
P497	Father	P497_bin.28.orig_PS1881	K02190	2	M	cbiK; sirohydrochlorin cobaltochelatase [EC:4.99.1.3]	Cobalamin biosynthesis, precorrin2 => cobinamide	MISC	Co-factor biosynthesis	NA
P497	Father	P497_bin.28.orig_PS1881	K02016	2	M	ABC.FEV.S; iron complex transport system substrate-binding protein	Iron complex transport system	Transporters	Transporters	NA
P497	Father	P497_bin.28.orig_PS1881	K02013	2	M	ABC.FEV.A; iron complex transport system ATP-binding protein [EC:3.6.3.34]	Iron complex transport system	Transporters	Transporters	NA
P497	Father	P497_bin.34.strict_PS1903	K00290	2	MK	saccharopine dehydrogenase, L-lysine forming [EC:1.5.1.7] [RN:R00715]	Lysine biosynthesis, AAA pathway, 2-oxoglutarate => 2-aminoadipate => lysine	Organic Nitrogen	Amino Acid metabolism	NA
P497	Father	P497_bin.34.strict_PS1903	K00290	2	MK	saccharopine dehydrogenase [EC:1.5.1.7] [RN:R00715]	Lysine degradation, lysine => saccharopine => acetoacetyl-CoA	Organic Nitrogen	Amino Acid metabolism	NA
P497	Father	P497_bin.34.strict_PS1903	K02230	2	M	cobN; cobaltochelatase CobN [EC:6.6.1.2]	Cobalamin biosynthesis, precorrin2 => cobinamide	MISC	Co-factor biosynthesis	NA
P497	Father	P497_bin.34.strict_PS1903	I39	2	M	interact with endopeptidases regardless of catalytic type	Mammalian alpha-macroglobulin and other large homologous proteins that interact with endopeptidases regardless of catalytic type	Organic Nitrogen	Peptidase	NA
P497	Father	P497_bin.34.strict_PS1903	K09812	2	M	ftsE; cell division transport system ATP-binding protein	Cell division transport system	Transporters	Transporters	NA
P497	Father	P497_bin.34.strict_PS1904	K09810	2	M	ABC.LPT.A; lipoprotein-releasing system ATP-binding protein [EC:3.6.3.-]	Lipoprotein-releasing system	Transporters	Transporters	NA
P497	Father	P497_bin.34.strict_PS1904	K00891	2	M	shikimate kinase [EC:2.7.1.71] [RN:R02412]	Shikimate pathway, phosphoenolpyruvate + erythrose-4P => chorismate	Organic Nitrogen	Amino Acid metabolism	NA
P497	Father	P497_bin.34.strict_PS1904	K01714	2	MK	4-hydroxy-tetrahydrodipicolinate synthase [EC:4.3.3.7] [RN:R10147]	Lysine biosynthesis, succinyl-DAP pathway, aspartate => lysine	Organic Nitrogen	Amino Acid metabolism	NA
P497	Father	P497_bin.34.strict_PS1904	K01714	2	MK	4-hydroxy-tetrahydrodipicolinate synthase [EC:4.3.3.7] [RN:R10147]	Lysine biosynthesis, acetyl-DAP pathway, aspartate => lysine	Organic Nitrogen	Amino Acid metabolism	NA
P497	Father	P497_bin.34.strict_PS1904	K01714	2	MK	4-hydroxy-tetrahydrodipicolinate synthase [EC:4.3.3.7] [RN:R10147]	Lysine biosynthesis, DAP dehydrogenase pathway, aspartate => lysine	Organic Nitrogen	Amino Acid metabolism	NA
P497	Father	P497_bin.34.strict_PS1904	K01714	2	MK	4-hydroxy-tetrahydrodipicolinate synthase [EC:4.3.3.7] [RN:R10147]	Lysine biosynthesis, DAP aminotransferase pathway, aspartate => lysine	Organic Nitrogen	Amino Acid metabolism	NA
P497	Father	P497_bin.34.strict_PS1904	K01939	2	M	adenylosuccinate synthase [EC:6.3.4.4] [RN:R01135]	Adenine ribonucleotide biosynthesis, IMP => ADP,ATP	MISC	Regulation systems	Nucleotide
P497	Father	P497_bin.37.orig_PS1927	I39	2	M	interact with endopeptidases regardless of catalytic type	Mammalian alpha-macroglobulin and other large homologous proteins that interact with endopeptidases regardless of catalytic type	Organic Nitrogen	Peptidase	NA
P497	Father	P497_bin.37.orig_PS1927	K01190	2	MK	beta-galactosidase	Galactose metabolism	carbon utilization (Woodcroft)	Sugar degradation	lactose degradation
P497	Father	P497_bin.37.orig_PS1927	K02557	2	M	chemotaxis protein MotB	Flagellar Assembly	MISC	ZOther functions	NA
P497	Father	P497_bin.39.orig_PS1932	K01902	2	M	succinyl-CoA synthetase [EC:6.2.1.5] [RN:R00405]	Citrate cycle (TCA cycle, Krebs cycle)	carbon utilization	Carbon metabolism	TCA
P497	Father	P497_bin.39.orig_PS1932	K01902	2	M	succinyl-CoA synthetase [EC:6.2.1.5] [RN:R00405]	Citrate cycle, second carbon oxidation, 2-oxoglutarate => oxaloacetate	carbon utilization	Carbon metabolism	TCA
P497	Father	P497_bin.39.orig_PS1932	K01902	2	M	succinyl-CoA synthetase [EC:6.2.1.5] [RN:R00405]	Incomplete reductive citrate cycle, acetyl-CoA => oxoglutarate	carbon utilization	Carbon metabolism	TCA
P497	Father	P497_bin.39.orig_PS1932	K01902	2	M	succinyl-CoA synthetase [EC:6.2.1.5] [RN:R00405]	Reductive citrate cycle (Arnon-Buchanan cycle)	Energy	Energy metabolism	NA
P497	Father	P497_bin.39.orig_PS1932	K01902	2	M	succinyl-CoA synthetase [EC:6.2.1.5] [RN:R00405]	Dicarboxylate-hydroxybutyrate cycle	Energy	Energy metabolism	NA
P497	Father	P497_bin.39.orig_PS1932	K00602	2	MK	phosphoribosylaminoimidazolecarboxamide formyltransferase / IMP cyclohydrolase [EC:2.1.2.3 3.5.4.10] [RN:R04560 R01127]	Inosine monophosphate biosynthesis, PRPP + glutamine => IMP	MISC	Regulation systems	Nucleotide
P497	Father	P497_bin.39.orig_PS1932	K00963	2	M	UTP--glucose-1-phosphate uridylyltransferase [EC:2.7.7.9] [RN:R00289]	Nucleotide sugar biosynthesis, glucose => UDP-glucose	MISC	Regulation systems	Nucleotide
P497	Father	P497_bin.39.orig_PS1932	K00963	2	M	UGP2; Glc-1P -> UDP-Glc [EC:2.7.7.9]	Nucleotide sugar biosynthesis, eukaryotes	MISC	Regulation systems	Nucleotide
P497	Father	P497_bin.42.orig_PS1940	M18	2	M	Catlytic type: Metallo; acting on N-terminal leucine and most other amino acids	Metalloaminopeptidases	Organic Nitrogen	Peptidase	NA
P497	Father	P497_bin.42.orig_PS1940	K01243	2	MK	S-adenosylhomocysteine/5'-methylthioadenosine nucleosidase [EC:3.2.2.9] [RN:R00194]	Cysteine biosynthesis, methionine => cysteine	Organic Nitrogen	Amino Acid metabolism	NA
P497	Father	P497_bin.8.orig_PS1957	K02914	2	M	large subunit ribosomal protein L34	Ribosome, bacteria	MISC	Regulation systems	NA
P500	Father	P500_bin.13.orig_PS1965	K01885	2	MK	glutamyl-tRNA synthetase [EC:6.1.1.17] [RN:R05578]	Siroheme biosynthesis, glutamate => siroheme	MISC	Co-factor biosynthesis	NA
P500	Father	P500_bin.13.orig_PS1965	K05884	2	M	L-2-hydroxycarboxylate dehydrogenase (NAD+) [EC:1.1.1.337] [RN:R07136]	Coenzyme M biosynthesis	Energy	Energy metabolism	NA
P500	Father	P500_bin.13.orig_PS1965	K00027	2	M	malate dehydrogenase (oxaloacetate-decarboxylating)	TCA /Reductive TCA	carbon utilization	Carbon metabolism	TCA
P500	Father	P500_bin.13.orig_PS1965	K00052	2	M	3-isopropylmalate dehydrogenase [EC:1.1.1.85] [RN:R04426]	Leucine biosynthesis, 2-oxoisovalerate => 2-oxoisocaproate	Organic Nitrogen	Amino Acid metabolism	NA
P500	Father	P500_bin.13.orig_PS1965	K00052	2	M	leuB; 3-isopropylmalate dehydrogenase [EC:1.1.1.85] [RN:R00994]	Isoleucine biosynthesis, pyruvate => 2-oxobutanoate	Organic Nitrogen	Amino Acid metabolism	NA
P500	Father	P500_bin.13.orig_PS1965	K01649	2	MK	2-isopropylmalate synthase [EC:2.3.3.13] [RN:R01213]	Leucine biosynthesis, 2-oxoisovalerate => 2-oxoisocaproate	Organic Nitrogen	Amino Acid metabolism	NA
P500	Father	P500_bin.13.orig_PS1965	K00549	2	MK	methionine synthase [EC:2.1.1.13 2.1.1.14] [RN:R00946 R04405]	Methionine biosynthesis, apartate => homoserine => methionine	Organic Nitrogen	Amino Acid metabolism	NA
P500	Father	P500_bin.13.orig_PS1965	K01596	2	M	phosphoenolpyruvate carboxykinase [EC:4.1.1.32 4.1.1.49] [RN:R00431 R00726 R00341]	Gluconeogenesis, oxaloacetate => fructose-6P	carbon utilization	Carbon metabolism	glycolysis
P500	Father	P500_bin.13.orig_PS1965	K02963	2	M	small subunit ribosomal protein S18	Ribosome, bacteria	MISC	Regulation systems	NA
P500	Father	P500_bin.23.orig_PS1995	K00290	2	MK	saccharopine dehydrogenase, L-lysine forming [EC:1.5.1.7] [RN:R00715]	Lysine biosynthesis, AAA pathway, 2-oxoglutarate => 2-aminoadipate => lysine	Organic Nitrogen	Amino Acid metabolism	NA
P500	Father	P500_bin.23.orig_PS1995	K00290	2	MK	saccharopine dehydrogenase [EC:1.5.1.7] [RN:R00715]	Lysine degradation, lysine => saccharopine => acetoacetyl-CoA	Organic Nitrogen	Amino Acid metabolism	NA
P500	Father	P500_bin.23.orig_PS1995	K00558	1	M	DNA (cytosine-5-)-methyltransferase [EC:2.1.1.37] [RN:R04858]	Methionine degradation	Organic Nitrogen	Amino Acid metabolism	NA
P500	Father	P500_bin.34.orig_PS2035	K03856	2	M	3-deoxy-7-phosphoheptulonate synthase [EC:2.5.1.54] [RN:R01826]	Shikimate pathway, phosphoenolpyruvate + erythrose-4P => chorismate	Organic Nitrogen	Amino Acid metabolism	NA
P500	Father	P500_bin.34.orig_PS2035	K00789	2	M	S-adenosylmethionine synthetase [EC:2.5.1.6] [RN:R00177]	Cysteine biosynthesis, methionine => cysteine	Organic Nitrogen	Amino Acid metabolism	NA
P500	Father	P500_bin.34.orig_PS2035	K00789	2	M	S-adenosylmethionine synthetase [EC:2.5.1.6] [RN:R00177]	Methionine degradation	Organic Nitrogen	Amino Acid metabolism	NA
P500	Father	P500_bin.34.orig_PS2035	K01190	2	MK	beta-galactosidase	Galactose metabolism	carbon utilization (Woodcroft)	Sugar degradation	lactose degradation
P500	Father	P500_bin.34.orig_PS2036	M26	2	M	Catlytic type: Metallo; cleaves the heavy chain of human IgA1 at the Pro227-Thr228 bond; tightly associated with the bacterial cell surface	Endopeptidases	Organic Nitrogen	Peptidase	NA
P500	Father	P500_bin.34.orig_PS2036	M18	2	M	Catlytic type: Metallo; acting on N-terminal leucine and most other amino acids	Metalloaminopeptidases	Organic Nitrogen	Peptidase	NA
P500	Father	P500_bin.34.orig_PS2036	K02004	2	M	ABC.CD.P;	Putative ABC transport system	Transporters	Transporters	NA
P500	Father	P500_bin.34.orig_PS2036	K02003	2	M	ABC.CD.A;	Putative ABC transport system	Transporters	Transporters	NA
P500	Father	P500_bin.7.strict_PS2064	C75	2	M	Catlytic type: Cysteine; cleaves off the C-terminus, and the N-terminus is cleaved by the signal peptidase, SpsB; contribute to the synthesis of bacterial autoinducing peptides by cleavage of precursor proteins	Endopeptidases	Organic Nitrogen	Peptidase	NA
P500	Father	P500_bin.7.strict_PS2064	GH13	2	M	GH13 alpha-amylase (EC 3.2.1.1); pullulanase (EC 3.2.1.41); cyclomaltodextrin glucanotransferase (EC 2.4.1.19); cyclomaltodextrinase (EC 3.2.1.54); trehalose-6-phosphate hydrolase (EC 3.2.1.93); oligo-alpha-glucosidase (EC 3.2.1.10); maltogenic amylase (EC 3.2.1.133); neopullulanase (EC 3.2.1.135); alpha-glucosidase (EC 3.2.1.20); maltotetraose-forming alpha-amylase (EC 3.2.1.60); isoamylase (EC …	Glycoside Hydrolases	carbon utilization	Carbohydrate metabolism	Starch Backbone Cleavage
P500	Father	P500_bin.7.strict_PS2064	K00847	2	M	fructokinase	Fructose and mannose metabolism	carbon utilization (Woodcroft)	Sugar degradation	fructose degradation
P500	Father	P500_bin.7.strict_PS2064	GH13	2	M	GH13 alpha-amylase (EC 3.2.1.1); pullulanase (EC 3.2.1.41); cyclomaltodextrin glucanotransferase (EC 2.4.1.19); cyclomaltodextrinase (EC 3.2.1.54); trehalose-6-phosphate hydrolase (EC 3.2.1.93); oligo-alpha-glucosidase (EC 3.2.1.10); maltogenic amylase (EC 3.2.1.133); neopullulanase (EC 3.2.1.135); alpha-glucosidase (EC 3.2.1.20); maltotetraose-forming alpha-amylase (EC 3.2.1.60); isoamylase (EC …	Glycoside Hydrolases	carbon utilization	Carbohydrate metabolism	Starch Backbone Cleavage
P500	Father	P500_bin.7.strict_PS2064	K02968	2	M	small subunit ribosomal protein S20	Ribosome, bacteria	MISC	Regulation systems	NA
P500	Father	P500_bin.7.strict_PS2064	K00558	1	M	DNA (cytosine-5-)-methyltransferase [EC:2.1.1.37] [RN:R04858]	Methionine degradation	Organic Nitrogen	Amino Acid metabolism	NA
P500	Father	P500_bin.7.strict_PS2064	K00558	1	M	DNA (cytosine-5-)-methyltransferase [EC:2.1.1.37] [RN:R04858]	Methionine degradation	Organic Nitrogen	Amino Acid metabolism	NA
P500	Father	P500_bin.7.strict_PS2064	GH13	1	M	GH13 alpha-amylase (EC 3.2.1.1); pullulanase (EC 3.2.1.41); cyclomaltodextrin glucanotransferase (EC 2.4.1.19); cyclomaltodextrinase (EC 3.2.1.54); trehalose-6-phosphate hydrolase (EC 3.2.1.93); oligo-alpha-glucosidase (EC 3.2.1.10); maltogenic amylase (EC 3.2.1.133); neopullulanase (EC 3.2.1.135); alpha-glucosidase (EC 3.2.1.20); maltotetraose-forming alpha-amylase (EC 3.2.1.60); isoamylase (EC …	Glycoside Hydrolases	carbon utilization	Carbohydrate metabolism	Starch Backbone Cleavage
P500	Father	P500_bin.7.strict_PS2064	GT2	1	M	GT2 cellulose synthase (EC 2.4.1.12); chitin synthase (EC 2.4.1.16); dolichyl-phosphate beta-D-mannosyltransferase (EC 2.4.1.83); dolichyl-phosphate beta-glucosyltransferase (EC 2.4.1.117); N-acetylglucosaminyltransferase (EC 2.4.1.-); N-acetylgalactosaminyltransferase (EC 2.4.1.-); hyaluronan synthase (EC 2.4.1.212); chitin oligosaccharide synthase (EC 2.4.1.-); beta-1,3-glucan synthase (EC 2.4.…	GlycosylTransferases	carbon utilization	Carbohydrate metabolism	NA
P500	Father	P500_bin.7.strict_PS2064	K00972	1	M	UAP1; GlcNAc-1P -> UDP-GlcNAc [EC:2.7.7.23]	Nucleotide sugar biosynthesis, eukaryotes	MISC	Regulation systems	Nucleotide
P500	Father	P500_bin.7.strict_PS2064	GT2	1	M	GT2 cellulose synthase (EC 2.4.1.12); chitin synthase (EC 2.4.1.16); dolichyl-phosphate beta-D-mannosyltransferase (EC 2.4.1.83); dolichyl-phosphate beta-glucosyltransferase (EC 2.4.1.117); N-acetylglucosaminyltransferase (EC 2.4.1.-); N-acetylgalactosaminyltransferase (EC 2.4.1.-); hyaluronan synthase (EC 2.4.1.212); chitin oligosaccharide synthase (EC 2.4.1.-); beta-1,3-glucan synthase (EC 2.4.…	GlycosylTransferases	carbon utilization	Carbohydrate metabolism	NA
P500	Father	P500_bin.7.strict_PS2064	K00031	1	M	isocitrate dehydrogenase [EC:1.1.1.42 1.1.1.41] [RN:R01899 R00268 R00267 R00709]	Citrate cycle (TCA cycle, Krebs cycle)	carbon utilization	Carbon metabolism	TCA
P500	Father	P500_bin.7.strict_PS2064	K00031	1	M	isocitrate dehydrogenase [EC:1.1.1.42 1.1.1.41] [RN:R01899 R00268 R00267 R00709]	Citrate cycle, first carbon oxidation, oxaloacetate => 2-oxoglutarate	carbon utilization	Carbon metabolism	TCA
P500	Father	P500_bin.7.strict_PS2064	K00031	1	M	isocitrate dehydrogenase [EC:1.1.1.42] [RN:R00267]	Reductive citrate cycle (Arnon-Buchanan cycle)	Energy	Energy metabolism	NA
P500	Father	P500_bin.7.strict_PS2064	K00031	1	M	isocitrate dehydrogenase [EC:1.1.1.42] [RN:R01899 R00268]	Methylaspartate cycle	Organic Nitrogen	Amino Acid metabolism	NA
P500	Father	P500_bin.7.strict_PS2064	K01939	1	M	adenylosuccinate synthase [EC:6.3.4.4] [RN:R01135]	Adenine ribonucleotide biosynthesis, IMP => ADP,ATP	MISC	Regulation systems	Nucleotide
P500	Father	P500_bin.7.strict_PS2064	K01733	1	MK	threonine synthase [EC:4.2.3.1] [RN:R01466]	Threonine biosynthesis, aspartate => homoserine => threonine	Organic Nitrogen	Amino Acid metabolism	NA
P500	Father	P500_bin.7.strict_PS2064	K00215	2	M	4-hydroxy-tetrahydrodipicolinate reductase [EC:1.17.1.8] [RN:R04198 R04199]	Lysine biosynthesis, succinyl-DAP pathway, aspartate => lysine	Organic Nitrogen	Amino Acid metabolism	NA
P500	Father	P500_bin.7.strict_PS2064	K00215	2	M	4-hydroxy-tetrahydrodipicolinate reductase [EC:1.17.1.8] [RN:R04198 R04199]	Lysine biosynthesis, acetyl-DAP pathway, aspartate => lysine	Organic Nitrogen	Amino Acid metabolism	NA
P500	Father	P500_bin.7.strict_PS2064	K00215	2	M	4-hydroxy-tetrahydrodipicolinate reductase [EC:1.17.1.8] [RN:R04198 R04199]	Lysine biosynthesis, DAP dehydrogenase pathway, aspartate => lysine	Organic Nitrogen	Amino Acid metabolism	NA
P500	Father	P500_bin.7.strict_PS2064	K00215	2	M	4-hydroxy-tetrahydrodipicolinate reductase [EC:1.17.1.8] [RN:R04198 R04199]	Lysine biosynthesis, DAP aminotransferase pathway, aspartate => lysine	Organic Nitrogen	Amino Acid metabolism	NA
P500	Father	P500_bin.7.strict_PS2064	K01714	2	MK	4-hydroxy-tetrahydrodipicolinate synthase [EC:4.3.3.7] [RN:R10147]	Lysine biosynthesis, succinyl-DAP pathway, aspartate => lysine	Organic Nitrogen	Amino Acid metabolism	NA
P500	Father	P500_bin.7.strict_PS2064	K01714	2	MK	4-hydroxy-tetrahydrodipicolinate synthase [EC:4.3.3.7] [RN:R10147]	Lysine biosynthesis, acetyl-DAP pathway, aspartate => lysine	Organic Nitrogen	Amino Acid metabolism	NA
P500	Father	P500_bin.7.strict_PS2064	K01714	2	MK	4-hydroxy-tetrahydrodipicolinate synthase [EC:4.3.3.7] [RN:R10147]	Lysine biosynthesis, DAP dehydrogenase pathway, aspartate => lysine	Organic Nitrogen	Amino Acid metabolism	NA
P500	Father	P500_bin.7.strict_PS2064	K01714	2	MK	4-hydroxy-tetrahydrodipicolinate synthase [EC:4.3.3.7] [RN:R10147]	Lysine biosynthesis, DAP aminotransferase pathway, aspartate => lysine	Organic Nitrogen	Amino Acid metabolism	NA
P500	Father	P500_bin.7.strict_PS2064	GH13	2	M	GH13 alpha-amylase (EC 3.2.1.1); pullulanase (EC 3.2.1.41); cyclomaltodextrin glucanotransferase (EC 2.4.1.19); cyclomaltodextrinase (EC 3.2.1.54); trehalose-6-phosphate hydrolase (EC 3.2.1.93); oligo-alpha-glucosidase (EC 3.2.1.10); maltogenic amylase (EC 3.2.1.133); neopullulanase (EC 3.2.1.135); alpha-glucosidase (EC 3.2.1.20); maltotetraose-forming alpha-amylase (EC 3.2.1.60); isoamylase (EC …	Glycoside Hydrolases	carbon utilization	Carbohydrate metabolism	Starch Backbone Cleavage
P500	Father	P500_bin.7.strict_PS2064	K10206	2	MK	LL-diaminopimelate aminotransferase [EC:2.6.1.83] [RN:R07613]	Lysine biosynthesis, DAP aminotransferase pathway, aspartate => lysine	Organic Nitrogen	Amino Acid metabolism	NA
P500	Father	P500_bin.7.strict_PS2064	K01778	2	M	diaminopimelate epimerase [EC:5.1.1.7] [RN:R02735]	Lysine biosynthesis, succinyl-DAP pathway, aspartate => lysine	Organic Nitrogen	Amino Acid metabolism	NA
P500	Father	P500_bin.7.strict_PS2064	K01778	2	M	diaminopimelate epimerase [EC:5.1.1.7] [RN:R02735]	Lysine biosynthesis, acetyl-DAP pathway, aspartate => lysine	Organic Nitrogen	Amino Acid metabolism	NA
P500	Father	P500_bin.7.strict_PS2064	K01778	2	M	diaminopimelate epimerase [EC:5.1.1.7] [RN:R02735]	Lysine biosynthesis, DAP aminotransferase pathway, aspartate => lysine	Organic Nitrogen	Amino Acid metabolism	NA
P500	Father	P500_bin.7.strict_PS2064	K02963	2	M	small subunit ribosomal protein S18	Ribosome, bacteria	MISC	Regulation systems	NA
P500	Father	P500_bin.7.strict_PS2069	K01624	2	MK	fructose-bisphosphate aldolase [EC:4.1.2.13] [RN:R01070]	Glycolysis (Embden-Meyerhof pathway), glucose => pyruvate	carbon utilization	Carbon metabolism	glycolysis
P500	Father	P500_bin.7.strict_PS2069	K01624	2	MK	fructose-bisphosphate aldolase [EC:4.1.2.13] [RN:R01070]	Gluconeogenesis, oxaloacetate => fructose-6P	carbon utilization	Carbon metabolism	glycolysis
P500	Father	P500_bin.7.strict_PS2069	K01624	2	MK	fructose-bisphosphate aldolase [EC:4.1.2.13] [RN:R01068 R01829]	Reductive pentose phosphate cycle (Calvin cycle)	Energy	Energy metabolism	NA
P500	Father	P500_bin.7.strict_PS2069	K01624	2	MK	fructose-bisphosphate aldolase [EC:4.1.2.13] [RN:R01068 R01829]	Reductive pentose phosphate cycle, glyceraldehyde-3P => ribulose-5P	Energy	Energy metabolism	NA
P500	Father	P500_bin.7.strict_PS2070	K00656	2	M	formate acetyltransferase (pyruvate-formate lyase )	pyruvate metabolism	carbon utilization	ZOther functions	NA
P500	Father	P500_bin.9.orig_PS2076	A36	1	M	Catlytic type: Aspartate; N-terminal propeptide is removed from the sigma factor E precursor	Endopeptidases	Organic Nitrogen	Peptidase	NA
P500	Father	P500_bin.9.orig_PS2076	K01885	1	MK	glutamyl-tRNA synthetase [EC:6.1.1.17] [RN:R05578]	Siroheme biosynthesis, glutamate => siroheme	MISC	Co-factor biosynthesis	NA
P500	Father	P500_bin.9.orig_PS2076	GT2	1	M	GT2 cellulose synthase (EC 2.4.1.12); chitin synthase (EC 2.4.1.16); dolichyl-phosphate beta-D-mannosyltransferase (EC 2.4.1.83); dolichyl-phosphate beta-glucosyltransferase (EC 2.4.1.117); N-acetylglucosaminyltransferase (EC 2.4.1.-); N-acetylgalactosaminyltransferase (EC 2.4.1.-); hyaluronan synthase (EC 2.4.1.212); chitin oligosaccharide synthase (EC 2.4.1.-); beta-1,3-glucan synthase (EC 2.4.…	GlycosylTransferases	carbon utilization	Carbohydrate metabolism	NA
P502	Father	P502_bin.17.orig_PS2101	K02897	2	M	large subunit ribosomal protein L25	Ribosome, bacteria	MISC	Regulation systems	NA
P502	Father	P502_bin.22.orig_PS2135	K01190	2	M	beta-galactosidase	Galactose metabolism	carbon utilization (Woodcroft)	Sugar degradation	lactose degradation
P502	Father	P502_bin.22.orig_PS2135	K00925	2	M	acetate kinase [EC:2.7.2.1] [RN:R00315]	Phosphate acetyltransferase-acetate kinase pathway, acetyl-CoA => acetate	carbon utilization	ZOther functions	NA
P502	Father	P502_bin.22.orig_PS2135	K00925	2	M	acetate kinase [EC:2.7.2.1] [RN:R00315]	Methanogenesis, acetate => methane	Energy	Energy metabolism	NA
P502	Father	P502_bin.22.orig_PS2135	K03523	2	M	bioY; biotin transport system substrate-specific component	Biotin transport system	Transporters	Transporters	NA
P502	Father	P502_bin.22.orig_PS2135	K03523	2	M	bioY; biotin transport system substrate-specific component	Energy-coupling factor transport system	Transporters	Transporters	NA
P502	Father	P502_bin.24.orig_PS2143	S15	2	M	Catlytic type: Serine; cleaves Xaa-Pro from the N-terminus of peptides provided that there is not a Pro in the P2 or P1 positions; plays important role in degradation of casein	Xaa-Pro dipeptidyl peptidase and its homologues	Organic Nitrogen	Peptidase	NA
P502	Father	P502_bin.27.orig_PS2155	K00548	2	M	methionine synthase [EC:2.1.1.13 2.1.1.14] [RN:R00946 R04405]	Methionine biosynthesis, apartate => homoserine => methionine	Organic Nitrogen	Amino Acid metabolism	NA
P502	Father	P502_bin.27.orig_PS2155	K00651	2	M	homoserine O-succinyltransferase [EC:2.3.1.46] [RN:R01777]	Methionine biosynthesis, apartate => homoserine => methionine	Organic Nitrogen	Amino Acid metabolism	NA
P502	Father	P502_bin.28.orig_PS2157	K01885	2	MK	glutamyl-tRNA synthetase [EC:6.1.1.17] [RN:R05578]	Siroheme biosynthesis, glutamate => siroheme	MISC	Co-factor biosynthesis	NA
P502	Father	P502_bin.28.orig_PS2157	K05884	2	M	L-2-hydroxycarboxylate dehydrogenase (NAD+) [EC:1.1.1.337] [RN:R07136]	Coenzyme M biosynthesis	Energy	Energy metabolism	NA
P502	Father	P502_bin.28.orig_PS2157	K00027	2	M	malate dehydrogenase (oxaloacetate-decarboxylating)	TCA /Reductive TCA	carbon utilization	Carbon metabolism	TCA
P502	Father	P502_bin.28.orig_PS2157	K00052	2	M	3-isopropylmalate dehydrogenase [EC:1.1.1.85] [RN:R04426]	Leucine biosynthesis, 2-oxoisovalerate => 2-oxoisocaproate	Organic Nitrogen	Amino Acid metabolism	NA
P502	Father	P502_bin.28.orig_PS2157	K00052	2	M	leuB; 3-isopropylmalate dehydrogenase [EC:1.1.1.85] [RN:R00994]	Isoleucine biosynthesis, pyruvate => 2-oxobutanoate	Organic Nitrogen	Amino Acid metabolism	NA
P502	Father	P502_bin.28.orig_PS2157	K01649	2	MK	2-isopropylmalate synthase [EC:2.3.3.13] [RN:R01213]	Leucine biosynthesis, 2-oxoisovalerate => 2-oxoisocaproate	Organic Nitrogen	Amino Acid metabolism	NA
P502	Father	P502_bin.28.orig_PS2157	K00549	2	MK	methionine synthase [EC:2.1.1.13 2.1.1.14] [RN:R00946 R04405]	Methionine biosynthesis, apartate => homoserine => methionine	Organic Nitrogen	Amino Acid metabolism	NA
P502	Father	P502_bin.29.orig_PS2163	K00558	2	M	DNA (cytosine-5-)-methyltransferase [EC:2.1.1.37] [RN:R04858]	Methionine degradation	Organic Nitrogen	Amino Acid metabolism	NA
P502	Father	P502_bin.29.orig_PS2163	K00789	2	M	S-adenosylmethionine synthetase [EC:2.5.1.6] [RN:R00177]	Cysteine biosynthesis, methionine => cysteine	Organic Nitrogen	Amino Acid metabolism	NA
P502	Father	P502_bin.29.orig_PS2163	K00789	2	M	S-adenosylmethionine synthetase [EC:2.5.1.6] [RN:R00177]	Methionine degradation	Organic Nitrogen	Amino Acid metabolism	NA
P502	Father	P502_bin.29.orig_PS2163	K00558	2	M	DNA (cytosine-5-)-methyltransferase [EC:2.1.1.37] [RN:R04858]	Methionine degradation	Organic Nitrogen	Amino Acid metabolism	NA
P502	Father	P502_bin.29.orig_PS2163	K15635	1	M	phosphoglycerate mutase [EC:5.4.2.11 5.4.2.12] [RN:R01518]	Glycolysis (Embden-Meyerhof pathway), glucose => pyruvate	carbon utilization	Carbon metabolism	glycolysis
P502	Father	P502_bin.29.orig_PS2163	K15635	1	M	phosphoglycerate mutase [EC:5.4.2.11 5.4.2.12] [RN:R01518]	Glycolysis, core module involving three-carbon compounds	carbon utilization	Carbon metabolism	glycolysis
P502	Father	P502_bin.29.orig_PS2163	K15635	1	M	phosphoglycerate mutase [EC:5.4.2.11 5.4.2.12] [RN:R01518]	Gluconeogenesis, oxaloacetate => fructose-6P	carbon utilization	Carbon metabolism	glycolysis
P502	Father	P502_bin.29.orig_PS2163	K00963	1	M	UTP--glucose-1-phosphate uridylyltransferase [EC:2.7.7.9] [RN:R00289]	Nucleotide sugar biosynthesis, glucose => UDP-glucose	MISC	Regulation systems	Nucleotide
P502	Father	P502_bin.29.orig_PS2163	K00963	1	M	UGP2; Glc-1P -> UDP-Glc [EC:2.7.7.9]	Nucleotide sugar biosynthesis, eukaryotes	MISC	Regulation systems	Nucleotide
P502	Father	P502_bin.29.orig_PS2163	K04486	1	M	histidinol-phosphatase [EC:3.1.3.15] [RN:R03013]	Histidine biosynthesis, PRPP => histidine	Organic Nitrogen	Amino Acid metabolism	NA
P502	Father	P502_bin.29.orig_PS2163	K00286	1	MK	pyrroline-5-carboxylate reductase [EC:1.5.1.2] [RN:R01251]	Proline biosynthesis, glutamate => proline	Organic Nitrogen	Amino Acid metabolism	NA
P502	Father	P502_bin.29.orig_PS2167	K02956	2	M	small subunit ribosomal protein S15	Ribosome, bacteria	MISC	Regulation systems	NA
P502	Father	P502_bin.29.orig_PS2167	K02956	2	M	small subunit ribosomal protein S15	Ribosome, archaea	MISC	Regulation systems	NA
P502	Father	P502_bin.29.orig_PS2167	K00016	2	M	L-lactate dehydrogenase	fermentation-	carbon utilization	ZOther functions	NA
P502	Father	P502_bin.4.orig_PS2193	K00615	2	MK	transketolase [EC:2.2.1.1] [RN:R01641]	Pentose phosphate pathway (Pentose phosphate cycle)	carbon utilization	Carbon metabolism	pentose pathway
P502	Father	P502_bin.4.orig_PS2193	K00615	2	MK	transketolase [EC:2.2.1.1] [RN:R01830 R01641]	Pentose phosphate pathway, non-oxidative phase, fructose 6P => ribose 5P	carbon utilization	Carbon metabolism	pentose pathway
P502	Father	P502_bin.4.orig_PS2193	K00615	2	MK	transketolase [EC:2.2.1.1] [RN:R01067 R01641]	Reductive pentose phosphate cycle (Calvin cycle)	Energy	Energy metabolism	NA
P502	Father	P502_bin.4.orig_PS2193	K00615	2	MK	transketolase [EC:2.2.1.1] [RN:R01067 R01641]	Reductive pentose phosphate cycle, glyceraldehyde-3P => ribulose-5P	Energy	Energy metabolism	NA
P502	Father	P502_bin.4.orig_PS2193	K00615	2	MK	transketolase [EC:2.2.1.1] [RN:R01641]	Pentose phosphate pathway (Pentose phosphate cycle)	carbon utilization	Carbon metabolism	pentose pathway
P502	Father	P502_bin.4.orig_PS2193	K00615	2	MK	transketolase [EC:2.2.1.1] [RN:R01830 R01641]	Pentose phosphate pathway, non-oxidative phase, fructose 6P => ribose 5P	carbon utilization	Carbon metabolism	pentose pathway
P502	Father	P502_bin.4.orig_PS2193	K00615	2	MK	transketolase [EC:2.2.1.1] [RN:R01067 R01641]	Reductive pentose phosphate cycle (Calvin cycle)	Energy	Energy metabolism	NA
P502	Father	P502_bin.4.orig_PS2193	K00615	2	MK	transketolase [EC:2.2.1.1] [RN:R01067 R01641]	Reductive pentose phosphate cycle, glyceraldehyde-3P => ribulose-5P	Energy	Energy metabolism	NA
P502	Father	P502_bin.5.orig_PS2195	GH13	2	M	GH13 alpha-amylase (EC 3.2.1.1); pullulanase (EC 3.2.1.41); cyclomaltodextrin glucanotransferase (EC 2.4.1.19); cyclomaltodextrinase (EC 3.2.1.54); trehalose-6-phosphate hydrolase (EC 3.2.1.93); oligo-alpha-glucosidase (EC 3.2.1.10); maltogenic amylase (EC 3.2.1.133); neopullulanase (EC 3.2.1.135); alpha-glucosidase (EC 3.2.1.20); maltotetraose-forming alpha-amylase (EC 3.2.1.60); isoamylase (EC …	Glycoside Hydrolases	carbon utilization	Carbohydrate metabolism	Starch Backbone Cleavage
P502	Father	P502_bin.5.orig_PS2195	K02899	2	M	large subunit ribosomal protein L27	Ribosome, bacteria	MISC	Regulation systems	NA
P502	Father	P502_bin.5.orig_PS2195	K02888	2	M	large subunit ribosomal protein L21	Ribosome, bacteria	MISC	Regulation systems	NA
P502	Father	P502_bin.5.orig_PS2195	K01607	2	MK	pcaC; 4-carboxymuconolactone decarboxylase [EC:4.1.1.44]	protocatechuate degradation, protocatechuate => 3-oxoadipate	carbon utilization	ZOther functions	NA
P502	Father	P502_bin.5.orig_PS2195	K02959	2	M	small subunit ribosomal protein S16	Ribosome, bacteria	MISC	Regulation systems	NA
P502	Father	P502_bin.5.orig_PS2195	K06209	2	M	chorismate mutase [EC:5.4.99.5] [RN:R01715]	Phenylalanine biosynthesis, chorismate => phenylalanine	Organic Nitrogen	Amino Acid metabolism	NA
P502	Father	P502_bin.5.orig_PS2195	K06209	2	M	chorismate mutase [EC:5.4.99.5] [RN:R01715]	Tyrosine biosynthesis, chorismate => tyrosine	Organic Nitrogen	Amino Acid metabolism	NA
P502	Father	P502_bin.5.orig_PS2195	A08	2	M	Catlytic type: Aspartate; cleavage site is known as the 'lipobox sequence' and is Leu-Xaa-YaaCys in which Xaa is Ala or Ser and Yaa is Gly or Ala; essential step in the production of the bacterial cell wall	Endopeptidase, the bacterial signal peptidase II	Organic Nitrogen	Peptidase	NA
P502	Father	P502_bin.5.orig_PS2195	K02956	2	M	small subunit ribosomal protein S15	Ribosome, bacteria	MISC	Regulation systems	NA
P502	Father	P502_bin.5.orig_PS2195	K02956	2	M	small subunit ribosomal protein S15	Ribosome, archaea	MISC	Regulation systems	NA
P502	Father	P502_bin.9.orig_PS2214	K01955	2	MK	carbamoyl-phosphate synthase [EC:6.3.5.5] [RN:R00575]	Uridine monophosphate biosynthesis, glutamine (+ PRPP) => UMP	MISC	Regulation systems	Nucleotide
P502	Father	P502_bin.9.orig_PS2214	C110	2	M	Catlytic type: Cysteine	Cysteine endopeptidases	Organic Nitrogen	Peptidase	NA
P502	Father	P502_bin.9.orig_PS2214	K01755	2	MK	argininosuccinate lyase [EC:4.3.2.1] [RN:R01086]	Urea cycle	Organic Nitrogen	Amino Acid metabolism	NA
P502	Father	P502_bin.9.orig_PS2214	K02004	2	M	ABC.CD.P;	Putative ABC transport system	Transporters	Transporters	NA
P502	Father	P502_bin.9.orig_PS2214	K02003	2	M	ABC.CD.A;	Putative ABC transport system	Transporters	Transporters	NA
P502	Father	P502_bin.9.orig_PS2214	GT2	2	M	GT2 cellulose synthase (EC 2.4.1.12); chitin synthase (EC 2.4.1.16); dolichyl-phosphate beta-D-mannosyltransferase (EC 2.4.1.83); dolichyl-phosphate beta-glucosyltransferase (EC 2.4.1.117); N-acetylglucosaminyltransferase (EC 2.4.1.-); N-acetylgalactosaminyltransferase (EC 2.4.1.-); hyaluronan synthase (EC 2.4.1.212); chitin oligosaccharide synthase (EC 2.4.1.-); beta-1,3-glucan synthase (EC 2.4.…	GlycosylTransferases	carbon utilization	Carbohydrate metabolism	NA
P502	Father	P502_bin.9.orig_PS2214	S15	2	M	Catlytic type: Serine; cleaves Xaa-Pro from the N-terminus of peptides provided that there is not a Pro in the P2 or P1 positions; plays important role in degradation of casein	Xaa-Pro dipeptidyl peptidase and its homologues	Organic Nitrogen	Peptidase	NA
P502	Father	P502_bin.9.orig_PS2214	GH43	2	MK	GH43 beta-xylosidase (EC 3.2.1.37); alpha-L-arabinofuranosidase (EC 3.2.1.55); xylanase (EC 3.2.1.8); alpha-1,2-L-arabinofuranosidase (EC 3.2.1.-); exo-alpha-1,5-L-arabinofuranosidase (EC 3.2.1.-); [inverting] exo-alpha-1,5-L-arabinanase (EC 3.2.1.-); beta-1,3-xylosidase (EC 3.2.1.-); [inverting] exo-alpha-1,5-L-arabinanase (EC 3.2.1.-); [inverting] endo-alpha-1,5-L-arabinanase (EC 3.2.1.99); exo…	Glycoside Hydrolases	carbon utilization	Carbohydrate metabolism	Xyloglucan Oligo Cleavage (Hemicellulose), Arabinan Backbone Cleavage, Arabinan Oligo Cleavage
P502	Father	P502_bin.9.orig_PS2214	K02004	2	M	ABC.CD.P;	Putative ABC transport system	Transporters	Transporters	NA
P502	Father	P502_bin.9.orig_PS2214	K02003	2	M	ABC.CD.A;	Putative ABC transport system	Transporters	Transporters	NA
P502	Father	P502_bin.9.orig_PS2214	K04069	2	M	pyruvate formate lyase activating enzyme	pyruvate metabolism	carbon utilization	ZOther functions	NA
P502	Father	P502_bin.9.orig_PS2214	K00656	2	M	formate acetyltransferase (pyruvate-formate lyase )	pyruvate metabolism	carbon utilization	ZOther functions	NA
P502	Father	P502_bin.9.orig_PS2214	K01006	2	MK	pyruvate,orthophosphate dikinase [EC:2.7.9.1] [RN:R00206]	Reductive citrate cycle (Arnon-Buchanan cycle)	Energy	Energy metabolism	NA
P502	Father	P502_bin.9.orig_PS2214	M24A	2	M	Catlytic type: Metallo; cleave the Met-Xaa (where Xaa is any amino acid) bond in the removal of the initiating N-terminal methionine from newly synthesized proteins; essential for the removal of the initiating methionine of many proteins, acting co-translationally in association with the ribosomes	Exopeptidases that require co-catalytic ions of cobalt or manganese	Organic Nitrogen	Peptidase	NA
P502	Father	P502_bin.9.orig_PS2214	K00762	2	MK	orotate phosphoribosyltransferase [EC:2.4.2.10] [RN:R01870]	Uridine monophosphate biosynthesis, glutamine (+ PRPP) => UMP	MISC	Regulation systems	Nucleotide
P502	Father	P502_bin.9.orig_PS2214	K17828	2	M	dihydroorotate dehydrogenase [EC:1.3.1.14] [RN:R01869]	Uridine monophosphate biosynthesis, glutamine (+ PRPP) => UMP	MISC	Regulation systems	Nucleotide
P502	Father	P502_bin.9.orig_PS2214	K01591	2	M	orotidine-5'-phosphate decarboxylase [EC:4.1.1.23] [RN:R00965]	Uridine monophosphate biosynthesis, glutamine (+ PRPP) => UMP	MISC	Regulation systems	Nucleotide
P502	Father	P502_bin.9.orig_PS2215	GT2	2	M	GT2 cellulose synthase (EC 2.4.1.12); chitin synthase (EC 2.4.1.16); dolichyl-phosphate beta-D-mannosyltransferase (EC 2.4.1.83); dolichyl-phosphate beta-glucosyltransferase (EC 2.4.1.117); N-acetylglucosaminyltransferase (EC 2.4.1.-); N-acetylgalactosaminyltransferase (EC 2.4.1.-); hyaluronan synthase (EC 2.4.1.212); chitin oligosaccharide synthase (EC 2.4.1.-); beta-1,3-glucan synthase (EC 2.4.…	GlycosylTransferases	carbon utilization	Carbohydrate metabolism	NA
P505	Father	P505_bin.13.permissive_PS2223	K00558	2	M	DNA (cytosine-5-)-methyltransferase [EC:2.1.1.37] [RN:R04858]	Methionine degradation	Organic Nitrogen	Amino Acid metabolism	NA
P505	Father	P505_bin.13.permissive_PS2223	K00297	2	M	methylenetetrahydrofolate reductase (NADPH) [EC:1.5.1.20] [RN:R07168]	Reductive acetyl-CoA pathway (Wood-Ljungdahl pathway)	Energy	Energy metabolism	NA
P505	Father	P505_bin.13.permissive_PS2223	K00548	2	M	methionine synthase [EC:2.1.1.13 2.1.1.14] [RN:R00946 R04405]	Methionine biosynthesis, apartate => homoserine => methionine	Organic Nitrogen	Amino Acid metabolism	NA
P505	Father	P505_bin.15.strict_PS2227	K03518	2	M	carbon-monoxide dehydrogenase small subunit	Acetyl-CoA pathway	Energy	Energy metabolism	NA
P505	Father	P505_bin.15.strict_PS2227	K00140	2	MK	malonate-semialdehyde dehydrogenase (acetylating) [EC:1.2.1.18] [RN:R00740]	Malonate semialdehyde pathway, propanoyl-CoA => acetyl-CoA	Energy	Energy metabolism	NA
P505	Father	P505_bin.15.strict_PS2227	K03394	2	M	cobI-cbiL; precorrin-2/cobalt-factor-2 C20-methyltransferase [EC:2.1.1.130 2.1.1.151]	Cobalamin biosynthesis, precorrin2 => cobinamide	MISC	Co-factor biosynthesis	NA
P505	Father	P505_bin.15.strict_PS2227	K03394	2	M	cobI-cbiL; precorrin-2/cobalt-factor-2 C20-methyltransferase [EC:2.1.1.130 2.1.1.151]	Cobalamin biosynthesis, precorrin2 => cobinamide	MISC	Co-factor biosynthesis	NA
P505	Father	P505_bin.15.strict_PS2227	K06209	2	M	chorismate mutase [EC:5.4.99.5] [RN:R01715]	Phenylalanine biosynthesis, chorismate => phenylalanine	Organic Nitrogen	Amino Acid metabolism	NA
P505	Father	P505_bin.15.strict_PS2227	K06209	2	M	chorismate mutase [EC:5.4.99.5] [RN:R01715]	Tyrosine biosynthesis, chorismate => tyrosine	Organic Nitrogen	Amino Acid metabolism	NA
P505	Father	P505_bin.15.strict_PS2227	S55	2	M	Catlytic type: Serine	Endopeptidases	Organic Nitrogen	Peptidase	NA
P505	Father	P505_bin.15.strict_PS2227	K00847	2	M	fructokinase	Fructose and mannose metabolism	carbon utilization (Woodcroft)	Sugar degradation	fructose degradation
P505	Father	P505_bin.15.strict_PS2227	K01885	2	MK	glutamyl-tRNA synthetase [EC:6.1.1.17] [RN:R05578]	Siroheme biosynthesis, glutamate => siroheme	MISC	Co-factor biosynthesis	NA
P505	Father	P505_bin.15.strict_PS2228	K02911	2	M	large subunit ribosomal protein L32	Ribosome, bacteria	MISC	Regulation systems	NA
P505	Father	P505_bin.15.strict_PS2228	K00937	2	M	polyphosphate kinase ???	Cytochrome d ubiquinol oxidase	Energy	Energy metabolism	NA
P505	Father	P505_bin.15.strict_PS2228	K02050	2	M	ABC.SN.P; sulfonate/nitrate/taurine transport system permease protein	NitT/TauT family transport system	Transporters	Transporters	NA
P505	Father	P505_bin.15.strict_PS2228	K02049	2	M	ABC.SN.A; sulfonate/nitrate/taurine transport system ATP-binding protein	NitT/TauT family transport system	Transporters	Transporters	NA
P505	Father	P505_bin.15.strict_PS2228	M95	2	M	Catlytic type: Metallo; member is abylysin (Pyrococcus abyssi)	NA	Organic Nitrogen	Peptidase	NA
P505	Father	P505_bin.15.strict_PS2229	K02003	2	M	ABC.CD.A;	Putative ABC transport system	Transporters	Transporters	NA
P505	Father	P505_bin.16.strict_PS2231	GT2	2	M	GT2 cellulose synthase (EC 2.4.1.12); chitin synthase (EC 2.4.1.16); dolichyl-phosphate beta-D-mannosyltransferase (EC 2.4.1.83); dolichyl-phosphate beta-glucosyltransferase (EC 2.4.1.117); N-acetylglucosaminyltransferase (EC 2.4.1.-); N-acetylgalactosaminyltransferase (EC 2.4.1.-); hyaluronan synthase (EC 2.4.1.212); chitin oligosaccharide synthase (EC 2.4.1.-); beta-1,3-glucan synthase (EC 2.4.…	GlycosylTransferases	carbon utilization	Carbohydrate metabolism	NA
P505	Father	P505_bin.16.strict_PS2231	K02959	2	M	small subunit ribosomal protein S16	Ribosome, bacteria	MISC	Regulation systems	NA
P505	Father	P505_bin.16.strict_PS2231	K01243	2	MK	S-adenosylhomocysteine/5'-methylthioadenosine nucleosidase [EC:3.2.2.9] [RN:R00194]	Cysteine biosynthesis, methionine => cysteine	Organic Nitrogen	Amino Acid metabolism	NA
P505	Father	P505_bin.16.strict_PS2232	K02026	2	M	ABC.MS.P1; multiple sugar transport system permease protein	Putative multiple sugar transport system	Transporters	Transporters	NA
P505	Father	P505_bin.16.strict_PS2232	K00132	2	MK	acetaldehyde dehydrogenase (acetylating)	fermentation-	carbon utilization	ZOther functions	NA
P505	Father	P505_bin.16.strict_PS2232	S51	2	M	Catlytic type: Serine; hydrolyses Asp-Xaa dipeptides in which Xaa is not Glu, Asn or Gln; nutritional function in bacteria	Exopeptidases that hydrolyse alpha-aspartyl bonds	Organic Nitrogen	Peptidase	NA
P505	Father	P505_bin.21.strict_PS2255	K01992	1	M	ABC-2.P; ABC-2 type transport system permease protein	ABC-2 type transport system	Transporters	Transporters	NA
P505	Father	P505_bin.21.strict_PS2256	K01520	2	M	dUTP pyrophosphatase [EC:3.6.1.23] [RN:R02100]	Pyrimidine deoxyribonuleotide biosynthesis, CDP/CTP => dCDP/dCTP,dTDP/dTTP	MISC	Regulation systems	Nucleotide
P505	Father	P505_bin.23.permissive_PS2260	K01810	2	M	glucose-6-phosphate isomerase [EC:5.3.1.9] [RN:R02740 R02739]	Pentose phosphate pathway (Pentose phosphate cycle)	carbon utilization	Carbon metabolism	pentose pathway
P505	Father	P505_bin.23.permissive_PS2260	K01810	2	M	glucose-6-phosphate isomerase [EC:5.3.1.9] [RN:R02740]	Glycolysis (Embden-Meyerhof pathway), glucose => pyruvate	carbon utilization	Carbon metabolism	glycolysis
P505	Father	P505_bin.23.permissive_PS2260	K02029	2	M	ABC.PA.P; polar amino acid transport system permease protein	Putative polar amino acid transport system	Transporters	Transporters	NA
P505	Father	P505_bin.23.permissive_PS2260	K02029	2	M	ABC.PA.P; polar amino acid transport system permease protein	Putative polar amino acid transport system	Transporters	Transporters	NA
P505	Father	P505_bin.23.permissive_PS2260	K02030	2	M	ABC.PA.S; polar amino acid transport system substrate-binding protein	Putative polar amino acid transport system	Transporters	Transporters	NA
P505	Father	P505_bin.23.permissive_PS2260	K02030	2	M	ABC.PA.S; polar amino acid transport system substrate-binding protein	Putative polar amino acid transport system	Transporters	Transporters	NA
P505	Father	P505_bin.23.permissive_PS2260	K04486	2	M	histidinol-phosphatase [EC:3.1.3.15] [RN:R03013]	Histidine biosynthesis, PRPP => histidine	Organic Nitrogen	Amino Acid metabolism	NA
P505	Father	P505_bin.23.permissive_PS2260	K21636	2	MKE	ribonucleoside-triphosphate reductase [EC:1.17.4.2 1.1.98.6] [RN:R02022 R11636]	Pyrimidine deoxyribonuleotide biosynthesis, CDP/CTP => dCDP/dCTP,dTDP/dTTP	MISC	Regulation systems	Nucleotide
P505	Father	P505_bin.23.permissive_PS2260	K02899	2	M	large subunit ribosomal protein L27	Ribosome, bacteria	MISC	Regulation systems	NA
P505	Father	P505_bin.23.permissive_PS2260	K02888	2	M	large subunit ribosomal protein L21	Ribosome, bacteria	MISC	Regulation systems	NA
P505	Father	P505_bin.23.permissive_PS2260	K01938	2	M	formate--tetrahydrofolate ligase [EC:6.3.4.3] [RN:R00943]	Reductive acetyl-CoA pathway (Wood-Ljungdahl pathway)	Energy	Energy metabolism	NA
P505	Father	P505_bin.23.permissive_PS2261	GH13	2	M	GH13 alpha-amylase (EC 3.2.1.1); pullulanase (EC 3.2.1.41); cyclomaltodextrin glucanotransferase (EC 2.4.1.19); cyclomaltodextrinase (EC 3.2.1.54); trehalose-6-phosphate hydrolase (EC 3.2.1.93); oligo-alpha-glucosidase (EC 3.2.1.10); maltogenic amylase (EC 3.2.1.133); neopullulanase (EC 3.2.1.135); alpha-glucosidase (EC 3.2.1.20); maltotetraose-forming alpha-amylase (EC 3.2.1.60); isoamylase (EC …	Glycoside Hydrolases	carbon utilization	Carbohydrate metabolism	Starch Backbone Cleavage
P505	Father	P505_bin.26.strict_PS2267	A24A	2	M	Catlytic type: Aspartate; leader peptides are 5 - 8 residues long, rich in acidic amino acids, and immediately precede a 20-residue hydrophobic region; cleavage site is GlyPhe; process type 4 pilin precursor proteins (prepilins) to their mature forms by removal of leader peptides	Membrane-inserted endopeptidases	Organic Nitrogen	Peptidase	NA
P505	Father	P505_bin.26.strict_PS2267	K00873	2	M	pyruvate kinase [EC:2.7.1.40] [RN:R00430]	Guanine ribonucleotide biosynthesis IMP => GDP,GTP	MISC	Regulation systems	Nucleotide
P505	Father	P505_bin.26.strict_PS2267	K00873	2	M	pyruvate kinase [EC:2.7.1.40] [RN:R00200]	Adenine ribonucleotide biosynthesis, IMP => ADP,ATP	MISC	Regulation systems	Nucleotide
P505	Father	P505_bin.26.strict_PS2267	K00873	2	M	pyruvate kinase [EC:2.7.1.40] [RN:R00200]	Glycolysis (Embden-Meyerhof pathway), glucose => pyruvate	carbon utilization	Carbon metabolism	glycolysis
P505	Father	P505_bin.26.strict_PS2267	K00873	2	M	pyruvate kinase [EC:2.7.1.40] [RN:R00200]	Glycolysis, core module involving three-carbon compounds	carbon utilization	Carbon metabolism	glycolysis
P505	Father	P505_bin.26.strict_PS2267	K05810	2	M	polyphenol oxidase	polyphenols	carbon utilization	Carbon metabolism	Polyphenolics Cleavage
P505	Father	P505_bin.26.strict_PS2267	K19084	2	M	braE; bacitracin transport system permease protein	Bacitracin resistance, VraDE transporter	Transporters	Transporters	NA
P505	Father	P505_bin.26.strict_PS2267	K19083	2	M	braD; bacitracin transport system ATP-binding protein	Bacitracin resistance, VraDE transporter	Transporters	Transporters	NA
P505	Father	P505_bin.26.strict_PS2267	K19081	2	M	braS; two-component system, OmpR family, sensor histidine kinase BraS/BceS [EC:2.7.13.3]	Bacitracin resistance, VraDE transporter	Transporters	Transporters	NA
P505	Father	P505_bin.26.strict_PS2267	K19082	2	M	braR; two-component system, OmpR family, response regulator protein BraR/BceR	Bacitracin resistance, VraDE transporter	Transporters	Transporters	NA
P505	Father	P505_bin.26.strict_PS2268	K00789	1	M	S-adenosylmethionine synthetase [EC:2.5.1.6] [RN:R00177]	Cysteine biosynthesis, methionine => cysteine	Organic Nitrogen	Amino Acid metabolism	NA
P505	Father	P505_bin.26.strict_PS2268	K00789	1	M	S-adenosylmethionine synthetase [EC:2.5.1.6] [RN:R00177]	Methionine degradation	Organic Nitrogen	Amino Acid metabolism	NA
P505	Father	P505_bin.26.strict_PS2268	K01520	2	M	dUTP pyrophosphatase [EC:3.6.1.23] [RN:R02100]	Pyrimidine deoxyribonuleotide biosynthesis, CDP/CTP => dCDP/dCTP,dTDP/dTTP	MISC	Regulation systems	Nucleotide
P505	Father	P505_bin.28.strict_PS2271	M18	2	M	Catlytic type: Metallo; acting on N-terminal leucine and most other amino acids	Metalloaminopeptidases	Organic Nitrogen	Peptidase	NA
P505	Father	P505_bin.29.permissive_PS2288	K00615	2	MK	transketolase [EC:2.2.1.1] [RN:R01641]	Pentose phosphate pathway (Pentose phosphate cycle)	carbon utilization	Carbon metabolism	pentose pathway
P505	Father	P505_bin.29.permissive_PS2288	K00615	2	MK	transketolase [EC:2.2.1.1] [RN:R01830 R01641]	Pentose phosphate pathway, non-oxidative phase, fructose 6P => ribose 5P	carbon utilization	Carbon metabolism	pentose pathway
P505	Father	P505_bin.29.permissive_PS2288	K00615	2	MK	transketolase [EC:2.2.1.1] [RN:R01067 R01641]	Reductive pentose phosphate cycle (Calvin cycle)	Energy	Energy metabolism	NA
P505	Father	P505_bin.29.permissive_PS2288	K00615	2	MK	transketolase [EC:2.2.1.1] [RN:R01067 R01641]	Reductive pentose phosphate cycle, glyceraldehyde-3P => ribulose-5P	Energy	Energy metabolism	NA
P505	Father	P505_bin.29.permissive_PS2288	K00615	2	MK	transketolase [EC:2.2.1.1] [RN:R01641]	Pentose phosphate pathway (Pentose phosphate cycle)	carbon utilization	Carbon metabolism	pentose pathway
P505	Father	P505_bin.29.permissive_PS2288	K00615	2	MK	transketolase [EC:2.2.1.1] [RN:R01830 R01641]	Pentose phosphate pathway, non-oxidative phase, fructose 6P => ribose 5P	carbon utilization	Carbon metabolism	pentose pathway
P505	Father	P505_bin.29.permissive_PS2288	K00615	2	MK	transketolase [EC:2.2.1.1] [RN:R01067 R01641]	Reductive pentose phosphate cycle (Calvin cycle)	Energy	Energy metabolism	NA
P505	Father	P505_bin.29.permissive_PS2288	K00615	2	MK	transketolase [EC:2.2.1.1] [RN:R01067 R01641]	Reductive pentose phosphate cycle, glyceraldehyde-3P => ribulose-5P	Energy	Energy metabolism	NA
P505	Father	P505_bin.33.orig_PS2325	K15024	2	M	phosphate acetyltransferase [EC:2.3.1.8] [RN:R00230]	Phosphate acetyltransferase-acetate kinase pathway, acetyl-CoA => acetate	carbon utilization	ZOther functions	NA
P505	Father	P505_bin.33.orig_PS2325	K00548	2	M	methionine synthase [EC:2.1.1.13 2.1.1.14] [RN:R00946 R04405]	Methionine biosynthesis, apartate => homoserine => methionine	Organic Nitrogen	Amino Acid metabolism	NA
P505	Father	P505_bin.33.orig_PS2325	K00297	2	M	methylenetetrahydrofolate reductase (NADPH) [EC:1.5.1.20] [RN:R07168]	Reductive acetyl-CoA pathway (Wood-Ljungdahl pathway)	Energy	Energy metabolism	NA
P505	Father	P505_bin.33.orig_PS2325	K09812	2	M	ftsE; cell division transport system ATP-binding protein	Cell division transport system	Transporters	Transporters	NA
P505	Father	P505_bin.33.orig_PS2325	K09811	2	M	ftsX; cell division transport system permease protein	Cell division transport system	Transporters	Transporters	NA
P505	Father	P505_bin.33.orig_PS2325	S41A	2	M	Catlytic type: Serine; recognizes a C-terminal tripeptide, Xaa-Yaa-Zaa, in which Xaa is preferably Ala or Leu, Yaa is preferably Ala or Tyr and Zaa is preferably Ala and cleaves at a variable distance from the C-terminus; important for the degradation of incorrectly synthesized proteins	Serine endopeptidases	Organic Nitrogen	Peptidase	NA
P505	Father	P505_bin.33.orig_PS2326	K00762	2	MK	orotate phosphoribosyltransferase [EC:2.4.2.10] [RN:R01870]	Uridine monophosphate biosynthesis, glutamine (+ PRPP) => UMP	MISC	Regulation systems	Nucleotide
P505	Father	P505_bin.34.strict_PS2328	GH13	2	M	GH13 alpha-amylase (EC 3.2.1.1); pullulanase (EC 3.2.1.41); cyclomaltodextrin glucanotransferase (EC 2.4.1.19); cyclomaltodextrinase (EC 3.2.1.54); trehalose-6-phosphate hydrolase (EC 3.2.1.93); oligo-alpha-glucosidase (EC 3.2.1.10); maltogenic amylase (EC 3.2.1.133); neopullulanase (EC 3.2.1.135); alpha-glucosidase (EC 3.2.1.20); maltotetraose-forming alpha-amylase (EC 3.2.1.60); isoamylase (EC …	Glycoside Hydrolases	carbon utilization	Carbohydrate metabolism	Starch Backbone Cleavage
P505	Father	P505_bin.37.orig_PS2337	K01733	2	MK	threonine synthase [EC:4.2.3.1] [RN:R01466]	Threonine biosynthesis, aspartate => homoserine => threonine	Organic Nitrogen	Amino Acid metabolism	NA
P505	Father	P505_bin.37.orig_PS2339	K00640	2	M	serine O-acetyltransferase [EC:2.3.1.30] [RN:R00586]	Cysteine biosynthesis, serine => cysteine	Organic Nitrogen	Amino Acid metabolism	NA
P505	Father	P505_bin.37.orig_PS2339	K01607	2	MK	pcaC; 4-carboxymuconolactone decarboxylase [EC:4.1.1.44]	protocatechuate degradation, protocatechuate => 3-oxoadipate	carbon utilization	ZOther functions	NA
P505	Father	P505_bin.37.orig_PS2339	K00937	2	M	polyphosphate kinase ???	Cytochrome d ubiquinol oxidase	Energy	Energy metabolism	NA
P505	Father	P505_bin.5.strict_PS2388	K00558	2	M	DNA (cytosine-5-)-methyltransferase [EC:2.1.1.37] [RN:R04858]	Methionine degradation	Organic Nitrogen	Amino Acid metabolism	NA
P505	Father	P505_bin.9.strict_PS2397	K00558	2	M	DNA (cytosine-5-)-methyltransferase [EC:2.1.1.37] [RN:R04858]	Methionine degradation	Organic Nitrogen	Amino Acid metabolism	NA
P505	Father	P505_bin.9.strict_PS2397	K01885	2	MK	glutamyl-tRNA synthetase [EC:6.1.1.17] [RN:R05578]	Siroheme biosynthesis, glutamate => siroheme	MISC	Co-factor biosynthesis	NA
P505	Father	P505_bin.9.strict_PS2397	K01785	2	M	aldose 1-epimerase [EC:5.1.3.3] [RN:R10619]	Galactose degradation, Leloir pathway, galactose => alpha-D-glucose-1P	carbon utilization	Carbon metabolism	glycolysis
P505	Father	P505_bin.9.strict_PS2397	K01785	2	M	aldose 1-epimerase	Galactose metabolism	carbon utilization (Woodcroft)	Sugar degradation	galactose degradation
P505	Father	P505_bin.9.strict_PS2397	GT2	2	M	GT2 cellulose synthase (EC 2.4.1.12); chitin synthase (EC 2.4.1.16); dolichyl-phosphate beta-D-mannosyltransferase (EC 2.4.1.83); dolichyl-phosphate beta-glucosyltransferase (EC 2.4.1.117); N-acetylglucosaminyltransferase (EC 2.4.1.-); N-acetylgalactosaminyltransferase (EC 2.4.1.-); hyaluronan synthase (EC 2.4.1.212); chitin oligosaccharide synthase (EC 2.4.1.-); beta-1,3-glucan synthase (EC 2.4.…	GlycosylTransferases	carbon utilization	Carbohydrate metabolism	NA
P506	Father	P506_bin.12.orig_PS2404	K00558	1	M	DNA (cytosine-5-)-methyltransferase [EC:2.1.1.37] [RN:R04858]	Methionine degradation	Organic Nitrogen	Amino Acid metabolism	NA
P506	Father	P506_bin.12.orig_PS2404	K00027	2	M	malate dehydrogenase (oxaloacetate-decarboxylating)	TCA /Reductive TCA	carbon utilization	Carbon metabolism	TCA
P506	Father	P506_bin.12.orig_PS2404	GH13	2	M	GH13 alpha-amylase (EC 3.2.1.1); pullulanase (EC 3.2.1.41); cyclomaltodextrin glucanotransferase (EC 2.4.1.19); cyclomaltodextrinase (EC 3.2.1.54); trehalose-6-phosphate hydrolase (EC 3.2.1.93); oligo-alpha-glucosidase (EC 3.2.1.10); maltogenic amylase (EC 3.2.1.133); neopullulanase (EC 3.2.1.135); alpha-glucosidase (EC 3.2.1.20); maltotetraose-forming alpha-amylase (EC 3.2.1.60); isoamylase (EC …	Glycoside Hydrolases	carbon utilization	Carbohydrate metabolism	Starch Backbone Cleavage
P506	Father	P506_bin.12.orig_PS2404	C110	2	M	Catlytic type: Cysteine	Cysteine endopeptidases	Organic Nitrogen	Peptidase	NA
P506	Father	P506_bin.14.orig_PS2425	K04486	2	M	histidinol-phosphatase [EC:3.1.3.15] [RN:R03013]	Histidine biosynthesis, PRPP => histidine	Organic Nitrogen	Amino Acid metabolism	NA
P506	Father	P506_bin.15.strict_PS2426	M26	2	M	Catlytic type: Metallo; cleaves the heavy chain of human IgA1 at the Pro227-Thr228 bond; tightly associated with the bacterial cell surface	Endopeptidases	Organic Nitrogen	Peptidase	NA
P506	Father	P506_bin.15.strict_PS2426	K00558	2	M	DNA (cytosine-5-)-methyltransferase [EC:2.1.1.37] [RN:R04858]	Methionine degradation	Organic Nitrogen	Amino Acid metabolism	NA
P506	Father	P506_bin.29.orig_PS2475	K00558	1	M	DNA (cytosine-5-)-methyltransferase [EC:2.1.1.37] [RN:R04858]	Methionine degradation	Organic Nitrogen	Amino Acid metabolism	NA
P506	Father	P506_bin.31.orig_PS2488	K01006	2	MK	pyruvate,orthophosphate dikinase [EC:2.7.9.1] [RN:R00206]	Reductive citrate cycle (Arnon-Buchanan cycle)	Energy	Energy metabolism	NA
P506	Father	P506_bin.32.orig_PS2489	K03738	2	M	aldehyde:ferredoxin oxidoreductase [EC:1.2.7.5] [RN:R08571]	Non-phosphorylative Entner-Doudoroff pathway, gluconate/galactonate => glycerate	carbon utilization	Carbon metabolism	glycolysis
P506	Father	P506_bin.32.orig_PS2489	K02040	2	MKE	pstS; phosphate transport system substrate-binding protein	Phosphate transport system	Transporters	Transporters	NA
P506	Father	P506_bin.32.orig_PS2489	K02030	2	M	ABC.PA.S; polar amino acid transport system substrate-binding protein	Putative polar amino acid transport system	Transporters	Transporters	NA
P506	Father	P506_bin.32.orig_PS2489	K02030	2	M	ABC.PA.S; polar amino acid transport system substrate-binding protein	Putative polar amino acid transport system	Transporters	Transporters	NA
P506	Father	P506_bin.32.orig_PS2489	K02028	2	M	ABC.PA.A; polar amino acid transport system ATP-binding protein [EC:7.4.2.1]	Putative polar amino acid transport system	Transporters	Transporters	NA
P506	Father	P506_bin.32.orig_PS2489	K02028	2	M	ABC.PA.A; polar amino acid transport system ATP-binding protein [EC:7.4.2.1]	Putative polar amino acid transport system	Transporters	Transporters	NA
P506	Father	P506_bin.32.orig_PS2489	K02029	2	M	ABC.PA.P; polar amino acid transport system permease protein	Putative polar amino acid transport system	Transporters	Transporters	NA
P506	Father	P506_bin.32.orig_PS2489	K02029	2	M	ABC.PA.P; polar amino acid transport system permease protein	Putative polar amino acid transport system	Transporters	Transporters	NA
P506	Father	P506_bin.5.strict_PS2500	K00943	2	M	dTMP kinase [EC:2.7.4.9] [RN:R02094]	Pyrimidine deoxyribonuleotide biosynthesis, CDP/CTP => dCDP/dCTP,dTDP/dTTP	MISC	Regulation systems	Nucleotide
P506	Father	P506_bin.7.permissive_PS2503	K02888	2	M	large subunit ribosomal protein L21	Ribosome, bacteria	MISC	Regulation systems	NA
P506	Father	P506_bin.7.permissive_PS2503	K02899	2	M	large subunit ribosomal protein L27	Ribosome, bacteria	MISC	Regulation systems	NA
P537	Father	P537_bin.12.orig_PS2560	A31	2	M	Catlytic type: Aspartate; HycI endopeptidase releases a 32-residue C-terminal peptide by cleavage of an -Arg-Met- bond;HybD cleaves following the equivalent -His-Met- bond in hydrogenase 2, removing 15 residues; HycI and HybD are in the processing of the precursors of bacterial hydrogenases to their active forms	Endopeptidases	Organic Nitrogen	Peptidase	NA
P537	Father	P537_bin.12.orig_PS2560	K01512	2	M	acylphosphatase	pyruvate metabolism	carbon utilization	ZOther functions	NA
P537	Father	P537_bin.12.orig_PS2560	K00254	2	M	dihydroorotate dehydrogenase [EC:1.3.5.2] [RN:R01868]	Uridine monophosphate biosynthesis, glutamine (+ PRPP) => UMP	MISC	Regulation systems	Nucleotide
P537	Father	P537_bin.12.orig_PS2560	K15553	2	M	ssuA; sulfonate transport system substrate-binding protein	Sulfonate transport system	Transporters	Transporters	NA
P537	Father	P537_bin.12.orig_PS2560	M17	2	M	Catlytic type: Metallo; any N-terminal amino acid can be released from dipeptides and polypeptides, although there is a preference for leucine; bonds with proline in P1 are not cleaved; maximally active between pH 9 and 9.5	Aminopeptidases	Organic Nitrogen	Peptidase	NA
P537	Father	P537_bin.12.orig_PS2560	K02945	2	M	small subunit ribosomal protein S1	Ribosome, bacteria	MISC	Regulation systems	NA
P537	Father	P537_bin.12.orig_PS2560	K00945	2	MK	cytidylate kinase [EC:2.7.4.14] [RN:R00158]	Pyrimidine ribonucleotide biosynthesis, UMP => UDP/UTP,CDP/CTP	MISC	Regulation systems	Nucleotide
P537	Father	P537_bin.12.orig_PS2560	K00800	2	M	3-phosphoshikimate 1-carboxyvinyltransferase [EC:2.5.1.19] [RN:R03460]	Shikimate pathway, phosphoenolpyruvate + erythrose-4P => chorismate	Organic Nitrogen	Amino Acid metabolism	NA
P537	Father	P537_bin.12.orig_PS2560	K00831	2	MK	phosphoserine aminotransferase [EC:2.6.1.52] [RN:R04173]	Serine biosynthesis, glycerate-3P => serine	Organic Nitrogen	Amino Acid metabolism	NA
P537	Father	P537_bin.12.orig_PS2560	K00656	2	M	formate acetyltransferase (pyruvate-formate lyase )	pyruvate metabolism	carbon utilization	ZOther functions	NA
P537	Father	P537_bin.12.orig_PS2560	K04069	2	M	pyruvate formate lyase activating enzyme	pyruvate metabolism	carbon utilization	ZOther functions	NA
P537	Father	P537_bin.12.orig_PS2560	K04069	1	M	pyruvate formate lyase activating enzyme	pyruvate metabolism	carbon utilization	ZOther functions	NA
P537	Father	P537_bin.12.orig_PS2560	C82B	1	M	Catlytic type: Cysteine; hydrolyse the L-Lys(3)-D-Ala(4) bonds of bacterial cell wall components; protein showed cell-wall cross-linking activity	Hydrolase (and transfer) bacterial cell wall peptides	Organic Nitrogen	Peptidase	NA
P537	Father	P537_bin.12.orig_PS2560	K16514	1	M	galD; 4-oxalomesaconate tautomerase [EC:5.3.2.8]	protocatechuate degradation, protocatechuate => oxaloacteate + pyruvate	carbon utilization	ZOther functions	NA
P537	Father	P537_bin.12.orig_PS2560	K07404	1	M	6-phosphogluconolactonase [EC:3.1.1.31] [RN:R02035]	Pentose phosphate pathway (Pentose phosphate cycle)	carbon utilization	Carbon metabolism	pentose pathway
P537	Father	P537_bin.12.orig_PS2560	K07404	1	M	6-phosphogluconolactonase [EC:3.1.1.31] [RN:R02035]	Pentose phosphate pathway, oxidative phase, glucose 6P => ribulose 5P	carbon utilization	Carbon metabolism	pentose pathway
P537	Father	P537_bin.12.orig_PS2560	K07404	1	M	6-phosphogluconolactonase [EC:3.1.1.31] [RN:R02035]	Entner-Doudoroff pathway, glucose-6P => glyceraldehyde-3P + pyruvate	carbon utilization	Carbon metabolism	glycolysis
P537	Father	P537_bin.12.orig_PS2560	K11200	1	M	PTS-Mng-EIIC; PTS system, 2-O-A-mannosyl-D-glycerate-specific IIC component	PTS system, 2-O-A-mannosyl-D-glycerate-specific II component	Transporters	Transporters	NA
P537	Father	P537_bin.12.orig_PS2560	K01647	1	M	citrate synthase [EC:2.3.3.1] [RN:R00351]	Citrate cycle (TCA cycle, Krebs cycle)	carbon utilization	Carbon metabolism	TCA
P537	Father	P537_bin.12.orig_PS2560	K01647	1	M	citrate synthase [EC:2.3.3.1] [RN:R00351]	Citrate cycle, first carbon oxidation, oxaloacetate => 2-oxoglutarate	carbon utilization	Carbon metabolism	TCA
P537	Father	P537_bin.12.orig_PS2560	K01647	1	M	citrate synthase [EC:2.3.3.1] [RN:R00351]	Glyoxylate cycle	carbon utilization	Carbon metabolism	glycolysis
P537	Father	P537_bin.12.orig_PS2560	K01647	1	M	citrate synthase [EC:2.3.3.1] [RN:R00351]	Methylaspartate cycle	Organic Nitrogen	Amino Acid metabolism	NA
P537	Father	P537_bin.12.orig_PS2560	K01835	1	MK	phosphoglucomutase [EC:5.4.2.2] [RN:R00959]	Nucleotide sugar biosynthesis, glucose => UDP-glucose	MISC	Regulation systems	Nucleotide
P537	Father	P537_bin.12.orig_PS2560	K01714	1	MK	4-hydroxy-tetrahydrodipicolinate synthase [EC:4.3.3.7] [RN:R10147]	Lysine biosynthesis, succinyl-DAP pathway, aspartate => lysine	Organic Nitrogen	Amino Acid metabolism	NA
P537	Father	P537_bin.12.orig_PS2560	K01714	1	MK	4-hydroxy-tetrahydrodipicolinate synthase [EC:4.3.3.7] [RN:R10147]	Lysine biosynthesis, acetyl-DAP pathway, aspartate => lysine	Organic Nitrogen	Amino Acid metabolism	NA
P537	Father	P537_bin.12.orig_PS2560	K01714	1	MK	4-hydroxy-tetrahydrodipicolinate synthase [EC:4.3.3.7] [RN:R10147]	Lysine biosynthesis, DAP dehydrogenase pathway, aspartate => lysine	Organic Nitrogen	Amino Acid metabolism	NA
P537	Father	P537_bin.12.orig_PS2560	K01714	1	MK	4-hydroxy-tetrahydrodipicolinate synthase [EC:4.3.3.7] [RN:R10147]	Lysine biosynthesis, DAP aminotransferase pathway, aspartate => lysine	Organic Nitrogen	Amino Acid metabolism	NA
P537	Father	P537_bin.12.orig_PS2560	K02804	1	M	PTS-Nag-EIIC; PTS system, N-acetylglucosamine-specific IIC component	PTS system, N-acetylglucosamine-specific II component	Transporters	Transporters	NA
P537	Father	P537_bin.12.orig_PS2563	K02959	2	M	small subunit ribosomal protein S16	Ribosome, bacteria	MISC	Regulation systems	NA
P537	Father	P537_bin.12.orig_PS2563	K02884	2	M	large subunit ribosomal protein L19	Ribosome, bacteria	MISC	Regulation systems	NA
P537	Father	P537_bin.19.orig_PS2585	K02959	2	M	small subunit ribosomal protein S16	Ribosome, bacteria	MISC	Regulation systems	NA
P537	Father	P537_bin.22.orig_PS2593	K00826	2	M	branched-chain amino acid aminotransferase [EC:2.6.1.42] [RN:R01214 R02199]	Valine/isoleucine biosynthesis, pyruvate => valine / 2-oxobutanoate => isoleucine	Organic Nitrogen	Amino Acid metabolism	NA
P537	Father	P537_bin.22.orig_PS2593	K00826	2	M	branched-chain amino acid aminotransferase [EC:2.6.1.42] [RN:R01090]	Leucine degradation, leucine => acetoacetate + acetyl-CoA	Organic Nitrogen	Amino Acid metabolism	NA
P537	Father	P537_bin.22.orig_PS2593	K00826	2	M	branched-chain amino acid aminotransferase [EC:2.6.1.42] [RN:R02199]	Isoleucine biosynthesis, threonine => 2-oxobutanoate => isoleucine	Organic Nitrogen	Amino Acid metabolism	NA
P537	Father	P537_bin.22.orig_PS2594	K00558	2	M	DNA (cytosine-5-)-methyltransferase [EC:2.1.1.37] [RN:R04858]	Methionine degradation	Organic Nitrogen	Amino Acid metabolism	NA
P537	Father	P537_bin.22.orig_PS2594	K01494	2	M	dCTP deaminase [EC:3.5.4.13] [RN:R02325]	Pyrimidine deoxyribonuleotide biosynthesis, CDP/CTP => dCDP/dCTP,dTDP/dTTP	MISC	Regulation systems	Nucleotide
P537	Father	P537_bin.22.orig_PS2595	K00548	2	M	methionine synthase [EC:2.1.1.13 2.1.1.14] [RN:R00946 R04405]	Methionine biosynthesis, apartate => homoserine => methionine	Organic Nitrogen	Amino Acid metabolism	NA
P537	Father	P537_bin.22.orig_PS2595	K00651	2	M	homoserine O-succinyltransferase [EC:2.3.1.46] [RN:R01777]	Methionine biosynthesis, apartate => homoserine => methionine	Organic Nitrogen	Amino Acid metabolism	NA
P537	Father	P537_bin.24.orig_PS2605	K16785	2	M	ecfT; energy-coupling factor transport system permease protein	Energy-coupling factor transport system	Transporters	Transporters	NA
P546	Father	P546_bin.13.strict_PS2643	K01494	2	M	dCTP deaminase [EC:3.5.4.13] [RN:R02325]	Pyrimidine deoxyribonuleotide biosynthesis, CDP/CTP => dCDP/dCTP,dTDP/dTTP	MISC	Regulation systems	Nucleotide
P546	Father	P546_bin.13.strict_PS2643	K00558	2	M	DNA (cytosine-5-)-methyltransferase [EC:2.1.1.37] [RN:R04858]	Methionine degradation	Organic Nitrogen	Amino Acid metabolism	NA
P546	Father	P546_bin.13.strict_PS2644	K00548	2	M	methionine synthase [EC:2.1.1.13 2.1.1.14] [RN:R00946 R04405]	Methionine biosynthesis, apartate => homoserine => methionine	Organic Nitrogen	Amino Acid metabolism	NA
P546	Father	P546_bin.17.orig_PS2653	K00615	2	MK	transketolase [EC:2.2.1.1] [RN:R01641]	Pentose phosphate pathway (Pentose phosphate cycle)	carbon utilization	Carbon metabolism	pentose pathway
P546	Father	P546_bin.17.orig_PS2653	K00615	2	MK	transketolase [EC:2.2.1.1] [RN:R01830 R01641]	Pentose phosphate pathway, non-oxidative phase, fructose 6P => ribose 5P	carbon utilization	Carbon metabolism	pentose pathway
P546	Father	P546_bin.17.orig_PS2653	K00615	2	MK	transketolase [EC:2.2.1.1] [RN:R01067 R01641]	Reductive pentose phosphate cycle (Calvin cycle)	Energy	Energy metabolism	NA
P546	Father	P546_bin.17.orig_PS2653	K00615	2	MK	transketolase [EC:2.2.1.1] [RN:R01067 R01641]	Reductive pentose phosphate cycle, glyceraldehyde-3P => ribulose-5P	Energy	Energy metabolism	NA
P546	Father	P546_bin.17.orig_PS2653	K00615	2	MK	transketolase [EC:2.2.1.1] [RN:R01641]	Pentose phosphate pathway (Pentose phosphate cycle)	carbon utilization	Carbon metabolism	pentose pathway
P546	Father	P546_bin.17.orig_PS2653	K00615	2	MK	transketolase [EC:2.2.1.1] [RN:R01830 R01641]	Pentose phosphate pathway, non-oxidative phase, fructose 6P => ribose 5P	carbon utilization	Carbon metabolism	pentose pathway
P546	Father	P546_bin.17.orig_PS2653	K00615	2	MK	transketolase [EC:2.2.1.1] [RN:R01067 R01641]	Reductive pentose phosphate cycle (Calvin cycle)	Energy	Energy metabolism	NA
P546	Father	P546_bin.17.orig_PS2653	K00615	2	MK	transketolase [EC:2.2.1.1] [RN:R01067 R01641]	Reductive pentose phosphate cycle, glyceraldehyde-3P => ribulose-5P	Energy	Energy metabolism	NA
P546	Father	P546_bin.21.orig_PS2682	K03390	1	M	heterodisulfide reductase 2 [EC:1.8.7.3 1.8.98.4 1.8.98.5 1.8.98.6] [RN:R11928 R11931 R11943 R11944]	Methanogenesis, methanol => methane	Energy	Energy metabolism	NA
P546	Father	P546_bin.21.orig_PS2682	K03390	1	M	heterodisulfide reductase 2 [EC:1.8.7.3 1.8.98.4 1.8.98.5 1.8.98.6] [RN:R11928 R11931 R11943 R11944]	Methanogenesis, acetate => methane	Energy	Energy metabolism	NA
P546	Father	P546_bin.21.orig_PS2682	K03390	1	M	heterodisulfide reductase 2 [EC:1.8.7.3 1.8.98.4 1.8.98.5 1.8.98.6] [RN:R11928 R11931 R11943 R11944]	Methanogenesis, methylamine/dimethylamine/trimethylamine => methane	Energy	Energy metabolism	NA
P546	Father	P546_bin.21.orig_PS2682	K03390	1	M	heterodisulfide reductase 2 [EC:1.8.7.3 1.8.98.4 1.8.98.5 1.8.98.6] [RN:R11928 R11931 R11943 R11944]	Methanogenesis, CO2 => methane	Energy	Energy metabolism	NA
P546	Father	P546_bin.21.orig_PS2682	K00425	1	MK	cytochrome bd ubiquinol oxidase subunit I [EC:1.10.3.14]	Cytochrome bd ubiquinol oxidase	Energy	Energy metabolism	NA
P546	Father	P546_bin.21.orig_PS2682	K00426	1	M	cytochrome bd ubiquinol oxidase subunit II [EC:1.10.3.14]	Cytochrome bd ubiquinol oxidase	Energy	Energy metabolism	NA
P546	Father	P546_bin.23.orig_PS2686	I39	2	M	interact with endopeptidases regardless of catalytic type	Mammalian alpha-macroglobulin and other large homologous proteins that interact with endopeptidases regardless of catalytic type	Organic Nitrogen	Peptidase	NA
P546	Father	P546_bin.33.strict_PS2712	GT2	2	M	GT2 cellulose synthase (EC 2.4.1.12); chitin synthase (EC 2.4.1.16); dolichyl-phosphate beta-D-mannosyltransferase (EC 2.4.1.83); dolichyl-phosphate beta-glucosyltransferase (EC 2.4.1.117); N-acetylglucosaminyltransferase (EC 2.4.1.-); N-acetylgalactosaminyltransferase (EC 2.4.1.-); hyaluronan synthase (EC 2.4.1.212); chitin oligosaccharide synthase (EC 2.4.1.-); beta-1,3-glucan synthase (EC 2.4.…	GlycosylTransferases	carbon utilization	Carbohydrate metabolism	NA
P546	Father	P546_bin.33.strict_PS2713	K01607	2	M	pcaC; 4-carboxymuconolactone decarboxylase [EC:4.1.1.44]	protocatechuate degradation, protocatechuate => 3-oxoadipate	carbon utilization	ZOther functions	NA
P546	Father	P546_bin.35.orig_PS2719	U69	2	M	Self-processing occurs at the Ser846|+|Ala bond.	Self-processing peptidases	Organic Nitrogen	Peptidase	NA
P546	Father	P546_bin.35.orig_PS2719	K11003	2	M	hlyD; hemolysin D	alpha-Hemolysin/cyclolysin transport system	Transporters	Transporters	NA
P546	Father	P546_bin.5.orig_PS2751	K02030	2	M	ABC.PA.S; polar amino acid transport system substrate-binding protein	Putative polar amino acid transport system	Transporters	Transporters	NA
P546	Father	P546_bin.5.orig_PS2751	K02030	2	M	ABC.PA.S; polar amino acid transport system substrate-binding protein	Putative polar amino acid transport system	Transporters	Transporters	NA
P546	Father	P546_bin.5.orig_PS2751	C82A	2	M	Catlytic type: Cysteine; hydrolyse the L-Lys(3)-D-Ala(4) bonds of bacterial cell wall components; protein showed cell-wall cross-linking activity	Hydrolase (and transfer) bacterial cell wall peptides	Organic Nitrogen	Peptidase	NA
P546	Father	P546_bin.5.orig_PS2751	C110	2	M	Catlytic type: Cysteine	Cysteine endopeptidases	Organic Nitrogen	Peptidase	NA
P546	Father	P546_bin.5.orig_PS2751	K01610	2	MK	phosphoenolpyruvate carboxykinase [EC:4.1.1.32 4.1.1.49] [RN:R00431 R00726 R00341]	Gluconeogenesis, oxaloacetate => fructose-6P	carbon utilization	Carbon metabolism	glycolysis
P546	Father	P546_bin.5.orig_PS2751	M26	2	M	Catlytic type: Metallo; cleaves the heavy chain of human IgA1 at the Pro227-Thr228 bond; tightly associated with the bacterial cell surface	Endopeptidases	Organic Nitrogen	Peptidase	NA
P546	Father	P546_bin.5.orig_PS2751	M26	2	M	Catlytic type: Metallo; cleaves the heavy chain of human IgA1 at the Pro227-Thr228 bond; tightly associated with the bacterial cell surface	Endopeptidases	Organic Nitrogen	Peptidase	NA
P557	Father	P557_bin.1.orig_PS2763	K00558	2	M	DNA (cytosine-5-)-methyltransferase [EC:2.1.1.37] [RN:R04858]	Methionine degradation	Organic Nitrogen	Amino Acid metabolism	NA
P557	Father	P557_bin.1.orig_PS2766	M18	2	M	Catlytic type: Metallo; acting on N-terminal leucine and most other amino acids	Metalloaminopeptidases	Organic Nitrogen	Peptidase	NA
P560	Father	P560_bin.6.orig_PS2835	K00942	2	MK	guanylate kinase [EC:2.7.4.8] [RN:R00332]	Guanine ribonucleotide biosynthesis IMP => GDP,GTP	MISC	Regulation systems	Nucleotide
P84	Father	P84_bin.11.strict_PS2841	K01990	2	M	ABC-2.A; ABC-2 type transport system ATP-binding protein	ABC-2 type transport system	Transporters	Transporters	NA
P84	Father	P84_bin.11.strict_PS2841	M95	2	M	Catlytic type: Metallo; member is abylysin (Pyrococcus abyssi)	NA	Organic Nitrogen	Peptidase	NA
P84	Father	P84_bin.13.orig_PS2844	K03778	2	MK	D-lactate dehydrogenase	fermentation-	carbon utilization	ZOther functions	NA
P84	Father	P84_bin.13.orig_PS2844	K02967	2	M	small subunit ribosomal protein S2	Ribosome, bacteria	MISC	Regulation systems	NA
P84	Father	P84_bin.13.orig_PS2844	K02967	2	M	small subunit ribosomal protein S2	Ribosome, archaea	MISC	Regulation systems	NA
P84	Father	P84_bin.13.orig_PS2844	A08	2	M	Catlytic type: Aspartate; cleavage site is known as the 'lipobox sequence' and is Leu-Xaa-YaaCys in which Xaa is Ala or Ser and Yaa is Gly or Ala; essential step in the production of the bacterial cell wall	Endopeptidase, the bacterial signal peptidase II	Organic Nitrogen	Peptidase	NA
P84	Father	P84_bin.13.orig_PS2844	K02956	2	M	small subunit ribosomal protein S15	Ribosome, bacteria	MISC	Regulation systems	NA
P84	Father	P84_bin.13.orig_PS2844	K02956	2	M	small subunit ribosomal protein S15	Ribosome, archaea	MISC	Regulation systems	NA
P84	Father	P84_bin.13.orig_PS2844	GT2	2	M	GT2 cellulose synthase (EC 2.4.1.12); chitin synthase (EC 2.4.1.16); dolichyl-phosphate beta-D-mannosyltransferase (EC 2.4.1.83); dolichyl-phosphate beta-glucosyltransferase (EC 2.4.1.117); N-acetylglucosaminyltransferase (EC 2.4.1.-); N-acetylgalactosaminyltransferase (EC 2.4.1.-); hyaluronan synthase (EC 2.4.1.212); chitin oligosaccharide synthase (EC 2.4.1.-); beta-1,3-glucan synthase (EC 2.4.…	GlycosylTransferases	carbon utilization	Carbohydrate metabolism	NA
P84	Father	P84_bin.13.orig_PS2844	K00945	2	MK	cytidylate kinase [EC:2.7.4.14] [RN:R00158]	Pyrimidine ribonucleotide biosynthesis, UMP => UDP/UTP,CDP/CTP	MISC	Regulation systems	Nucleotide
P84	Father	P84_bin.13.orig_PS2844	K02945	2	M	small subunit ribosomal protein S1	Ribosome, bacteria	MISC	Regulation systems	NA
P84	Father	P84_bin.13.orig_PS2844	K02003	2	M	ABC.CD.A;	Putative ABC transport system	Transporters	Transporters	NA
P84	Father	P84_bin.2.strict_PS2913	GH13	2	M	GH13 alpha-amylase (EC 3.2.1.1); pullulanase (EC 3.2.1.41); cyclomaltodextrin glucanotransferase (EC 2.4.1.19); cyclomaltodextrinase (EC 3.2.1.54); trehalose-6-phosphate hydrolase (EC 3.2.1.93); oligo-alpha-glucosidase (EC 3.2.1.10); maltogenic amylase (EC 3.2.1.133); neopullulanase (EC 3.2.1.135); alpha-glucosidase (EC 3.2.1.20); maltotetraose-forming alpha-amylase (EC 3.2.1.60); isoamylase (EC …	Glycoside Hydrolases	carbon utilization	Carbohydrate metabolism	Starch Backbone Cleavage
P84	Father	P84_bin.20.strict_PS2866	GH13	2	M	GH13 alpha-amylase (EC 3.2.1.1); pullulanase (EC 3.2.1.41); cyclomaltodextrin glucanotransferase (EC 2.4.1.19); cyclomaltodextrinase (EC 3.2.1.54); trehalose-6-phosphate hydrolase (EC 3.2.1.93); oligo-alpha-glucosidase (EC 3.2.1.10); maltogenic amylase (EC 3.2.1.133); neopullulanase (EC 3.2.1.135); alpha-glucosidase (EC 3.2.1.20); maltotetraose-forming alpha-amylase (EC 3.2.1.60); isoamylase (EC …	Glycoside Hydrolases	carbon utilization	Carbohydrate metabolism	Starch Backbone Cleavage
P84	Father	P84_bin.21.orig_PS2872	K02992	2	M	small subunit ribosomal protein S7	Ribosome, bacteria	MISC	Regulation systems	NA
P84	Father	P84_bin.21.orig_PS2872	K02992	2	M	small subunit ribosomal protein S7	Ribosome, archaea	MISC	Regulation systems	NA
P84	Father	P84_bin.25.orig_PS2880	K01756	2	MK	adenylosuccinate lyase [EC:4.3.2.2] [RN:R04559]	Inosine monophosphate biosynthesis, PRPP + glutamine => IMP	MISC	Regulation systems	Nucleotide
P84	Father	P84_bin.25.orig_PS2880	K01756	2	MK	adenylosuccinate lyase [EC:4.3.2.2] [RN:R01083]	Adenine ribonucleotide biosynthesis, IMP => ADP,ATP	MISC	Regulation systems	Nucleotide
P84	Father	P84_bin.25.orig_PS2880	K00640	2	M	serine O-acetyltransferase [EC:2.3.1.30] [RN:R00586]	Cysteine biosynthesis, serine => cysteine	Organic Nitrogen	Amino Acid metabolism	NA
P84	Father	P84_bin.25.orig_PS2880	K01939	2	M	adenylosuccinate synthase [EC:6.3.4.4] [RN:R01135]	Adenine ribonucleotide biosynthesis, IMP => ADP,ATP	MISC	Regulation systems	Nucleotide
P84	Father	P84_bin.25.orig_PS2880	K02051	2	M	ABC.SN.S; sulfonate/nitrate/taurine transport system substrate-binding protein	NitT/TauT family transport system	Transporters	Transporters	NA
P84	Father	P84_bin.25.orig_PS2880	M24A	2	M	Catlytic type: Metallo; cleave the Met-Xaa (where Xaa is any amino acid) bond in the removal of the initiating N-terminal methionine from newly synthesized proteins; essential for the removal of the initiating methionine of many proteins, acting co-translationally in association with the ribosomes	Exopeptidases that require co-catalytic ions of cobalt or manganese	Organic Nitrogen	Peptidase	NA
P84	Father	P84_bin.25.orig_PS2881	K00133	2	MK	aspartate-semialdehyde dehydrogenase [EC:1.2.1.11] [RN:R02291]	Lysine biosynthesis, succinyl-DAP pathway, aspartate => lysine	Organic Nitrogen	Amino Acid metabolism	NA
P84	Father	P84_bin.25.orig_PS2881	K00133	2	MK	aspartate-semialdehyde dehydrogenase [EC:1.2.1.11] [RN:R02291]	Methionine biosynthesis, apartate => homoserine => methionine	Organic Nitrogen	Amino Acid metabolism	NA
P84	Father	P84_bin.25.orig_PS2881	K00133	2	MK	aspartate-semialdehyde dehydrogenase [EC:1.2.1.11] [RN:R02291]	Threonine biosynthesis, aspartate => homoserine => threonine	Organic Nitrogen	Amino Acid metabolism	NA
P84	Father	P84_bin.25.orig_PS2881	K00133	2	MK	aspartate-semialdehyde dehydrogenase [EC:1.2.1.11] [RN:R02291]	Lysine biosynthesis, acetyl-DAP pathway, aspartate => lysine	Organic Nitrogen	Amino Acid metabolism	NA
P84	Father	P84_bin.25.orig_PS2881	K00133	2	MK	aspartate-semialdehyde dehydrogenase [EC:1.2.1.11] [RN:R02291]	Lysine biosynthesis, DAP dehydrogenase pathway, aspartate => lysine	Organic Nitrogen	Amino Acid metabolism	NA
P84	Father	P84_bin.25.orig_PS2881	K00133	2	MK	aspartate-semialdehyde dehydrogenase [EC:1.2.1.11] [RN:R02291]	Lysine biosynthesis, DAP aminotransferase pathway, aspartate => lysine	Organic Nitrogen	Amino Acid metabolism	NA
P84	Father	P84_bin.29.orig_PS2901	K00334	2	M	nuoE; NADH-quinone oxidoreductase subunit E [EC:7.1.1.2]	NADH:quinone oxidoreductase, prokaryotes	Energy	Energy metabolism	NA
P84	Father	P84_bin.29.orig_PS2901	K00335	2	M	nuoF; NADH-quinone oxidoreductase subunit F [EC:7.1.1.2]	NADH:quinone oxidoreductase, prokaryotes	Energy	Energy metabolism	NA
P84	Father	P84_bin.29.orig_PS2909	M26	2	M	Catlytic type: Metallo; cleaves the heavy chain of human IgA1 at the Pro227-Thr228 bond; tightly associated with the bacterial cell surface	Endopeptidases	Organic Nitrogen	Peptidase	NA
P84	Father	P84_bin.29.orig_PS2909	GH43	2	MK	GH43 beta-xylosidase (EC 3.2.1.37); alpha-L-arabinofuranosidase (EC 3.2.1.55); xylanase (EC 3.2.1.8); alpha-1,2-L-arabinofuranosidase (EC 3.2.1.-); exo-alpha-1,5-L-arabinofuranosidase (EC 3.2.1.-); [inverting] exo-alpha-1,5-L-arabinanase (EC 3.2.1.-); beta-1,3-xylosidase (EC 3.2.1.-); [inverting] exo-alpha-1,5-L-arabinanase (EC 3.2.1.-); [inverting] endo-alpha-1,5-L-arabinanase (EC 3.2.1.99); exo…	Glycoside Hydrolases	carbon utilization	Carbohydrate metabolism	Xyloglucan Oligo Cleavage (Hemicellulose), Arabinan Backbone Cleavage, Arabinan Oligo Cleavage
P84	Father	P84_bin.30.orig_PS2914	K00558	2	M	DNA (cytosine-5-)-methyltransferase [EC:2.1.1.37] [RN:R04858]	Methionine degradation	Organic Nitrogen	Amino Acid metabolism	NA
P84	Father	P84_bin.30.orig_PS2918	K04072	2	MK	alcohol dehydrogenase [EC:1.1.1.1]	SCFA and alcohol conversions	MISC	ZOther functions	NA
P84	Father	P84_bin.36.strict_PS2936	M32	2	M	Catlytic type: Metallo; hydrolyses amino acids with long side chains most readily	Metallocarboxypeptidases	Organic Nitrogen	Peptidase	NA
P84	Father	P84_bin.4.strict_PS2947	K02996	1	M	small subunit ribosomal protein S9	Ribosome, bacteria	MISC	Regulation systems	NA
P84	Father	P84_bin.4.strict_PS2947	K02996	1	M	small subunit ribosomal protein S9	Ribosome, archaea	MISC	Regulation systems	NA
P84	Father	P84_bin.4.strict_PS2947	K02871	1	M	large subunit ribosomal protein L13	Ribosome, bacteria	MISC	Regulation systems	NA
P84	Father	P84_bin.4.strict_PS2947	K02871	1	M	large subunit ribosomal protein L13	Ribosome, archaea	MISC	Regulation systems	NA
P84	Father	P84_bin.4.strict_PS2947	M18	1	M	Catlytic type: Metallo; acting on N-terminal leucine and most other amino acids	Metalloaminopeptidases	Organic Nitrogen	Peptidase	NA
P84	Father	P84_bin.9.strict_PS2955	A24A	2	M	Catlytic type: Aspartate; leader peptides are 5 - 8 residues long, rich in acidic amino acids, and immediately precede a 20-residue hydrophobic region; cleavage site is GlyPhe; process type 4 pilin precursor proteins (prepilins) to their mature forms by removal of leader peptides	Membrane-inserted endopeptidases	Organic Nitrogen	Peptidase	NA
P658	Father	P658_bin.10.strict_PS2960	K01810	2	M	glucose-6-phosphate isomerase [EC:5.3.1.9] [RN:R02740 R02739]	Pentose phosphate pathway (Pentose phosphate cycle)	carbon utilization	Carbon metabolism	pentose pathway
P658	Father	P658_bin.10.strict_PS2960	K01810	2	M	glucose-6-phosphate isomerase [EC:5.3.1.9] [RN:R02740]	Glycolysis (Embden-Meyerhof pathway), glucose => pyruvate	carbon utilization	Carbon metabolism	glycolysis
P658	Father	P658_bin.10.strict_PS2960	K02884	2	M	large subunit ribosomal protein L19	Ribosome, bacteria	MISC	Regulation systems	NA
P658	Father	P658_bin.10.strict_PS2960	K01821	2	M	4-oxalocrotonate tautomerase [EC:5.3.2.6] [RN:R03966 R05389]	Catechol meta-cleavage, catechol => acetyl-CoA / 4-methylcatechol => propanoyl-CoA	carbon utilization	ZOther functions	NA
P658	Father	P658_bin.10.strict_PS2960	GT2	2	M	GT2 cellulose synthase (EC 2.4.1.12); chitin synthase (EC 2.4.1.16); dolichyl-phosphate beta-D-mannosyltransferase (EC 2.4.1.83); dolichyl-phosphate beta-glucosyltransferase (EC 2.4.1.117); N-acetylglucosaminyltransferase (EC 2.4.1.-); N-acetylgalactosaminyltransferase (EC 2.4.1.-); hyaluronan synthase (EC 2.4.1.212); chitin oligosaccharide synthase (EC 2.4.1.-); beta-1,3-glucan synthase (EC 2.4.…	GlycosylTransferases	carbon utilization	Carbohydrate metabolism	NA
P658	Father	P658_bin.10.strict_PS2960	GT2	2	M	GT2 cellulose synthase (EC 2.4.1.12); chitin synthase (EC 2.4.1.16); dolichyl-phosphate beta-D-mannosyltransferase (EC 2.4.1.83); dolichyl-phosphate beta-glucosyltransferase (EC 2.4.1.117); N-acetylglucosaminyltransferase (EC 2.4.1.-); N-acetylgalactosaminyltransferase (EC 2.4.1.-); hyaluronan synthase (EC 2.4.1.212); chitin oligosaccharide synthase (EC 2.4.1.-); beta-1,3-glucan synthase (EC 2.4.…	GlycosylTransferases	carbon utilization	Carbohydrate metabolism	NA
P658	Father	P658_bin.11.orig_PS2971	K23059	2	M	artP; arginine/lysine/histidine transporter system substrate-binding protein	Arginine/lysine/histidine transport system	Transporters	Transporters	NA
P658	Father	P658_bin.19.orig_PS3002	K21636	2	MKE	ribonucleoside-triphosphate reductase [EC:1.17.4.2 1.1.98.6] [RN:R02022 R11636]	Pyrimidine deoxyribonuleotide biosynthesis, CDP/CTP => dCDP/dCTP,dTDP/dTTP	MISC	Regulation systems	Nucleotide
P658	Father	P658_bin.3.orig_PS3036	GT2	2	M	GT2 cellulose synthase (EC 2.4.1.12); chitin synthase (EC 2.4.1.16); dolichyl-phosphate beta-D-mannosyltransferase (EC 2.4.1.83); dolichyl-phosphate beta-glucosyltransferase (EC 2.4.1.117); N-acetylglucosaminyltransferase (EC 2.4.1.-); N-acetylgalactosaminyltransferase (EC 2.4.1.-); hyaluronan synthase (EC 2.4.1.212); chitin oligosaccharide synthase (EC 2.4.1.-); beta-1,3-glucan synthase (EC 2.4.…	GlycosylTransferases	carbon utilization	Carbohydrate metabolism	NA
P658	Father	P658_bin.34.orig_PS3033	K00558	1	M	DNA (cytosine-5-)-methyltransferase [EC:2.1.1.37] [RN:R04858]	Methionine degradation	Organic Nitrogen	Amino Acid metabolism	NA
P658	Father	P658_bin.4.orig_PS3037	K00943	2	M	dTMP kinase [EC:2.7.4.9] [RN:R02094]	Pyrimidine deoxyribonuleotide biosynthesis, CDP/CTP => dCDP/dCTP,dTDP/dTTP	MISC	Regulation systems	Nucleotide
P658	Father	P658_bin.6.orig_PS3044	K00558	1	M	DNA (cytosine-5-)-methyltransferase [EC:2.1.1.37] [RN:R04858]	Methionine degradation	Organic Nitrogen	Amino Acid metabolism	NA
P658	Father	P658_bin.6.orig_PS3044	K16785	1	M	ecfT; energy-coupling factor transport system permease protein	Energy-coupling factor transport system	Transporters	Transporters	NA
P658	Father	P658_bin.6.orig_PS3044	K00549	1	MK	methionine synthase [EC:2.1.1.13 2.1.1.14] [RN:R00946 R04405]	Methionine biosynthesis, apartate => homoserine => methionine	Organic Nitrogen	Amino Acid metabolism	NA
P658	Father	P658_bin.6.orig_PS3044	K01817	1	M	phosphoribosylanthranilate isomerase [EC:5.3.1.24] [RN:R03509]	Tryptophan biosynthesis, chorismate => tryptophan	Organic Nitrogen	Amino Acid metabolism	NA
P658	Father	P658_bin.6.orig_PS3044	K01190	1	M	beta-galactosidase	Galactose metabolism	carbon utilization (Woodcroft)	Sugar degradation	lactose degradation
P658	Father	P658_bin.6.orig_PS3044	K01784	1	MK	GALE; UDP-Glc -> UDP-Gal [EC:5.1.3.2]	Nucleotide sugar biosynthesis, eukaryotes	MISC	Regulation systems	Nucleotide
P658	Father	P658_bin.6.orig_PS3044	K01784	1	MK	UDP-glucose 4-epimerase [EC:5.1.3.2] [RN:R00291]	Galactose degradation, Leloir pathway, galactose => alpha-D-glucose-1P	carbon utilization	Carbon metabolism	glycolysis
P658	Father	P658_bin.6.orig_PS3044	K01784	1	MK	UDP-glucose 4-epimerase	Galactose metabolism	carbon utilization (Woodcroft)	Sugar degradation	galactose degradation
P658	Father	P658_bin.6.orig_PS3044	GT2	1	M	GT2 cellulose synthase (EC 2.4.1.12); chitin synthase (EC 2.4.1.16); dolichyl-phosphate beta-D-mannosyltransferase (EC 2.4.1.83); dolichyl-phosphate beta-glucosyltransferase (EC 2.4.1.117); N-acetylglucosaminyltransferase (EC 2.4.1.-); N-acetylgalactosaminyltransferase (EC 2.4.1.-); hyaluronan synthase (EC 2.4.1.212); chitin oligosaccharide synthase (EC 2.4.1.-); beta-1,3-glucan synthase (EC 2.4.…	GlycosylTransferases	carbon utilization	Carbohydrate metabolism	NA
P658	Father	P658_bin.6.orig_PS3044	K09690	1	M	ABC-2.LPSE.P; lipopolysaccharide transport system permease protein	Lipopolysaccharide transport system	Transporters	Transporters	NA
P658	Father	P658_bin.6.orig_PS3044	K00286	1	M	pyrroline-5-carboxylate reductase [EC:1.5.1.2] [RN:R01251]	Proline biosynthesis, glutamate => proline	Organic Nitrogen	Amino Acid metabolism	NA
P658	Father	P658_bin.6.orig_PS3044	GH13	1	M	GH13 alpha-amylase (EC 3.2.1.1); pullulanase (EC 3.2.1.41); cyclomaltodextrin glucanotransferase (EC 2.4.1.19); cyclomaltodextrinase (EC 3.2.1.54); trehalose-6-phosphate hydrolase (EC 3.2.1.93); oligo-alpha-glucosidase (EC 3.2.1.10); maltogenic amylase (EC 3.2.1.133); neopullulanase (EC 3.2.1.135); alpha-glucosidase (EC 3.2.1.20); maltotetraose-forming alpha-amylase (EC 3.2.1.60); isoamylase (EC …	Glycoside Hydrolases	carbon utilization	Carbohydrate metabolism	Starch Backbone Cleavage
P658	Father	P658_bin.6.orig_PS3044	K02032	2	M	ABC.PE.A1; peptide/nickel transport system ATP-binding protein	Peptides/nickel transport system	Transporters	Transporters	NA
P658	Father	P658_bin.6.orig_PS3044	K01992	2	M	ABC-2.P; ABC-2 type transport system permease protein	ABC-2 type transport system	Transporters	Transporters	NA
P658	Father	P658_bin.7.orig_PS3045	K01835	2	MK	phosphoglucomutase [EC:5.4.2.2] [RN:R00959]	Nucleotide sugar biosynthesis, glucose => UDP-glucose	MISC	Regulation systems	Nucleotide
P658	Father	P658_bin.7.orig_PS3045	K02909	2	M	large subunit ribosomal protein L31	Ribosome, bacteria	MISC	Regulation systems	NA
P658	Father	P658_bin.7.orig_PS3045	K00937	2	M	polyphosphate kinase ???	Cytochrome d ubiquinol oxidase	Energy	Energy metabolism	NA
P658	Father	P658_bin.7.orig_PS3045	K02004	2	M	ABC.CD.P;	Putative ABC transport system	Transporters	Transporters	NA
P658	Father	P658_bin.7.orig_PS3045	GT2	2	M	GT2 cellulose synthase (EC 2.4.1.12); chitin synthase (EC 2.4.1.16); dolichyl-phosphate beta-D-mannosyltransferase (EC 2.4.1.83); dolichyl-phosphate beta-glucosyltransferase (EC 2.4.1.117); N-acetylglucosaminyltransferase (EC 2.4.1.-); N-acetylgalactosaminyltransferase (EC 2.4.1.-); hyaluronan synthase (EC 2.4.1.212); chitin oligosaccharide synthase (EC 2.4.1.-); beta-1,3-glucan synthase (EC 2.4.…	GlycosylTransferases	carbon utilization	Carbohydrate metabolism	NA
P658	Father	P658_bin.7.orig_PS3045	K09690	2	M	ABC-2.LPSE.P; lipopolysaccharide transport system permease protein	Lipopolysaccharide transport system	Transporters	Transporters	NA
P658	Father	P658_bin.9.orig_PS3054	K02959	2	M	small subunit ribosomal protein S16	Ribosome, bacteria	MISC	Regulation systems	NA
P658	Father	P658_bin.9.orig_PS3054	K00929	2	M	butyrate kinase [EC:2.7.2.7]	SCFA and alcohol conversions	MISC	ZOther functions	NA
P658	Father	P658_bin.9.orig_PS3054	M18	2	M	Catlytic type: Metallo; acting on N-terminal leucine and most other amino acids	Metalloaminopeptidases	Organic Nitrogen	Peptidase	NA
P658	Father	P658_bin.9.orig_PS3054	K02913	2	M	large subunit ribosomal protein L33	Ribosome, bacteria	MISC	Regulation systems	NA
P658	Father	P658_bin.9.orig_PS3054	GT2	2	M	GT2 cellulose synthase (EC 2.4.1.12); chitin synthase (EC 2.4.1.16); dolichyl-phosphate beta-D-mannosyltransferase (EC 2.4.1.83); dolichyl-phosphate beta-glucosyltransferase (EC 2.4.1.117); N-acetylglucosaminyltransferase (EC 2.4.1.-); N-acetylgalactosaminyltransferase (EC 2.4.1.-); hyaluronan synthase (EC 2.4.1.212); chitin oligosaccharide synthase (EC 2.4.1.-); beta-1,3-glucan synthase (EC 2.4.…	GlycosylTransferases	carbon utilization	Carbohydrate metabolism	NA
P687	Father	P687_bin.18.permissive_PS3067	C110	2	M	Catlytic type: Cysteine	Cysteine endopeptidases	Organic Nitrogen	Peptidase	NA
P687	Father	P687_bin.18.permissive_PS3067	K00058	2	MK	D-3-phosphoglycerate dehydrogenase [EC:1.1.1.95] [RN:R01513]	Serine biosynthesis, glycerate-3P => serine	Organic Nitrogen	Amino Acid metabolism	NA
P687	Father	P687_bin.18.permissive_PS3067	K01714	2	MK	4-hydroxy-tetrahydrodipicolinate synthase [EC:4.3.3.7] [RN:R10147]	Lysine biosynthesis, succinyl-DAP pathway, aspartate => lysine	Organic Nitrogen	Amino Acid metabolism	NA
P687	Father	P687_bin.18.permissive_PS3067	K01714	2	MK	4-hydroxy-tetrahydrodipicolinate synthase [EC:4.3.3.7] [RN:R10147]	Lysine biosynthesis, acetyl-DAP pathway, aspartate => lysine	Organic Nitrogen	Amino Acid metabolism	NA
P687	Father	P687_bin.18.permissive_PS3067	K01714	2	MK	4-hydroxy-tetrahydrodipicolinate synthase [EC:4.3.3.7] [RN:R10147]	Lysine biosynthesis, DAP dehydrogenase pathway, aspartate => lysine	Organic Nitrogen	Amino Acid metabolism	NA
P687	Father	P687_bin.18.permissive_PS3067	K01714	2	MK	4-hydroxy-tetrahydrodipicolinate synthase [EC:4.3.3.7] [RN:R10147]	Lysine biosynthesis, DAP aminotransferase pathway, aspartate => lysine	Organic Nitrogen	Amino Acid metabolism	NA
P687	Father	P687_bin.18.permissive_PS3067	K19084	1	M	braE; bacitracin transport system permease protein	Bacitracin resistance, VraDE transporter	Transporters	Transporters	NA
P687	Father	P687_bin.18.permissive_PS3067	K19081	2	M	braS; two-component system, OmpR family, sensor histidine kinase BraS/BceS [EC:2.7.13.3]	Bacitracin resistance, VraDE transporter	Transporters	Transporters	NA
P687	Father	P687_bin.18.permissive_PS3067	K19082	2	M	braR; two-component system, OmpR family, response regulator protein BraR/BceR	Bacitracin resistance, VraDE transporter	Transporters	Transporters	NA
P687	Father	P687_bin.18.permissive_PS3067	K01990	2	M	ABC-2.A; ABC-2 type transport system ATP-binding protein	ABC-2 type transport system	Transporters	Transporters	NA
P687	Father	P687_bin.21.strict_PS3083	K00088	2	M	IMP dehydrogenase [EC:1.1.1.205] [RN:R01130]	Guanine ribonucleotide biosynthesis IMP => GDP,GTP	MISC	Regulation systems	Nucleotide
P687	Father	P687_bin.21.strict_PS3083	K02909	2	M	large subunit ribosomal protein L31	Ribosome, bacteria	MISC	Regulation systems	NA
P687	Father	P687_bin.21.strict_PS3083	S55	2	M	Catlytic type: Serine	Endopeptidases	Organic Nitrogen	Peptidase	NA
P687	Father	P687_bin.21.strict_PS3084	S41A	1	M	Catlytic type: Serine; recognizes a C-terminal tripeptide, Xaa-Yaa-Zaa, in which Xaa is preferably Ala or Leu, Yaa is preferably Ala or Tyr and Zaa is preferably Ala and cleaves at a variable distance from the C-terminus; important for the degradation of incorrectly synthesized proteins	Serine endopeptidases	Organic Nitrogen	Peptidase	NA
P687	Father	P687_bin.21.strict_PS3084	K09811	2	M	ftsX; cell division transport system permease protein	Cell division transport system	Transporters	Transporters	NA
P687	Father	P687_bin.21.strict_PS3084	K09812	2	M	ftsE; cell division transport system ATP-binding protein	Cell division transport system	Transporters	Transporters	NA
P687	Father	P687_bin.26.orig_PS3104	K00891	2	M	shikimate kinase [EC:2.7.1.71] [RN:R02412]	Shikimate pathway, phosphoenolpyruvate + erythrose-4P => chorismate	Organic Nitrogen	Amino Acid metabolism	NA
P687	Father	P687_bin.5.orig_PS3120	K11720	2	M	lptG; lipopolysaccharide export system permease protein	Lipopolysaccharide export system	Transporters	Transporters	NA
P687	Father	P687_bin.5.orig_PS3120	K01079	2	M	phosphoserine phosphatase [EC:3.1.3.3] [RN:R00582]	Serine biosynthesis, glycerate-3P => serine	Organic Nitrogen	Amino Acid metabolism	NA
P687	Father	P687_bin.5.orig_PS3120	K00012	2	MK	UGDH; UDP-Glc -> UDP-GlcA [EC:1.1.1.22]	Nucleotide sugar biosynthesis, eukaryotes	MISC	Regulation systems	Nucleotide
P687	Father	P687_bin.5.orig_PS3120	K00012	2	MK	UDPglucose 6-dehydrogenase [EC:1.1.1.22] [RN:R00286]	Glucuronate pathway (uronate pathway)	MISC	ZOther functions	NA
P687	Father	P687_bin.5.orig_PS3120	K00041	2	M	tagaturonate reductase [EC:1.1.1.58] [RN:R02555]	D-Galacturonate degradation (bacteria), D-galacturonate => pyruvate + D-glyceraldehyde 3P	carbon utilization	Carbon metabolism	glycolysis
P687	Father	P687_bin.5.orig_PS3120	K00041	2	M	tagaturonate reductase	Pentose and glucuronate interconversions	carbon utilization (Woodcroft)	Sugar degradation	galacturonic acid degradation
P687	Father	P687_bin.5.orig_PS3120	K01812	2	M	glucuronate isomerase [EC:5.3.1.12] [RN:R01983]	D-Galacturonate degradation (bacteria), D-galacturonate => pyruvate + D-glyceraldehyde 3P	carbon utilization	Carbon metabolism	glycolysis
P687	Father	P687_bin.5.orig_PS3120	K01812	2	M	glucuronate isomerase	Pentose and glucuronate interconversions	carbon utilization	Sugar degradation	galacturonic acid degradation
P687	Father	P687_bin.6.strict_PS3128	K09808	2	M	ABC.LPT.P; lipoprotein-releasing system permease protein	Lipoprotein-releasing system	Transporters	Transporters	NA
P716	Father	P716_bin.14.orig_PS3156	K00850	2	M	6-phosphofructokinase [EC:2.7.1.11] [RN:R04779]	Glycolysis (Embden-Meyerhof pathway), glucose => pyruvate	carbon utilization	Carbon metabolism	glycolysis
P716	Father	P716_bin.16.orig_PS3160	K02003	2	M	ABC.CD.A;	Putative ABC transport system	Transporters	Transporters	NA
P716	Father	P716_bin.16.orig_PS3160	K02004	2	M	ABC.CD.P;	Putative ABC transport system	Transporters	Transporters	NA
P716	Father	P716_bin.17.strict_PS3163	M26	2	M	Catlytic type: Metallo; cleaves the heavy chain of human IgA1 at the Pro227-Thr228 bond; tightly associated with the bacterial cell surface	Endopeptidases	Organic Nitrogen	Peptidase	NA
P716	Father	P716_bin.17.strict_PS3163	K18118	2	M	succinyl-CoA:acetate CoA-transferase [EC:2.8.3.18] [RN:R10343]	Citrate cycle (TCA cycle, Krebs cycle)	carbon utilization	Carbon metabolism	TCA
P716	Father	P716_bin.17.strict_PS3163	K18118	2	M	succinyl-CoA:acetate CoA-transferase [EC:2.8.3.18] [RN:R10343]	Citrate cycle, second carbon oxidation, 2-oxoglutarate => oxaloacetate	carbon utilization	Carbon metabolism	TCA
P716	Father	P716_bin.17.strict_PS3163	K01848	2	M	methylmalonyl-CoA mutase [EC:5.4.99.2] [RN:R00833]	Propanoyl-CoA metabolism, propanoyl-CoA => succinyl-CoA	carbon utilization	ZOther functions	NA
P716	Father	P716_bin.17.strict_PS3163	K01848	2	M	methylmalonyl-CoA mutase [EC:5.4.99.2] [RN:R00833]	Hydroxypropionate-hydroxybutylate cycle	Energy	Energy metabolism	NA
P716	Father	P716_bin.17.strict_PS3163	K21636	2	MKE	ribonucleoside-triphosphate reductase [EC:1.17.4.2 1.1.98.6] [RN:R02022 R11636]	Pyrimidine deoxyribonuleotide biosynthesis, CDP/CTP => dCDP/dCTP,dTDP/dTTP	MISC	Regulation systems	Nucleotide
P716	Father	P716_bin.19.orig_PS3168	K00789	2	M	S-adenosylmethionine synthetase [EC:2.5.1.6] [RN:R00177]	Cysteine biosynthesis, methionine => cysteine	Organic Nitrogen	Amino Acid metabolism	NA
P716	Father	P716_bin.19.orig_PS3168	K00789	2	M	S-adenosylmethionine synthetase [EC:2.5.1.6] [RN:R00177]	Methionine degradation	Organic Nitrogen	Amino Acid metabolism	NA
P716	Father	P716_bin.5.strict_PS3189	K02909	2	M	large subunit ribosomal protein L31	Ribosome, bacteria	MISC	Regulation systems	NA
P716	Father	P716_bin.5.strict_PS3190	K02004	2	M	ABC.CD.P;	Putative ABC transport system	Transporters	Transporters	NA
P716	Father	P716_bin.5.strict_PS3190	K02003	2	M	ABC.CD.A;	Putative ABC transport system	Transporters	Transporters	NA
P716	Father	P716_bin.7.orig_PS3193	K01006	2	MK	pyruvate,orthophosphate dikinase [EC:2.7.9.1] [RN:R00206]	Reductive citrate cycle (Arnon-Buchanan cycle)	Energy	Energy metabolism	NA
P716	Father	P716_bin.7.orig_PS3193	M24A	2	M	Catlytic type: Metallo; cleave the Met-Xaa (where Xaa is any amino acid) bond in the removal of the initiating N-terminal methionine from newly synthesized proteins; essential for the removal of the initiating methionine of many proteins, acting co-translationally in association with the ribosomes	Exopeptidases that require co-catalytic ions of cobalt or manganese	Organic Nitrogen	Peptidase	NA
P716	Father	P716_bin.8.permissive_PS3195	GT2	2	M	GT2 cellulose synthase (EC 2.4.1.12); chitin synthase (EC 2.4.1.16); dolichyl-phosphate beta-D-mannosyltransferase (EC 2.4.1.83); dolichyl-phosphate beta-glucosyltransferase (EC 2.4.1.117); N-acetylglucosaminyltransferase (EC 2.4.1.-); N-acetylgalactosaminyltransferase (EC 2.4.1.-); hyaluronan synthase (EC 2.4.1.212); chitin oligosaccharide synthase (EC 2.4.1.-); beta-1,3-glucan synthase (EC 2.4.…	GlycosylTransferases	carbon utilization	Carbohydrate metabolism	NA
P719	Father	P719_bin.1.orig_PS3238	K00891	2	M	shikimate kinase [EC:2.7.1.71] [RN:R02412]	Shikimate pathway, phosphoenolpyruvate + erythrose-4P => chorismate	Organic Nitrogen	Amino Acid metabolism	NA
P719	Father	P719_bin.1.orig_PS3238	K00558	2	M	DNA (cytosine-5-)-methyltransferase [EC:2.1.1.37] [RN:R04858]	Methionine degradation	Organic Nitrogen	Amino Acid metabolism	NA
P719	Father	P719_bin.1.orig_PS3240	K02026	2	M	ABC.MS.P1; multiple sugar transport system permease protein	Putative multiple sugar transport system	Transporters	Transporters	NA
P719	Father	P719_bin.1.orig_PS3240	K02025	2	M	ABC.MS.P; multiple sugar transport system permease protein	Putative multiple sugar transport system	Transporters	Transporters	NA
P719	Father	P719_bin.10.orig_PS3196	GT2	2	M	GT2 cellulose synthase (EC 2.4.1.12); chitin synthase (EC 2.4.1.16); dolichyl-phosphate beta-D-mannosyltransferase (EC 2.4.1.83); dolichyl-phosphate beta-glucosyltransferase (EC 2.4.1.117); N-acetylglucosaminyltransferase (EC 2.4.1.-); N-acetylgalactosaminyltransferase (EC 2.4.1.-); hyaluronan synthase (EC 2.4.1.212); chitin oligosaccharide synthase (EC 2.4.1.-); beta-1,3-glucan synthase (EC 2.4.…	GlycosylTransferases	carbon utilization	Carbohydrate metabolism	NA
P719	Father	P719_bin.10.orig_PS3196	GT2	2	M	GT2 cellulose synthase (EC 2.4.1.12); chitin synthase (EC 2.4.1.16); dolichyl-phosphate beta-D-mannosyltransferase (EC 2.4.1.83); dolichyl-phosphate beta-glucosyltransferase (EC 2.4.1.117); N-acetylglucosaminyltransferase (EC 2.4.1.-); N-acetylgalactosaminyltransferase (EC 2.4.1.-); hyaluronan synthase (EC 2.4.1.212); chitin oligosaccharide synthase (EC 2.4.1.-); beta-1,3-glucan synthase (EC 2.4.…	GlycosylTransferases	carbon utilization	Carbohydrate metabolism	NA
P719	Father	P719_bin.10.orig_PS3196	A24A	2	M	Catlytic type: Aspartate; leader peptides are 5 - 8 residues long, rich in acidic amino acids, and immediately precede a 20-residue hydrophobic region; cleavage site is GlyPhe; process type 4 pilin precursor proteins (prepilins) to their mature forms by removal of leader peptides	Membrane-inserted endopeptidases	Organic Nitrogen	Peptidase	NA
P719	Father	P719_bin.10.orig_PS3196	K00615	2	MK	transketolase [EC:2.2.1.1] [RN:R01641]	Pentose phosphate pathway (Pentose phosphate cycle)	carbon utilization	Carbon metabolism	pentose pathway
P719	Father	P719_bin.10.orig_PS3196	K00615	2	MK	transketolase [EC:2.2.1.1] [RN:R01830 R01641]	Pentose phosphate pathway, non-oxidative phase, fructose 6P => ribose 5P	carbon utilization	Carbon metabolism	pentose pathway
P719	Father	P719_bin.10.orig_PS3196	K00615	2	MK	transketolase [EC:2.2.1.1] [RN:R01067 R01641]	Reductive pentose phosphate cycle (Calvin cycle)	Energy	Energy metabolism	NA
P719	Father	P719_bin.10.orig_PS3196	K00615	2	MK	transketolase [EC:2.2.1.1] [RN:R01067 R01641]	Reductive pentose phosphate cycle, glyceraldehyde-3P => ribulose-5P	Energy	Energy metabolism	NA
P719	Father	P719_bin.10.orig_PS3196	K00615	2	MK	transketolase [EC:2.2.1.1] [RN:R01641]	Pentose phosphate pathway (Pentose phosphate cycle)	carbon utilization	Carbon metabolism	pentose pathway
P719	Father	P719_bin.10.orig_PS3196	K00615	2	MK	transketolase [EC:2.2.1.1] [RN:R01830 R01641]	Pentose phosphate pathway, non-oxidative phase, fructose 6P => ribose 5P	carbon utilization	Carbon metabolism	pentose pathway
P719	Father	P719_bin.10.orig_PS3196	K00615	2	MK	transketolase [EC:2.2.1.1] [RN:R01067 R01641]	Reductive pentose phosphate cycle (Calvin cycle)	Energy	Energy metabolism	NA
P719	Father	P719_bin.10.orig_PS3196	K00615	2	MK	transketolase [EC:2.2.1.1] [RN:R01067 R01641]	Reductive pentose phosphate cycle, glyceraldehyde-3P => ribulose-5P	Energy	Energy metabolism	NA
P719	Father	P719_bin.10.orig_PS3197	K16924	2	M	mtsT; energy-coupling factor transport system substrate-specific component	Energy-coupling factor transport system	Transporters	Transporters	NA
P719	Father	P719_bin.10.orig_PS3197	K16785	2	M	ecfT; energy-coupling factor transport system permease protein	Energy-coupling factor transport system	Transporters	Transporters	NA
P719	Father	P719_bin.12.strict_PS3205	K01689	2	MK	enolase [EC:4.2.1.11] [RN:R00658]	Glycolysis (Embden-Meyerhof pathway), glucose => pyruvate	carbon utilization	Carbon metabolism	glycolysis
P719	Father	P719_bin.12.strict_PS3205	K01689	2	MK	enolase [EC:4.2.1.11] [RN:R00658]	Glycolysis, core module involving three-carbon compounds	carbon utilization	Carbon metabolism	glycolysis
P719	Father	P719_bin.12.strict_PS3205	K01689	2	MK	enolase [EC:4.2.1.11] [RN:R00658]	Gluconeogenesis, oxaloacetate => fructose-6P	carbon utilization	Carbon metabolism	glycolysis
P719	Father	P719_bin.12.strict_PS3205	GH13	2	M	GH13 alpha-amylase (EC 3.2.1.1); pullulanase (EC 3.2.1.41); cyclomaltodextrin glucanotransferase (EC 2.4.1.19); cyclomaltodextrinase (EC 3.2.1.54); trehalose-6-phosphate hydrolase (EC 3.2.1.93); oligo-alpha-glucosidase (EC 3.2.1.10); maltogenic amylase (EC 3.2.1.133); neopullulanase (EC 3.2.1.135); alpha-glucosidase (EC 3.2.1.20); maltotetraose-forming alpha-amylase (EC 3.2.1.60); isoamylase (EC …	Glycoside Hydrolases	carbon utilization	Carbohydrate metabolism	Starch Backbone Cleavage
P719	Father	P719_bin.12.strict_PS3205	K01689	2	MK	enolase [EC:4.2.1.11] [RN:R00658]	Glycolysis (Embden-Meyerhof pathway), glucose => pyruvate	carbon utilization	Carbon metabolism	glycolysis
P719	Father	P719_bin.12.strict_PS3205	K01689	2	MK	enolase [EC:4.2.1.11] [RN:R00658]	Glycolysis, core module involving three-carbon compounds	carbon utilization	Carbon metabolism	glycolysis
P719	Father	P719_bin.12.strict_PS3205	K01689	2	MK	enolase [EC:4.2.1.11] [RN:R00658]	Gluconeogenesis, oxaloacetate => fructose-6P	carbon utilization	Carbon metabolism	glycolysis
P719	Father	P719_bin.12.strict_PS3205	K15633	2	M	phosphoglycerate mutase [EC:5.4.2.11 5.4.2.12] [RN:R01518]	Glycolysis (Embden-Meyerhof pathway), glucose => pyruvate	carbon utilization	Carbon metabolism	glycolysis
P719	Father	P719_bin.12.strict_PS3205	K15633	2	M	phosphoglycerate mutase [EC:5.4.2.11 5.4.2.12] [RN:R01518]	Glycolysis, core module involving three-carbon compounds	carbon utilization	Carbon metabolism	glycolysis
P719	Father	P719_bin.12.strict_PS3205	K15633	2	M	phosphoglycerate mutase [EC:5.4.2.11 5.4.2.12] [RN:R01518]	Gluconeogenesis, oxaloacetate => fructose-6P	carbon utilization	Carbon metabolism	glycolysis
P719	Father	P719_bin.12.strict_PS3205	K00634	2	M	phosphate butyryltransferase [EC:2.3.1.19]	SCFA and alcohol conversions	MISC	ZOther functions	NA
P719	Father	P719_bin.12.strict_PS3205	K00929	2	M	butyrate kinase [EC:2.7.2.7]	SCFA and alcohol conversions	MISC	ZOther functions	NA
P719	Father	P719_bin.13.orig_PS3214	S41A	1	M	Catlytic type: Serine; recognizes a C-terminal tripeptide, Xaa-Yaa-Zaa, in which Xaa is preferably Ala or Leu, Yaa is preferably Ala or Tyr and Zaa is preferably Ala and cleaves at a variable distance from the C-terminus; important for the degradation of incorrectly synthesized proteins	Serine endopeptidases	Organic Nitrogen	Peptidase	NA
P719	Father	P719_bin.13.orig_PS3214	K09811	2	M	ftsX; cell division transport system permease protein	Cell division transport system	Transporters	Transporters	NA
P719	Father	P719_bin.13.orig_PS3214	K09812	2	M	ftsE; cell division transport system ATP-binding protein	Cell division transport system	Transporters	Transporters	NA
P719	Father	P719_bin.15.strict_PS3217	K01784	2	MK	GALE; UDP-Glc -> UDP-Gal [EC:5.1.3.2]	Nucleotide sugar biosynthesis, eukaryotes	MISC	Regulation systems	Nucleotide
P719	Father	P719_bin.15.strict_PS3217	K01784	2	MK	UDP-glucose 4-epimerase [EC:5.1.3.2] [RN:R00291]	Galactose degradation, Leloir pathway, galactose => alpha-D-glucose-1P	carbon utilization	Carbon metabolism	glycolysis
P719	Father	P719_bin.15.strict_PS3217	K01784	2	MK	UDP-glucose 4-epimerase	Galactose metabolism	carbon utilization (Woodcroft)	Sugar degradation	galactose degradation
P719	Father	P719_bin.18.permissive_PS3230	GH43	2	MK	GH43 beta-xylosidase (EC 3.2.1.37); alpha-L-arabinofuranosidase (EC 3.2.1.55); xylanase (EC 3.2.1.8); alpha-1,2-L-arabinofuranosidase (EC 3.2.1.-); exo-alpha-1,5-L-arabinofuranosidase (EC 3.2.1.-); [inverting] exo-alpha-1,5-L-arabinanase (EC 3.2.1.-); beta-1,3-xylosidase (EC 3.2.1.-); [inverting] exo-alpha-1,5-L-arabinanase (EC 3.2.1.-); [inverting] endo-alpha-1,5-L-arabinanase (EC 3.2.1.99); exo…	Glycoside Hydrolases	carbon utilization	Carbohydrate metabolism	Xyloglucan Oligo Cleavage (Hemicellulose), Arabinan Backbone Cleavage, Arabinan Oligo Cleavage
P719	Father	P719_bin.18.permissive_PS3230	M26	2	M	Catlytic type: Metallo; cleaves the heavy chain of human IgA1 at the Pro227-Thr228 bond; tightly associated with the bacterial cell surface	Endopeptidases	Organic Nitrogen	Peptidase	NA
P719	Father	P719_bin.19.orig_PS3237	A36	2	M	Catlytic type: Aspartate; N-terminal propeptide is removed from the sigma factor E precursor	Endopeptidases	Organic Nitrogen	Peptidase	NA
P719	Father	P719_bin.2.strict_PS3263	K01689	2	MK	enolase [EC:4.2.1.11] [RN:R00658]	Glycolysis (Embden-Meyerhof pathway), glucose => pyruvate	carbon utilization	Carbon metabolism	glycolysis
P719	Father	P719_bin.2.strict_PS3263	K01689	2	MK	enolase [EC:4.2.1.11] [RN:R00658]	Glycolysis, core module involving three-carbon compounds	carbon utilization	Carbon metabolism	glycolysis
P719	Father	P719_bin.2.strict_PS3263	K01689	2	MK	enolase [EC:4.2.1.11] [RN:R00658]	Gluconeogenesis, oxaloacetate => fructose-6P	carbon utilization	Carbon metabolism	glycolysis
P719	Father	P719_bin.24.orig_PS3252	K00558	2	M	DNA (cytosine-5-)-methyltransferase [EC:2.1.1.37] [RN:R04858]	Methionine degradation	Organic Nitrogen	Amino Acid metabolism	NA
P719	Father	P719_bin.3.orig_PS3309	A24A	2	M	Catlytic type: Aspartate; leader peptides are 5 - 8 residues long, rich in acidic amino acids, and immediately precede a 20-residue hydrophobic region; cleavage site is GlyPhe; process type 4 pilin precursor proteins (prepilins) to their mature forms by removal of leader peptides	Membrane-inserted endopeptidases	Organic Nitrogen	Peptidase	NA
P719	Father	P719_bin.3.orig_PS3309	GH13	2	M	GH13 alpha-amylase (EC 3.2.1.1); pullulanase (EC 3.2.1.41); cyclomaltodextrin glucanotransferase (EC 2.4.1.19); cyclomaltodextrinase (EC 3.2.1.54); trehalose-6-phosphate hydrolase (EC 3.2.1.93); oligo-alpha-glucosidase (EC 3.2.1.10); maltogenic amylase (EC 3.2.1.133); neopullulanase (EC 3.2.1.135); alpha-glucosidase (EC 3.2.1.20); maltotetraose-forming alpha-amylase (EC 3.2.1.60); isoamylase (EC …	Glycoside Hydrolases	carbon utilization	Carbohydrate metabolism	Starch Backbone Cleavage
P719	Father	P719_bin.3.orig_PS3309	GH13	2	M	GH13 alpha-amylase (EC 3.2.1.1); pullulanase (EC 3.2.1.41); cyclomaltodextrin glucanotransferase (EC 2.4.1.19); cyclomaltodextrinase (EC 3.2.1.54); trehalose-6-phosphate hydrolase (EC 3.2.1.93); oligo-alpha-glucosidase (EC 3.2.1.10); maltogenic amylase (EC 3.2.1.133); neopullulanase (EC 3.2.1.135); alpha-glucosidase (EC 3.2.1.20); maltotetraose-forming alpha-amylase (EC 3.2.1.60); isoamylase (EC …	Glycoside Hydrolases	carbon utilization	Carbohydrate metabolism	Starch Backbone Cleavage
P719	Father	P719_bin.3.orig_PS3309	K02939	2	M	large subunit ribosomal protein L9	Ribosome, bacteria	MISC	Regulation systems	NA
P719	Father	P719_bin.3.orig_PS3309	GH13	2	M	GH13 alpha-amylase (EC 3.2.1.1); pullulanase (EC 3.2.1.41); cyclomaltodextrin glucanotransferase (EC 2.4.1.19); cyclomaltodextrinase (EC 3.2.1.54); trehalose-6-phosphate hydrolase (EC 3.2.1.93); oligo-alpha-glucosidase (EC 3.2.1.10); maltogenic amylase (EC 3.2.1.133); neopullulanase (EC 3.2.1.135); alpha-glucosidase (EC 3.2.1.20); maltotetraose-forming alpha-amylase (EC 3.2.1.60); isoamylase (EC …	Glycoside Hydrolases	carbon utilization	Carbohydrate metabolism	Starch Backbone Cleavage
P719	Father	P719_bin.31.permissive_PS3266	PL4	2	M	PL4 rhamnogalacturonan endolyase (EC 4.2.2.23).	Polysaccharide Lyases	carbon utilization	Carbohydrate metabolism	Pectin Backbone Cleavage
P719	Father	P719_bin.31.permissive_PS3266	PL4	2	M	PL4 rhamnogalacturonan endolyase (EC 4.2.2.23).	Polysaccharide Lyases	carbon utilization	Carbohydrate metabolism	Pectin Backbone Cleavage
P722	Father	P722_bin.1.orig_PS3360	K00286	2	M	pyrroline-5-carboxylate reductase [EC:1.5.1.2] [RN:R01251]	Proline biosynthesis, glutamate => proline	Organic Nitrogen	Amino Acid metabolism	NA
P722	Father	P722_bin.1.orig_PS3360	K01966	2	M	propionyl-CoA carboxylase [EC:6.4.1.3] [RN:R01859]	Propanoyl-CoA metabolism, propanoyl-CoA => succinyl-CoA	carbon utilization	ZOther functions	NA
P722	Father	P722_bin.1.orig_PS3360	M17	2	M	Catlytic type: Metallo; any N-terminal amino acid can be released from dipeptides and polypeptides, although there is a preference for leucine; bonds with proline in P1 are not cleaved; maximally active between pH 9 and 9.5	Aminopeptidases	Organic Nitrogen	Peptidase	NA
P722	Father	P722_bin.1.orig_PS3360	K00891	2	M	shikimate kinase [EC:2.7.1.71] [RN:R02412]	Shikimate pathway, phosphoenolpyruvate + erythrose-4P => chorismate	Organic Nitrogen	Amino Acid metabolism	NA
P722	Father	P722_bin.1.orig_PS3360	K00014	2	MK	shikimate 5-dehydrogenase [EC:1.1.1.25] [RN:R02413]	Shikimate pathway, phosphoenolpyruvate + erythrose-4P => chorismate	Organic Nitrogen	Amino Acid metabolism	NA
P722	Father	P722_bin.1.orig_PS3360	A25	2	M	Catlytic type: Aspartate; acidic residue at P1, hydrophobic at P1, Ala at P2 and an acidic residue at P4; during the germination of spores, proteins ('small acid-soluble proteins': SASP) are degraded in a process that is initiated by the 'germination protease'	A single endopeptidase	Organic Nitrogen	Peptidase	NA
P722	Father	P722_bin.1.orig_PS3363	C110	2	M	Catlytic type: Cysteine	Cysteine endopeptidases	Organic Nitrogen	Peptidase	NA
P722	Father	P722_bin.1.orig_PS3363	K00088	2	M	IMP dehydrogenase [EC:1.1.1.205] [RN:R01130]	Guanine ribonucleotide biosynthesis IMP => GDP,GTP	MISC	Regulation systems	Nucleotide
P722	Father	P722_bin.10.orig_PS3320	K02050	2	M	ABC.SN.P; sulfonate/nitrate/taurine transport system permease protein	NitT/TauT family transport system	Transporters	Transporters	NA
P722	Father	P722_bin.14.orig_PS3335	C56	2	MK	Catlytic type: Cysteine; acts only on peptides of less than 20 amino acids; a preference for bulky, hydrophobic P1 residues	PfpI endopeptidase of {Pyrococcus furiosus}	Organic Nitrogen	Peptidase	NA
P722	Father	P722_bin.14.orig_PS3335	K01952	2	MK	phosphoribosylformylglycinamidine synthase [EC:6.3.5.3] [RN:R04463]	Inosine monophosphate biosynthesis, PRPP + glutamine => IMP	MISC	Regulation systems	Nucleotide
P722	Father	P722_bin.14.orig_PS3337	K02003	2	M	ABC.CD.A;	Putative ABC transport system	Transporters	Transporters	NA
P722	Father	P722_bin.9.orig_PS3390	K01195	2	MKE	beta-glucuronidase [EC:3.2.1.31] [RN:R01478]	Glucuronate pathway (uronate pathway)	MISC	ZOther functions	NA
P722	Father	P722_bin.9.orig_PS3390	PL33	2	M	PL33 hyaluronate lyase (EC 4.2.2.1); gellan lyase (EC 4.2.2.25); chondroitin sulfate lyase (EC 4.2.2.20)	Polysaccharide Lyases	carbon utilization	Carbohydrate metabolism	Sulf-Polysachharides Backbone Cleavage
P722	Father	P722_bin.9.orig_PS3390	K03614	2	M	electron transport complex protein RnfD	RNF complex	Energy	Energy metabolism	NA
P722	Father	P722_bin.9.orig_PS3390	K03615	2	M	electron transport complex protein RnfC	RNF complex	Energy	Energy metabolism	NA
P722	Father	P722_bin.9.orig_PS3392	K01835	2	MK	phosphoglucomutase [EC:5.4.2.2] [RN:R00959]	Nucleotide sugar biosynthesis, glucose => UDP-glucose	MISC	Regulation systems	Nucleotide
P722	Father	P722_bin.9.orig_PS3393	K00615	2	MK	transketolase [EC:2.2.1.1] [RN:R01641]	Pentose phosphate pathway (Pentose phosphate cycle)	carbon utilization	Carbon metabolism	pentose pathway
P722	Father	P722_bin.9.orig_PS3393	K00615	2	MK	transketolase [EC:2.2.1.1] [RN:R01830 R01641]	Pentose phosphate pathway, non-oxidative phase, fructose 6P => ribose 5P	carbon utilization	Carbon metabolism	pentose pathway
P722	Father	P722_bin.9.orig_PS3393	K00615	2	MK	transketolase [EC:2.2.1.1] [RN:R01067 R01641]	Reductive pentose phosphate cycle (Calvin cycle)	Energy	Energy metabolism	NA
P722	Father	P722_bin.9.orig_PS3393	K00615	2	MK	transketolase [EC:2.2.1.1] [RN:R01067 R01641]	Reductive pentose phosphate cycle, glyceraldehyde-3P => ribulose-5P	Energy	Energy metabolism	NA
P722	Father	P722_bin.9.orig_PS3393	K00615	2	MK	transketolase [EC:2.2.1.1] [RN:R01641]	Pentose phosphate pathway (Pentose phosphate cycle)	carbon utilization	Carbon metabolism	pentose pathway
P722	Father	P722_bin.9.orig_PS3393	K00615	2	MK	transketolase [EC:2.2.1.1] [RN:R01830 R01641]	Pentose phosphate pathway, non-oxidative phase, fructose 6P => ribose 5P	carbon utilization	Carbon metabolism	pentose pathway
P722	Father	P722_bin.9.orig_PS3393	K00615	2	MK	transketolase [EC:2.2.1.1] [RN:R01067 R01641]	Reductive pentose phosphate cycle (Calvin cycle)	Energy	Energy metabolism	NA
P722	Father	P722_bin.9.orig_PS3393	K00615	2	MK	transketolase [EC:2.2.1.1] [RN:R01067 R01641]	Reductive pentose phosphate cycle, glyceraldehyde-3P => ribulose-5P	Energy	Energy metabolism	NA
P731	Father	P731_bin.15.orig_PS3424	K00558	3	M	DNA (cytosine-5-)-methyltransferase [EC:2.1.1.37] [RN:R04858]	Methionine degradation	Organic Nitrogen	Amino Acid metabolism	NA
P731	Father	P731_bin.15.orig_PS3424	K00640	3	M	serine O-acetyltransferase [EC:2.3.1.30] [RN:R00586]	Cysteine biosynthesis, serine => cysteine	Organic Nitrogen	Amino Acid metabolism	NA
P731	Father	P731_bin.15.orig_PS3425	K00031	2	M	isocitrate dehydrogenase [EC:1.1.1.42 1.1.1.41] [RN:R01899 R00268 R00267 R00709]	Citrate cycle (TCA cycle, Krebs cycle)	carbon utilization	Carbon metabolism	TCA
P731	Father	P731_bin.15.orig_PS3425	K00031	2	M	isocitrate dehydrogenase [EC:1.1.1.42 1.1.1.41] [RN:R01899 R00268 R00267 R00709]	Citrate cycle, first carbon oxidation, oxaloacetate => 2-oxoglutarate	carbon utilization	Carbon metabolism	TCA
P731	Father	P731_bin.15.orig_PS3425	K00031	2	M	isocitrate dehydrogenase [EC:1.1.1.42] [RN:R00267]	Reductive citrate cycle (Arnon-Buchanan cycle)	Energy	Energy metabolism	NA
P731	Father	P731_bin.15.orig_PS3425	K00031	2	M	isocitrate dehydrogenase [EC:1.1.1.42] [RN:R01899 R00268]	Methylaspartate cycle	Organic Nitrogen	Amino Acid metabolism	NA
P731	Father	P731_bin.15.orig_PS3425	K05942	2	MK	citrate (Re)-synthase [EC:2.3.3.3] [RN:R00351]	Citrate cycle (TCA cycle, Krebs cycle)	carbon utilization	Carbon metabolism	TCA
P731	Father	P731_bin.15.orig_PS3425	K05942	2	MK	citrate (Re)-synthase [EC:2.3.3.3] [RN:R00351]	Citrate cycle, first carbon oxidation, oxaloacetate => 2-oxoglutarate	carbon utilization	Carbon metabolism	TCA
P731	Father	P731_bin.15.orig_PS3425	K04517	2	M	prephenate dehydrogenase [EC:1.3.1.12] [RN:R01728]	Tyrosine biosynthesis, chorismate => tyrosine	Organic Nitrogen	Amino Acid metabolism	NA
P731	Father	P731_bin.15.orig_PS3425	K02804	2	M	PTS-Nag-EIIC; PTS system, N-acetylglucosamine-specific IIC component	PTS system, N-acetylglucosamine-specific II component	Transporters	Transporters	NA
P731	Father	P731_bin.15.orig_PS3425	K01733	2	MK	threonine synthase [EC:4.2.3.1] [RN:R01466]	Threonine biosynthesis, aspartate => homoserine => threonine	Organic Nitrogen	Amino Acid metabolism	NA
P731	Father	P731_bin.15.orig_PS3425	K00053	2	M	ketol-acid reductoisomerase [EC:1.1.1.86] [RN:R05071 R04440 R04439 R05069 R05068]	Valine/isoleucine biosynthesis, pyruvate => valine / 2-oxobutanoate => isoleucine	Organic Nitrogen	Amino Acid metabolism	NA
P731	Father	P731_bin.15.orig_PS3425	K00053	2	M	ketol-acid reductoisomerase [EC:1.1.1.86] [RN:R05069 R05068]	Isoleucine biosynthesis, threonine => 2-oxobutanoate => isoleucine	Organic Nitrogen	Amino Acid metabolism	NA
P731	Father	P731_bin.15.orig_PS3425	K01653	2	M	acetolactate synthase [EC:2.2.1.6] [RN:R00226 R08648]	Valine/isoleucine biosynthesis, pyruvate => valine / 2-oxobutanoate => isoleucine	Organic Nitrogen	Amino Acid metabolism	NA
P731	Father	P731_bin.15.orig_PS3425	K01653	2	M	acetolactate synthase [EC:2.2.1.6] [RN:R08648]	Isoleucine biosynthesis, threonine => 2-oxobutanoate => isoleucine	Organic Nitrogen	Amino Acid metabolism	NA
P731	Father	P731_bin.15.orig_PS3425	K02887	2	M	large subunit ribosomal protein L20	Ribosome, bacteria	MISC	Regulation systems	NA
P731	Father	P731_bin.15.orig_PS3425	K02916	2	M	large subunit ribosomal protein L35	Ribosome, bacteria	MISC	Regulation systems	NA
P731	Father	P731_bin.16.strict_PS3426	K14170	1	MK	chorismate mutase [EC:5.4.99.5] [RN:R01715]	Phenylalanine biosynthesis, chorismate => phenylalanine	Organic Nitrogen	Amino Acid metabolism	NA
P731	Father	P731_bin.16.strict_PS3426	K14170	1	MK	chorismate mutase [EC:5.4.99.5] [RN:R01715]	Tyrosine biosynthesis, chorismate => tyrosine	Organic Nitrogen	Amino Acid metabolism	NA
P731	Father	P731_bin.16.strict_PS3426	M28F	1	M	Catlytic type: Metallo; able to release a variety of N-terminal amino acids	Aminopeptidases and carboxypeptidases	Organic Nitrogen	Peptidase	NA
P731	Father	P731_bin.16.strict_PS3426	K01784	1	MK	GALE; UDP-Glc -> UDP-Gal [EC:5.1.3.2]	Nucleotide sugar biosynthesis, eukaryotes	MISC	Regulation systems	Nucleotide
P731	Father	P731_bin.16.strict_PS3426	K01784	1	MK	UDP-glucose 4-epimerase [EC:5.1.3.2] [RN:R00291]	Galactose degradation, Leloir pathway, galactose => alpha-D-glucose-1P	carbon utilization	Carbon metabolism	glycolysis
P731	Father	P731_bin.16.strict_PS3426	K01784	1	MK	UDP-glucose 4-epimerase	Galactose metabolism	carbon utilization (Woodcroft)	Sugar degradation	galactose degradation
P731	Father	P731_bin.16.strict_PS3432	K01778	2	M	diaminopimelate epimerase [EC:5.1.1.7] [RN:R02735]	Lysine biosynthesis, succinyl-DAP pathway, aspartate => lysine	Organic Nitrogen	Amino Acid metabolism	NA
P731	Father	P731_bin.16.strict_PS3432	K01778	2	M	diaminopimelate epimerase [EC:5.1.1.7] [RN:R02735]	Lysine biosynthesis, acetyl-DAP pathway, aspartate => lysine	Organic Nitrogen	Amino Acid metabolism	NA
P731	Father	P731_bin.16.strict_PS3432	K01778	2	M	diaminopimelate epimerase [EC:5.1.1.7] [RN:R02735]	Lysine biosynthesis, DAP aminotransferase pathway, aspartate => lysine	Organic Nitrogen	Amino Acid metabolism	NA
P731	Father	P731_bin.16.strict_PS3432	K03183	2	M	demethylmenaquinone methyltransferase / 2-methoxy-6-polyprenyl-1,4-benzoquinol methylase	Menaquinone biosynthesis	MISC	ZOther functions	NA
P731	Father	P731_bin.16.strict_PS3432	K03183	2	M	demethylmenaquinone methyltransferase / 2-methoxy-6-polyprenyl-1,4-benzoquinol methylase	Ubiquinone biosynthesis	MISC	ZOther functions	NA
P731	Father	P731_bin.16.strict_PS3432	K01649	2	MK	2-isopropylmalate synthase [EC:2.3.3.13] [RN:R01213]	Leucine biosynthesis, 2-oxoisovalerate => 2-oxoisocaproate	Organic Nitrogen	Amino Acid metabolism	NA
P731	Father	P731_bin.16.strict_PS3432	K02013	2	M	ABC.FEV.A; iron complex transport system ATP-binding protein [EC:3.6.3.34]	Iron complex transport system	Transporters	Transporters	NA
P731	Father	P731_bin.17.strict_PS3435	K01783	2	MK	ribulose-phosphate 3-epimerase [EC:5.1.3.1] [RN:R01529]	Pentose phosphate pathway (Pentose phosphate cycle)	carbon utilization	Carbon metabolism	pentose pathway
P731	Father	P731_bin.17.strict_PS3435	K01783	2	MK	ribulose-phosphate 3-epimerase [EC:5.1.3.1] [RN:R01529]	Pentose phosphate pathway, non-oxidative phase, fructose 6P => ribose 5P	carbon utilization	Carbon metabolism	pentose pathway
P731	Father	P731_bin.19.permissive_PS3439	K01591	1	M	orotidine-5'-phosphate decarboxylase [EC:4.1.1.23] [RN:R00965]	Uridine monophosphate biosynthesis, glutamine (+ PRPP) => UMP	MISC	Regulation systems	Nucleotide
P731	Father	P731_bin.19.permissive_PS3439	S13	1	M	Catlytic type: Serine; hydrolyses the D-Ala-D-Ala bond in the cross-linking peptide precursor OR degrades this D-Ala-meso-2,6-diaminopimelate bond	Peptidases that cleave D-Ala bonds, acting either as carboxypeptidases or as atypical 'endopeptidases'	Organic Nitrogen	Peptidase	NA
P731	Father	P731_bin.19.permissive_PS3439	K01845	1	M	glutamate-1-semialdehyde 2,1-aminomutase [EC:5.4.3.8] [RN:R02272]	Siroheme biosynthesis, glutamate => siroheme	MISC	Co-factor biosynthesis	NA
P731	Father	P731_bin.19.permissive_PS3439	K01607	1	M	pcaC; 4-carboxymuconolactone decarboxylase [EC:4.1.1.44]	protocatechuate degradation, protocatechuate => 3-oxoadipate	carbon utilization	ZOther functions	NA
P731	Father	P731_bin.28.orig_PS3476	C110	2	M	Catlytic type: Cysteine	Cysteine endopeptidases	Organic Nitrogen	Peptidase	NA
P731	Father	P731_bin.28.orig_PS3478	K01810	2	M	glucose-6-phosphate isomerase [EC:5.3.1.9] [RN:R02740 R02739]	Pentose phosphate pathway (Pentose phosphate cycle)	carbon utilization	Carbon metabolism	pentose pathway
P731	Father	P731_bin.28.orig_PS3478	K01810	2	M	glucose-6-phosphate isomerase [EC:5.3.1.9] [RN:R02740]	Glycolysis (Embden-Meyerhof pathway), glucose => pyruvate	carbon utilization	Carbon metabolism	glycolysis
P731	Father	P731_bin.28.orig_PS3478	K00134	2	MK	glyceraldehyde 3-phosphate dehydrogenase [EC:1.2.1.12 1.2.1.59] [RN:R01061 R01063]	Glycolysis (Embden-Meyerhof pathway), glucose => pyruvate	carbon utilization	Carbon metabolism	glycolysis
P731	Father	P731_bin.28.orig_PS3478	K00134	2	MK	glyceraldehyde 3-phosphate dehydrogenase [EC:1.2.1.12 1.2.1.59] [RN:R01061 R01063]	Glycolysis, core module involving three-carbon compounds	carbon utilization	Carbon metabolism	glycolysis
P731	Father	P731_bin.28.orig_PS3478	K00134	2	MK	glyceraldehyde 3-phosphate dehydrogenase [EC:1.2.1.12 1.2.1.59] [RN:R01061 R01063]	Gluconeogenesis, oxaloacetate => fructose-6P	carbon utilization	Carbon metabolism	glycolysis
P731	Father	P731_bin.28.orig_PS3478	K00134	2	MK	glyceraldehyde 3-phosphate dehydrogenase [EC:1.2.1.12] [RN:R01061]	Semi-phosphorylative Entner-Doudoroff pathway, gluconate => glycerate-3P	carbon utilization	Carbon metabolism	glycolysis
P731	Father	P731_bin.28.orig_PS3478	K00134	2	MK	glyceraldehyde 3-phosphate dehydrogenase [EC:1.2.1.12] [RN:R01061]	D-galactonate degradation, De Ley-Doudoroff pathway, D-galactonate => glycerate-3P	carbon utilization	Carbon metabolism	glycolysis
P731	Father	P731_bin.28.orig_PS3478	K00134	2	MK	glyceraldehyde-3-phosphate dehydrogenase (phosphorylating) [EC:1.2.1.13 1.2.1.59 1.2.1.12] [RN:R01061 R01063]	Reductive pentose phosphate cycle (Calvin cycle)	Energy	Energy metabolism	NA
P731	Father	P731_bin.28.orig_PS3478	K00134	2	MK	glyceraldehyde-3-phosphate dehydrogenase (phosphorylating) [EC:1.2.1.13 1.2.1.59 1.2.1.12] [RN:R01061 R01063]	Reductive pentose phosphate cycle, ribulose-5P => glyceraldehyde-3P	Energy	Energy metabolism	NA
P731	Father	P731_bin.28.orig_PS3478	GH13	2	M	GH13 alpha-amylase (EC 3.2.1.1); pullulanase (EC 3.2.1.41); cyclomaltodextrin glucanotransferase (EC 2.4.1.19); cyclomaltodextrinase (EC 3.2.1.54); trehalose-6-phosphate hydrolase (EC 3.2.1.93); oligo-alpha-glucosidase (EC 3.2.1.10); maltogenic amylase (EC 3.2.1.133); neopullulanase (EC 3.2.1.135); alpha-glucosidase (EC 3.2.1.20); maltotetraose-forming alpha-amylase (EC 3.2.1.60); isoamylase (EC …	Glycoside Hydrolases	carbon utilization	Carbohydrate metabolism	Starch Backbone Cleavage
P731	Father	P731_bin.28.orig_PS3478	A25	2	M	Catlytic type: Aspartate; acidic residue at P1, hydrophobic at P1, Ala at P2 and an acidic residue at P4; during the germination of spores, proteins ('small acid-soluble proteins': SASP) are degraded in a process that is initiated by the 'germination protease'	A single endopeptidase	Organic Nitrogen	Peptidase	NA
P731	Father	P731_bin.28.orig_PS3478	K02968	2	M	small subunit ribosomal protein S20	Ribosome, bacteria	MISC	Regulation systems	NA
P731	Father	P731_bin.6.orig_PS3500	K02008	2	M	cbiQ; cobalt/nickel transport system permease protein	Cobalt/nickel transport system	Transporters	Transporters	NA
P731	Father	P731_bin.6.orig_PS3500	K02008	2	M	cbiQ; cobalt/nickel transport system permease protein	Nickel transport system	Transporters	Transporters	NA
P731	Father	P731_bin.6.orig_PS3500	K02007	2	M	cbiM; cobalt/nickel transport system permease protein	Cobalt/nickel transport system	Transporters	Transporters	NA
P731	Father	P731_bin.6.orig_PS3500	K02007	2	M	cbiM; cobalt/nickel transport system permease protein	Nickel transport system	Transporters	Transporters	NA
P731	Father	P731_bin.9.strict_PS3503	K00058	1	MK	D-3-phosphoglycerate dehydrogenase [EC:1.1.1.95] [RN:R01513]	Serine biosynthesis, glycerate-3P => serine	Organic Nitrogen	Amino Acid metabolism	NA
P731	Father	P731_bin.9.strict_PS3503	K00831	1	M	phosphoserine aminotransferase [EC:2.6.1.52] [RN:R04173]	Serine biosynthesis, glycerate-3P => serine	Organic Nitrogen	Amino Acid metabolism	NA
P731	Father	P731_bin.9.strict_PS3503	K00549	1	MK	methionine synthase [EC:2.1.1.13 2.1.1.14] [RN:R00946 R04405]	Methionine biosynthesis, apartate => homoserine => methionine	Organic Nitrogen	Amino Acid metabolism	NA
P731	Father	P731_bin.9.strict_PS3503	K09815	1	M	znuA; zinc transport system substrate-binding protein	Zinc transport system	Transporters	Transporters	NA
P731	Father	P731_bin.9.strict_PS3503	K02939	1	M	large subunit ribosomal protein L9	Ribosome, bacteria	MISC	Regulation systems	NA
P731	Father	P731_bin.9.strict_PS3503	M17	1	M	Catlytic type: Metallo; any N-terminal amino acid can be released from dipeptides and polypeptides, although there is a preference for leucine; bonds with proline in P1 are not cleaved; maximally active between pH 9 and 9.5	Aminopeptidases	Organic Nitrogen	Peptidase	NA
P731	Father	P731_bin.9.strict_PS3503	K02945	1	MK	small subunit ribosomal protein S1	Ribosome, bacteria	MISC	Regulation systems	NA
P731	Father	P731_bin.9.strict_PS3503	K00945	1	MK	cytidylate kinase [EC:2.7.4.14] [RN:R00158]	Pyrimidine ribonucleotide biosynthesis, UMP => UDP/UTP,CDP/CTP	MISC	Regulation systems	Nucleotide
P731	Father	P731_bin.9.strict_PS3505	K11050	2	M	ABC-2.CYL.A; multidrug/hemolysin transport system ATP-binding protein	Multidrug/hemolysin transport system	Transporters	Transporters	NA
P731	Father	P731_bin.9.strict_PS3505	K11051	2	M	ABC-2.CYL.P; multidrug/hemolysin transport system permease protein	Multidrug/hemolysin transport system	Transporters	Transporters	NA
P731	Father	P731_bin.9.strict_PS3505	K00027	2	M	malate dehydrogenase (oxaloacetate-decarboxylating)	TCA /Reductive TCA	carbon utilization	Carbon metabolism	TCA
P731	Father	P731_bin.9.strict_PS3515	K02551	2	M	2-succinyl-5-enolpyruvyl-6-hydroxy-3-cyclohexene-1-carboxylate synthase	Menaquinone biosynthesis	MISC	ZOther functions	NA
P731	Father	P731_bin.9.strict_PS3515	K01808	2	MK	ribose 5-phosphate isomerase [EC:5.3.1.6] [RN:R01056]	Pentose phosphate pathway (Pentose phosphate cycle)	carbon utilization	Carbon metabolism	pentose pathway
P731	Father	P731_bin.9.strict_PS3515	K01808	2	MK	ribose 5-phosphate isomerase [EC:5.3.1.6] [RN:R01056]	Pentose phosphate pathway, non-oxidative phase, fructose 6P => ribose 5P	carbon utilization	Carbon metabolism	pentose pathway
P731	Father	P731_bin.9.strict_PS3515	K01808	2	MK	ribose 5-phosphate isomerase [EC:5.3.1.6] [RN:R01056]	Reductive pentose phosphate cycle (Calvin cycle)	Energy	Energy metabolism	NA
P731	Father	P731_bin.9.strict_PS3515	K01808	2	MK	ribose 5-phosphate isomerase [EC:5.3.1.6] [RN:R01056]	Reductive pentose phosphate cycle, glyceraldehyde-3P => ribulose-5P	Energy	Energy metabolism	NA
P731	Father	P731_bin.9.strict_PS3515	K01938	2	M	formate--tetrahydrofolate ligase [EC:6.3.4.3] [RN:R00943]	Reductive acetyl-CoA pathway (Wood-Ljungdahl pathway)	Energy	Energy metabolism	NA
P731	Father	P731_bin.9.strict_PS3515	K02967	2	M	small subunit ribosomal protein S2	Ribosome, bacteria	MISC	Regulation systems	NA
P731	Father	P731_bin.9.strict_PS3515	K02967	2	M	small subunit ribosomal protein S2	Ribosome, archaea	MISC	Regulation systems	NA
P731	Father	P731_bin.9.strict_PS3515	K01783	2	MK	ribulose-phosphate 3-epimerase [EC:5.1.3.1] [RN:R01529]	Pentose phosphate pathway (Pentose phosphate cycle)	carbon utilization	Carbon metabolism	pentose pathway
P731	Father	P731_bin.9.strict_PS3515	K01783	2	MK	ribulose-phosphate 3-epimerase [EC:5.1.3.1] [RN:R01529]	Pentose phosphate pathway, non-oxidative phase, fructose 6P => ribose 5P	carbon utilization	Carbon metabolism	pentose pathway
P750	Father	P750_bin.1.orig_PS3551	K02911	2	M	large subunit ribosomal protein L32	Ribosome, bacteria	MISC	Regulation systems	NA
P750	Father	P750_bin.1.orig_PS3551	K02945	2	M	small subunit ribosomal protein S1	Ribosome, bacteria	MISC	Regulation systems	NA
P750	Father	P750_bin.12.orig_PS3536	GT2	2	M	GT2 cellulose synthase (EC 2.4.1.12); chitin synthase (EC 2.4.1.16); dolichyl-phosphate beta-D-mannosyltransferase (EC 2.4.1.83); dolichyl-phosphate beta-glucosyltransferase (EC 2.4.1.117); N-acetylglucosaminyltransferase (EC 2.4.1.-); N-acetylgalactosaminyltransferase (EC 2.4.1.-); hyaluronan synthase (EC 2.4.1.212); chitin oligosaccharide synthase (EC 2.4.1.-); beta-1,3-glucan synthase (EC 2.4.…	GlycosylTransferases	carbon utilization	Carbohydrate metabolism	NA
P750	Father	P750_bin.12.orig_PS3537	K02956	2	M	small subunit ribosomal protein S15	Ribosome, bacteria	MISC	Regulation systems	NA
P750	Father	P750_bin.12.orig_PS3537	K02956	2	M	small subunit ribosomal protein S15	Ribosome, archaea	MISC	Regulation systems	NA
P750	Father	P750_bin.12.orig_PS3537	K02888	2	M	large subunit ribosomal protein L21	Ribosome, bacteria	MISC	Regulation systems	NA
P750	Father	P750_bin.12.orig_PS3537	K02899	2	M	large subunit ribosomal protein L27	Ribosome, bacteria	MISC	Regulation systems	NA
P750	Father	P750_bin.12.orig_PS3537	GH5	2	MKE	GH5 endo-beta-1,4-glucanase / cellulase (EC 3.2.1.4); endo-beta-1,4-xylanase (EC 3.2.1.8); beta-glucosidase (EC 3.2.1.21); beta-mannosidase (EC 3.2.1.25); beta-glucosylceramidase (EC 3.2.1.45); glucan beta-1,3-glucosidase (EC 3.2.1.58); licheninase (EC 3.2.1.73); exo-beta-1,4-glucanase / cellodextrinase (EC 3.2.1.74); glucan endo-1,6-beta-glucosidase (EC 3.2.1.75); mannan endo-beta-1,4-mannosidas…	Glycoside Hydrolases	carbon utilization	Carbohydrate metabolism	Amorphous Cellulose Backbone Cleavage, Amorphous Cellulose Oligo Cleavage, Xyloglucan Backbone Cleavage (Hemicellulose), Xylan Backbone Cleavage (Hemicellulose), Beta-mannan Backbone Cleavage (Hemicellulose), Mixed-Linkage glucans Backbone Cleavage (Hemicellulose), Chitin Oligo Cleavage
P750	Father	P750_bin.12.orig_PS3537	K15635	2	M	phosphoglycerate mutase [EC:5.4.2.11 5.4.2.12] [RN:R01518]	Glycolysis (Embden-Meyerhof pathway), glucose => pyruvate	carbon utilization	Carbon metabolism	glycolysis
P750	Father	P750_bin.12.orig_PS3537	K15635	2	M	phosphoglycerate mutase [EC:5.4.2.11 5.4.2.12] [RN:R01518]	Glycolysis, core module involving three-carbon compounds	carbon utilization	Carbon metabolism	glycolysis
P750	Father	P750_bin.12.orig_PS3537	K15635	2	M	phosphoglycerate mutase [EC:5.4.2.11 5.4.2.12] [RN:R01518]	Gluconeogenesis, oxaloacetate => fructose-6P	carbon utilization	Carbon metabolism	glycolysis
P750	Father	P750_bin.12.orig_PS3537	C56	2	MK	Catlytic type: Cysteine; acts only on peptides of less than 20 amino acids; a preference for bulky, hydrophobic P1 residues	PfpI endopeptidase of {Pyrococcus furiosus}	Organic Nitrogen	Peptidase	NA
P750	Father	P750_bin.12.orig_PS3537	K01952	2	MK	phosphoribosylformylglycinamidine synthase [EC:6.3.5.3] [RN:R04463]	Inosine monophosphate biosynthesis, PRPP + glutamine => IMP	MISC	Regulation systems	Nucleotide
P750	Father	P750_bin.12.orig_PS3537	K01596	2	M	phosphoenolpyruvate carboxykinase [EC:4.1.1.32 4.1.1.49] [RN:R00431 R00726 R00341]	Gluconeogenesis, oxaloacetate => fructose-6P	carbon utilization	Carbon metabolism	glycolysis
P750	Father	P750_bin.12.orig_PS3537	K01939	2	M	adenylosuccinate synthase [EC:6.3.4.4] [RN:R01135]	Adenine ribonucleotide biosynthesis, IMP => ADP,ATP	MISC	Regulation systems	Nucleotide
P750	Father	P750_bin.22.orig_PS3556	K01733	2	MK	threonine synthase [EC:4.2.3.1] [RN:R01466]	Threonine biosynthesis, aspartate => homoserine => threonine	Organic Nitrogen	Amino Acid metabolism	NA
P750	Father	P750_bin.22.orig_PS3556	K02884	2	M	large subunit ribosomal protein L19	Ribosome, bacteria	MISC	Regulation systems	NA
P750	Father	P750_bin.22.orig_PS3556	K00937	1	M	polyphosphate kinase ???	Cytochrome d ubiquinol oxidase	Energy	Energy metabolism	NA
P750	Father	P750_bin.22.orig_PS3556	A36	1	M	Catlytic type: Aspartate; N-terminal propeptide is removed from the sigma factor E precursor	Endopeptidases	Organic Nitrogen	Peptidase	NA
P750	Father	P750_bin.22.orig_PS3556	M18	2	M	Catlytic type: Metallo; acting on N-terminal leucine and most other amino acids	Metalloaminopeptidases	Organic Nitrogen	Peptidase	NA
P750	Father	P750_bin.24.strict_PS3570	S41A	1	M	Catlytic type: Serine; recognizes a C-terminal tripeptide, Xaa-Yaa-Zaa, in which Xaa is preferably Ala or Leu, Yaa is preferably Ala or Tyr and Zaa is preferably Ala and cleaves at a variable distance from the C-terminus; important for the degradation of incorrectly synthesized proteins	Serine endopeptidases	Organic Nitrogen	Peptidase	NA
P750	Father	P750_bin.24.strict_PS3570	K09811	2	M	ftsX; cell division transport system permease protein	Cell division transport system	Transporters	Transporters	NA
P750	Father	P750_bin.24.strict_PS3570	K09812	2	M	ftsE; cell division transport system ATP-binding protein	Cell division transport system	Transporters	Transporters	NA
P750	Father	P750_bin.27.strict_PS3590	K00789	1	M	S-adenosylmethionine synthetase [EC:2.5.1.6] [RN:R00177]	Cysteine biosynthesis, methionine => cysteine	Organic Nitrogen	Amino Acid metabolism	NA
P750	Father	P750_bin.27.strict_PS3590	K00789	1	M	S-adenosylmethionine synthetase [EC:2.5.1.6] [RN:R00177]	Methionine degradation	Organic Nitrogen	Amino Acid metabolism	NA
P750	Father	P750_bin.27.strict_PS3590	K10240	1	M	cebE; cellobiose transport system substrate-binding protein	Cellobiose transport system	Transporters	Transporters	NA
P750	Father	P750_bin.27.strict_PS3590	GH16	2	MKE	GH16 xyloglucan:xyloglucosyltransferase (EC 2.4.1.207); keratan-sulfate endo-1,4-beta-galactosidase (EC 3.2.1.103); endo-1,3-beta-glucanase / laminarinase (EC 3.2.1.39); endo-1,3(4)-beta-glucanase (EC 3.2.1.6); licheninase (EC 3.2.1.73); beta-agarase (EC 3.2.1.81); kappa;-carrageenase (EC 3.2.1.83); xyloglucanase (EC 3.2.1.151); endo-beta-1,3-galactanase (EC 3.2.1.181); [retaining] beta-porphyran…	Glycoside Hydrolases	carbon utilization	Carbohydrate metabolism	Amorphous Cellulose Oligo Cleavage, Xyloglucan Backbone Cleavage (Hemicellulose), Mixed-Linkage glucans Backbone Cleavage (Hemicellulose), Mixed-Linkage glucans Oligo Cleavage (Hemicellulose), Sulf-Polysachharides Backbone Cleavage
P750	Father	P750_bin.27.strict_PS3590	M26	2	M	Catlytic type: Metallo; cleaves the heavy chain of human IgA1 at the Pro227-Thr228 bond; tightly associated with the bacterial cell surface	Endopeptidases	Organic Nitrogen	Peptidase	NA
P750	Father	P750_bin.27.strict_PS3590	K01610	2	MK	phosphoenolpyruvate carboxykinase [EC:4.1.1.32 4.1.1.49] [RN:R00431 R00726 R00341]	Gluconeogenesis, oxaloacetate => fructose-6P	carbon utilization	Carbon metabolism	glycolysis
P750	Father	P750_bin.27.strict_PS3590	C110	2	M	Catlytic type: Cysteine	Cysteine endopeptidases	Organic Nitrogen	Peptidase	NA
P750	Father	P750_bin.27.strict_PS3590	C82A	2	M	Catlytic type: Cysteine; hydrolyse the L-Lys(3)-D-Ala(4) bonds of bacterial cell wall components; protein showed cell-wall cross-linking activity	Hydrolase (and transfer) bacterial cell wall peptides	Organic Nitrogen	Peptidase	NA
P750	Father	P750_bin.27.strict_PS3590	K02030	2	M	ABC.PA.S; polar amino acid transport system substrate-binding protein	Putative polar amino acid transport system	Transporters	Transporters	NA
P750	Father	P750_bin.27.strict_PS3590	K02030	2	M	ABC.PA.S; polar amino acid transport system substrate-binding protein	Putative polar amino acid transport system	Transporters	Transporters	NA
P750	Father	P750_bin.27.strict_PS3591	K00558	2	M	DNA (cytosine-5-)-methyltransferase [EC:2.1.1.37] [RN:R04858]	Methionine degradation	Organic Nitrogen	Amino Acid metabolism	NA
P750	Father	P750_bin.4.strict_PS3594	A24A	2	M	Catlytic type: Aspartate; leader peptides are 5 - 8 residues long, rich in acidic amino acids, and immediately precede a 20-residue hydrophobic region; cleavage site is GlyPhe; process type 4 pilin precursor proteins (prepilins) to their mature forms by removal of leader peptides	Membrane-inserted endopeptidases	Organic Nitrogen	Peptidase	NA
P750	Father	P750_bin.4.strict_PS3594	M26	2	M	Catlytic type: Metallo; cleaves the heavy chain of human IgA1 at the Pro227-Thr228 bond; tightly associated with the bacterial cell surface	Endopeptidases	Organic Nitrogen	Peptidase	NA
P750	Father	P750_bin.4.strict_PS3594	GT2	2	M	GT2 cellulose synthase (EC 2.4.1.12); chitin synthase (EC 2.4.1.16); dolichyl-phosphate beta-D-mannosyltransferase (EC 2.4.1.83); dolichyl-phosphate beta-glucosyltransferase (EC 2.4.1.117); N-acetylglucosaminyltransferase (EC 2.4.1.-); N-acetylgalactosaminyltransferase (EC 2.4.1.-); hyaluronan synthase (EC 2.4.1.212); chitin oligosaccharide synthase (EC 2.4.1.-); beta-1,3-glucan synthase (EC 2.4.…	GlycosylTransferases	carbon utilization	Carbohydrate metabolism	NA
P753	Father	P753_bin.14.orig_PS3649	M28D	2	M	Catlytic type: Metallo; able to release a variety of N-terminal amino acids	Aminopeptidases and carboxypeptidases	Organic Nitrogen	Peptidase	NA
P753	Father	P753_bin.14.orig_PS3649	K02112	2	M	ATPF1B; F-type H+-transporting ATPase subunit beta [EC:3.6.3.14]	F-type ATPase, prokaryotes and chloroplasts	Energy	Energy metabolism	NA
P753	Father	P753_bin.14.orig_PS3649	K00281	2	MK	glycine cleavage system [RN:R01221]	Photorespiration	Energy	Energy metabolism	NA
P753	Father	P753_bin.17.orig_PS3660	GT2	2	M	GT2 cellulose synthase (EC 2.4.1.12); chitin synthase (EC 2.4.1.16); dolichyl-phosphate beta-D-mannosyltransferase (EC 2.4.1.83); dolichyl-phosphate beta-glucosyltransferase (EC 2.4.1.117); N-acetylglucosaminyltransferase (EC 2.4.1.-); N-acetylgalactosaminyltransferase (EC 2.4.1.-); hyaluronan synthase (EC 2.4.1.212); chitin oligosaccharide synthase (EC 2.4.1.-); beta-1,3-glucan synthase (EC 2.4.…	GlycosylTransferases	carbon utilization	Carbohydrate metabolism	NA
P753	Father	P753_bin.25.strict_PS3685	K01520	2	M	dUTP pyrophosphatase [EC:3.6.1.23] [RN:R02100]	Pyrimidine deoxyribonuleotide biosynthesis, CDP/CTP => dCDP/dCTP,dTDP/dTTP	MISC	Regulation systems	Nucleotide
P753	Father	P753_bin.25.strict_PS3685	K21636	2	M	ribonucleoside-triphosphate reductase [EC:1.17.4.2 1.1.98.6] [RN:R02022 R11636]	Pyrimidine deoxyribonuleotide biosynthesis, CDP/CTP => dCDP/dCTP,dTDP/dTTP	MISC	Regulation systems	Nucleotide
P753	Father	P753_bin.25.strict_PS3687	GT2	2	M	GT2 cellulose synthase (EC 2.4.1.12); chitin synthase (EC 2.4.1.16); dolichyl-phosphate beta-D-mannosyltransferase (EC 2.4.1.83); dolichyl-phosphate beta-glucosyltransferase (EC 2.4.1.117); N-acetylglucosaminyltransferase (EC 2.4.1.-); N-acetylgalactosaminyltransferase (EC 2.4.1.-); hyaluronan synthase (EC 2.4.1.212); chitin oligosaccharide synthase (EC 2.4.1.-); beta-1,3-glucan synthase (EC 2.4.…	GlycosylTransferases	carbon utilization	Carbohydrate metabolism	NA
P753	Father	P753_bin.27.orig_PS3695	I39	2	M	interact with endopeptidases regardless of catalytic type	Mammalian alpha-macroglobulin and other large homologous proteins that interact with endopeptidases regardless of catalytic type	Organic Nitrogen	Peptidase	NA
P753	Father	P753_bin.27.orig_PS3696	M50B	2	M	Catlytic type: Metallo; activates the factor sigmaK precursor by cleaving off a 20-residue propeptide; cleavage occurs within, or very close to, membranes	Metallo-endopeptidases	Organic Nitrogen	Peptidase	NA
P753	Father	P753_bin.27.orig_PS3696	K02902	2	M	large subunit ribosomal protein L28	Ribosome, bacteria	MISC	Regulation systems	NA
P753	Father	P753_bin.27.orig_PS3696	M50B	2	M	Catlytic type: Metallo; activates the factor sigmaK precursor by cleaving off a 20-residue propeptide; cleavage occurs within, or very close to, membranes	Metallo-endopeptidases	Organic Nitrogen	Peptidase	NA
P753	Father	P753_bin.27.orig_PS3696	K00942	2	MK	guanylate kinase [EC:2.7.4.8] [RN:R00332]	Guanine ribonucleotide biosynthesis IMP => GDP,GTP	MISC	Regulation systems	Nucleotide
P753	Father	P753_bin.27.orig_PS3697	K19221	2	M	cobA, btuR; cob(I)alamin adenosyltransferase [EC:2.5.1.17]	Cobalamin biosynthesis, cobinamide => cobalamin	MISC	Co-factor biosynthesis	NA
P753	Father	P753_bin.27.orig_PS3697	K19221	2	M	cobA, btuR; cob(I)alamin adenosyltransferase [EC:2.5.1.17]	Cobalamin biosynthesis, cobinamide => cobalamin	MISC	Co-factor biosynthesis	NA
P753	Father	P753_bin.27.orig_PS3697	K16924	2	M	mtsT; energy-coupling factor transport system substrate-specific component	Energy-coupling factor transport system	Transporters	Transporters	NA
P753	Father	P753_bin.27.orig_PS3697	K16785	2	M	ecfT; energy-coupling factor transport system permease protein	Energy-coupling factor transport system	Transporters	Transporters	NA
P753	Father	P753_bin.27.orig_PS3697	K03738	2	M	aldehyde:ferredoxin oxidoreductase [EC:1.2.7.5] [RN:R08571]	Non-phosphorylative Entner-Doudoroff pathway, gluconate/galactonate => glycerate	carbon utilization	Carbon metabolism	glycolysis
P753	Father	P753_bin.27.orig_PS3697	K02939	2	M	large subunit ribosomal protein L9	Ribosome, bacteria	MISC	Regulation systems	NA
P753	Father	P753_bin.28.orig_PS3704	K04486	3	M	histidinol-phosphatase [EC:3.1.3.15] [RN:R03013]	Histidine biosynthesis, PRPP => histidine	Organic Nitrogen	Amino Acid metabolism	NA
P753	Father	P753_bin.28.orig_PS3704	K01607	3	M	pcaC; 4-carboxymuconolactone decarboxylase [EC:4.1.1.44]	protocatechuate degradation, protocatechuate => 3-oxoadipate	carbon utilization	ZOther functions	NA
P753	Father	P753_bin.28.orig_PS3704	K01520	3	M	dUTP pyrophosphatase [EC:3.6.1.23] [RN:R02100]	Pyrimidine deoxyribonuleotide biosynthesis, CDP/CTP => dCDP/dCTP,dTDP/dTTP	MISC	Regulation systems	Nucleotide
P753	Father	P753_bin.28.orig_PS3704	K21636	3	M	ribonucleoside-triphosphate reductase [EC:1.17.4.2 1.1.98.6] [RN:R02022 R11636]	Pyrimidine deoxyribonuleotide biosynthesis, CDP/CTP => dCDP/dCTP,dTDP/dTTP	MISC	Regulation systems	Nucleotide
P753	Father	P753_bin.28.orig_PS3704	K21636	3	MKE	ribonucleoside-triphosphate reductase [EC:1.17.4.2 1.1.98.6] [RN:R02022 R11636]	Pyrimidine deoxyribonuleotide biosynthesis, CDP/CTP => dCDP/dCTP,dTDP/dTTP	MISC	Regulation systems	Nucleotide
P753	Father	P753_bin.5.orig_PS3719	K00615	2	MK	transketolase [EC:2.2.1.1] [RN:R01641]	Pentose phosphate pathway (Pentose phosphate cycle)	carbon utilization	Carbon metabolism	pentose pathway
P753	Father	P753_bin.5.orig_PS3719	K00615	2	MK	transketolase [EC:2.2.1.1] [RN:R01830 R01641]	Pentose phosphate pathway, non-oxidative phase, fructose 6P => ribose 5P	carbon utilization	Carbon metabolism	pentose pathway
P753	Father	P753_bin.5.orig_PS3719	K00615	2	MK	transketolase [EC:2.2.1.1] [RN:R01067 R01641]	Reductive pentose phosphate cycle (Calvin cycle)	Energy	Energy metabolism	NA
P753	Father	P753_bin.5.orig_PS3719	K00615	2	MK	transketolase [EC:2.2.1.1] [RN:R01067 R01641]	Reductive pentose phosphate cycle, glyceraldehyde-3P => ribulose-5P	Energy	Energy metabolism	NA
P753	Father	P753_bin.5.orig_PS3719	K00615	2	MK	transketolase [EC:2.2.1.1] [RN:R01641]	Pentose phosphate pathway (Pentose phosphate cycle)	carbon utilization	Carbon metabolism	pentose pathway
P753	Father	P753_bin.5.orig_PS3719	K00615	2	MK	transketolase [EC:2.2.1.1] [RN:R01830 R01641]	Pentose phosphate pathway, non-oxidative phase, fructose 6P => ribose 5P	carbon utilization	Carbon metabolism	pentose pathway
P753	Father	P753_bin.5.orig_PS3719	K00615	2	MK	transketolase [EC:2.2.1.1] [RN:R01067 R01641]	Reductive pentose phosphate cycle (Calvin cycle)	Energy	Energy metabolism	NA
P753	Father	P753_bin.5.orig_PS3719	K00615	2	MK	transketolase [EC:2.2.1.1] [RN:R01067 R01641]	Reductive pentose phosphate cycle, glyceraldehyde-3P => ribulose-5P	Energy	Energy metabolism	NA
P762	Father	P762_bin.1.orig_PS3771	K01607	2	M	pcaC; 4-carboxymuconolactone decarboxylase [EC:4.1.1.44]	protocatechuate degradation, protocatechuate => 3-oxoadipate	carbon utilization	ZOther functions	NA
P762	Father	P762_bin.1.orig_PS3772	K01885	2	MK	glutamyl-tRNA synthetase [EC:6.1.1.17] [RN:R05578]	Siroheme biosynthesis, glutamate => siroheme	MISC	Co-factor biosynthesis	NA
P762	Father	P762_bin.1.orig_PS3772	K05884	2	M	L-2-hydroxycarboxylate dehydrogenase (NAD+) [EC:1.1.1.337] [RN:R07136]	Coenzyme M biosynthesis	Energy	Energy metabolism	NA
P762	Father	P762_bin.1.orig_PS3772	K00027	2	M	malate dehydrogenase (oxaloacetate-decarboxylating)	TCA /Reductive TCA	carbon utilization	Carbon metabolism	TCA
P762	Father	P762_bin.1.orig_PS3772	K00052	2	M	3-isopropylmalate dehydrogenase [EC:1.1.1.85] [RN:R04426]	Leucine biosynthesis, 2-oxoisovalerate => 2-oxoisocaproate	Organic Nitrogen	Amino Acid metabolism	NA
P762	Father	P762_bin.1.orig_PS3772	K00052	2	M	leuB; 3-isopropylmalate dehydrogenase [EC:1.1.1.85] [RN:R00994]	Isoleucine biosynthesis, pyruvate => 2-oxobutanoate	Organic Nitrogen	Amino Acid metabolism	NA
P762	Father	P762_bin.1.orig_PS3772	K01649	2	MK	2-isopropylmalate synthase [EC:2.3.3.13] [RN:R01213]	Leucine biosynthesis, 2-oxoisovalerate => 2-oxoisocaproate	Organic Nitrogen	Amino Acid metabolism	NA
P762	Father	P762_bin.1.orig_PS3772	K00549	2	MK	methionine synthase [EC:2.1.1.13 2.1.1.14] [RN:R00946 R04405]	Methionine biosynthesis, apartate => homoserine => methionine	Organic Nitrogen	Amino Acid metabolism	NA
P762	Father	P762_bin.1.orig_PS3772	K01596	2	M	phosphoenolpyruvate carboxykinase [EC:4.1.1.32 4.1.1.49] [RN:R00431 R00726 R00341]	Gluconeogenesis, oxaloacetate => fructose-6P	carbon utilization	Carbon metabolism	glycolysis
P762	Father	P762_bin.1.orig_PS3772	K02963	2	M	small subunit ribosomal protein S18	Ribosome, bacteria	MISC	Regulation systems	NA
P762	Father	P762_bin.15.strict_PS3760	K23059	2	M	artP; arginine/lysine/histidine transporter system substrate-binding protein	Arginine/lysine/histidine transport system	Transporters	Transporters	NA
P762	Father	P762_bin.15.strict_PS3761	K01652	2	M	acetolactate synthase [EC:2.2.1.6] [RN:R00226 R08648]	Valine/isoleucine biosynthesis, pyruvate => valine / 2-oxobutanoate => isoleucine	Organic Nitrogen	Amino Acid metabolism	NA
P762	Father	P762_bin.15.strict_PS3761	K01652	2	M	acetolactate synthase [EC:2.2.1.6] [RN:R08648]	Isoleucine biosynthesis, threonine => 2-oxobutanoate => isoleucine	Organic Nitrogen	Amino Acid metabolism	NA
P762	Father	P762_bin.15.strict_PS3761	K02968	2	M	small subunit ribosomal protein S20	Ribosome, bacteria	MISC	Regulation systems	NA
P762	Father	P762_bin.15.strict_PS3761	K01491	2	MK	methylenetetrahydrofolate dehydrogenase (NADP+) / methenyltetrahydrofolate cyclohydrolase [EC:1.5.1.5 3.5.4.9] [RN:R01655 R01220]	Reductive acetyl-CoA pathway (Wood-Ljungdahl pathway)	Energy	Energy metabolism	NA
P762	Father	P762_bin.17.orig_PS3764	K02003	2	M	ABC.CD.A;	Putative ABC transport system	Transporters	Transporters	NA
P762	Father	P762_bin.17.orig_PS3764	K02004	2	M	ABC.CD.P;	Putative ABC transport system	Transporters	Transporters	NA
P762	Father	P762_bin.2.orig_PS3809	K00088	2	MK	IMP dehydrogenase [EC:1.1.1.205] [RN:R01130]	Guanine ribonucleotide biosynthesis IMP => GDP,GTP	MISC	Regulation systems	Nucleotide
P762	Father	P762_bin.23.orig_PS3778	K09808	1	M	ABC.LPT.P; lipoprotein-releasing system permease protein	Lipoprotein-releasing system	Transporters	Transporters	NA
P762	Father	P762_bin.23.orig_PS3778	I39	1	M	interact with endopeptidases regardless of catalytic type	Mammalian alpha-macroglobulin and other large homologous proteins that interact with endopeptidases regardless of catalytic type	Organic Nitrogen	Peptidase	NA
P762	Father	P762_bin.23.orig_PS3778	K01835	1	MK	phosphoglucomutase [EC:5.4.2.2] [RN:R00959]	Nucleotide sugar biosynthesis, glucose => UDP-glucose	MISC	Regulation systems	Nucleotide
P762	Father	P762_bin.23.orig_PS3778	C69	1	M	Catlytic type: Cysteine; cleaves Leu-Leu and Phe-Leu dipeptides with free C-terminus	Dipeptidases and aminopeptidases	Organic Nitrogen	Peptidase	NA
P762	Father	P762_bin.23.orig_PS3779	K02004	2	M	ABC.CD.P;	Putative ABC transport system	Transporters	Transporters	NA
P762	Father	P762_bin.24.orig_PS3780	K00134	2	MK	glyceraldehyde 3-phosphate dehydrogenase [EC:1.2.1.12 1.2.1.59] [RN:R01061 R01063]	Glycolysis (Embden-Meyerhof pathway), glucose => pyruvate	carbon utilization	Carbon metabolism	glycolysis
P762	Father	P762_bin.24.orig_PS3780	K00134	2	MK	glyceraldehyde 3-phosphate dehydrogenase [EC:1.2.1.12 1.2.1.59] [RN:R01061 R01063]	Glycolysis, core module involving three-carbon compounds	carbon utilization	Carbon metabolism	glycolysis
P762	Father	P762_bin.24.orig_PS3780	K00134	2	MK	glyceraldehyde 3-phosphate dehydrogenase [EC:1.2.1.12 1.2.1.59] [RN:R01061 R01063]	Gluconeogenesis, oxaloacetate => fructose-6P	carbon utilization	Carbon metabolism	glycolysis
P762	Father	P762_bin.24.orig_PS3780	K00134	2	MK	glyceraldehyde 3-phosphate dehydrogenase [EC:1.2.1.12] [RN:R01061]	Semi-phosphorylative Entner-Doudoroff pathway, gluconate => glycerate-3P	carbon utilization	Carbon metabolism	glycolysis
P762	Father	P762_bin.24.orig_PS3780	K00134	2	MK	glyceraldehyde 3-phosphate dehydrogenase [EC:1.2.1.12] [RN:R01061]	D-galactonate degradation, De Ley-Doudoroff pathway, D-galactonate => glycerate-3P	carbon utilization	Carbon metabolism	glycolysis
P762	Father	P762_bin.24.orig_PS3780	K00134	2	MK	glyceraldehyde-3-phosphate dehydrogenase (phosphorylating) [EC:1.2.1.13 1.2.1.59 1.2.1.12] [RN:R01061 R01063]	Reductive pentose phosphate cycle (Calvin cycle)	Energy	Energy metabolism	NA
P762	Father	P762_bin.24.orig_PS3780	K00134	2	MK	glyceraldehyde-3-phosphate dehydrogenase (phosphorylating) [EC:1.2.1.13 1.2.1.59 1.2.1.12] [RN:R01061 R01063]	Reductive pentose phosphate cycle, ribulose-5P => glyceraldehyde-3P	Energy	Energy metabolism	NA
P762	Father	P762_bin.24.orig_PS3780	K00558	2	M	DNA (cytosine-5-)-methyltransferase [EC:2.1.1.37] [RN:R04858]	Methionine degradation	Organic Nitrogen	Amino Acid metabolism	NA
P762	Father	P762_bin.24.orig_PS3781	C110	2	M	Catlytic type: Cysteine	Cysteine endopeptidases	Organic Nitrogen	Peptidase	NA
P762	Father	P762_bin.26.orig_PS3783	K02959	2	M	small subunit ribosomal protein S16	Ribosome, bacteria	MISC	Regulation systems	NA
P762	Father	P762_bin.26.orig_PS3783	K04070	2	M	putative pyruvate formate lyase activating enzyme	pyruvate metabolism	carbon utilization	ZOther functions	NA
P762	Father	P762_bin.26.orig_PS3783	K01190	1	MK	beta-galactosidase	Galactose metabolism	carbon utilization (Woodcroft)	Sugar degradation	lactose degradation
P762	Father	P762_bin.26.orig_PS3783	M50B	2	M	Catlytic type: Metallo; activates the factor sigmaK precursor by cleaving off a 20-residue propeptide; cleavage occurs within, or very close to, membranes	Metallo-endopeptidases	Organic Nitrogen	Peptidase	NA
P762	Father	P762_bin.26.orig_PS3787	A24A	2	M	Catlytic type: Aspartate; leader peptides are 5 - 8 residues long, rich in acidic amino acids, and immediately precede a 20-residue hydrophobic region; cleavage site is GlyPhe; process type 4 pilin precursor proteins (prepilins) to their mature forms by removal of leader peptides	Membrane-inserted endopeptidases	Organic Nitrogen	Peptidase	NA
P762	Father	P762_bin.26.orig_PS3787	M26	2	M	Catlytic type: Metallo; cleaves the heavy chain of human IgA1 at the Pro227-Thr228 bond; tightly associated with the bacterial cell surface	Endopeptidases	Organic Nitrogen	Peptidase	NA
P762	Father	P762_bin.26.orig_PS3787	GT2	2	M	GT2 cellulose synthase (EC 2.4.1.12); chitin synthase (EC 2.4.1.16); dolichyl-phosphate beta-D-mannosyltransferase (EC 2.4.1.83); dolichyl-phosphate beta-glucosyltransferase (EC 2.4.1.117); N-acetylglucosaminyltransferase (EC 2.4.1.-); N-acetylgalactosaminyltransferase (EC 2.4.1.-); hyaluronan synthase (EC 2.4.1.212); chitin oligosaccharide synthase (EC 2.4.1.-); beta-1,3-glucan synthase (EC 2.4.…	GlycosylTransferases	carbon utilization	Carbohydrate metabolism	NA
P762	Father	P762_bin.9.strict_PS3827	GH13	2	M	GH13 alpha-amylase (EC 3.2.1.1); pullulanase (EC 3.2.1.41); cyclomaltodextrin glucanotransferase (EC 2.4.1.19); cyclomaltodextrinase (EC 3.2.1.54); trehalose-6-phosphate hydrolase (EC 3.2.1.93); oligo-alpha-glucosidase (EC 3.2.1.10); maltogenic amylase (EC 3.2.1.133); neopullulanase (EC 3.2.1.135); alpha-glucosidase (EC 3.2.1.20); maltotetraose-forming alpha-amylase (EC 3.2.1.60); isoamylase (EC …	Glycoside Hydrolases	carbon utilization	Carbohydrate metabolism	Starch Backbone Cleavage
P762	Father	P762_bin.9.strict_PS3827	K00088	2	M	IMP dehydrogenase [EC:1.1.1.205] [RN:R01130]	Guanine ribonucleotide biosynthesis IMP => GDP,GTP	MISC	Regulation systems	Nucleotide
P762	Father	P762_bin.9.strict_PS3827	GT2	2	M	GT2 cellulose synthase (EC 2.4.1.12); chitin synthase (EC 2.4.1.16); dolichyl-phosphate beta-D-mannosyltransferase (EC 2.4.1.83); dolichyl-phosphate beta-glucosyltransferase (EC 2.4.1.117); N-acetylglucosaminyltransferase (EC 2.4.1.-); N-acetylgalactosaminyltransferase (EC 2.4.1.-); hyaluronan synthase (EC 2.4.1.212); chitin oligosaccharide synthase (EC 2.4.1.-); beta-1,3-glucan synthase (EC 2.4.…	GlycosylTransferases	carbon utilization	Carbohydrate metabolism	NA
P762	Father	P762_bin.9.strict_PS3827	K01785	2	M	aldose 1-epimerase [EC:5.1.3.3] [RN:R10619]	Galactose degradation, Leloir pathway, galactose => alpha-D-glucose-1P	carbon utilization	Carbon metabolism	glycolysis
P762	Father	P762_bin.9.strict_PS3827	K01785	2	M	aldose 1-epimerase	Galactose metabolism	carbon utilization (Woodcroft)	Sugar degradation	galactose degradation
P762	Father	P762_bin.9.strict_PS3827	K01885	2	MK	glutamyl-tRNA synthetase [EC:6.1.1.17] [RN:R05578]	Siroheme biosynthesis, glutamate => siroheme	MISC	Co-factor biosynthesis	NA
P762	Father	P762_bin.9.strict_PS3827	K00558	2	M	DNA (cytosine-5-)-methyltransferase [EC:2.1.1.37] [RN:R04858]	Methionine degradation	Organic Nitrogen	Amino Acid metabolism	NA
P762	Father	P762_bin.9.strict_PS3828	K02909	2	M	large subunit ribosomal protein L31	Ribosome, bacteria	MISC	Regulation systems	NA
P762	Father	P762_bin.9.strict_PS3829	K02004	2	M	ABC.CD.P;	Putative ABC transport system	Transporters	Transporters	NA
P781	Father	P781_bin.18.orig_PS3877	K02963	2	M	small subunit ribosomal protein S18	Ribosome, bacteria	MISC	Regulation systems	NA
P781	Father	P781_bin.18.orig_PS3877	K02990	2	M	small subunit ribosomal protein S6	Ribosome, bacteria	MISC	Regulation systems	NA
P781	Father	P781_bin.18.orig_PS3877	K02051	2	M	ABC.SN.S; sulfonate/nitrate/taurine transport system substrate-binding protein	NitT/TauT family transport system	Transporters	Transporters	NA
P781	Father	P781_bin.18.orig_PS3877	K02945	2	M	small subunit ribosomal protein S1	Ribosome, bacteria	MISC	Regulation systems	NA
P781	Father	P781_bin.2.strict_PS3919	K03737	2	M	pyruvate:ferredoxin oxidoreductase [EC:1.2.7.1] [RN:R01196]	Pyruvate oxidation, pyruvate => acetyl-CoA	carbon utilization	ZOther functions	NA
P781	Father	P781_bin.2.strict_PS3919	K03737	2	M	pyruvate-ferredoxin/flavodoxin oxidoreductase [EC:1.2.7.1 1.2.7.-] [RN:R01196 R10866]	Reductive citrate cycle (Arnon-Buchanan cycle)	Energy	Energy metabolism	NA
P781	Father	P781_bin.2.strict_PS3919	K02888	2	M	large subunit ribosomal protein L21	Ribosome, bacteria	MISC	Regulation systems	NA
P781	Father	P781_bin.2.strict_PS3919	K02899	2	M	large subunit ribosomal protein L27	Ribosome, bacteria	MISC	Regulation systems	NA
P781	Father	P781_bin.2.strict_PS3919	K01733	2	MK	threonine synthase [EC:4.2.3.1] [RN:R01466]	Threonine biosynthesis, aspartate => homoserine => threonine	Organic Nitrogen	Amino Acid metabolism	NA
P781	Father	P781_bin.2.strict_PS3919	K00943	2	M	dTMP kinase [EC:2.7.4.9] [RN:R02094]	Pyrimidine deoxyribonuleotide biosynthesis, CDP/CTP => dCDP/dCTP,dTDP/dTTP	MISC	Regulation systems	Nucleotide
P781	Father	P781_bin.2.strict_PS3919	C56	2	M	Catlytic type: Cysteine; acts only on peptides of less than 20 amino acids; a preference for bulky, hydrophobic P1 residues	PfpI endopeptidase of {Pyrococcus furiosus}	Organic Nitrogen	Peptidase	NA
P781	Father	P781_bin.2.strict_PS3919	K01835	2	MK	phosphoglucomutase [EC:5.4.2.2] [RN:R00959]	Nucleotide sugar biosynthesis, glucose => UDP-glucose	MISC	Regulation systems	Nucleotide
P781	Father	P781_bin.2.strict_PS3919	GH13	2	M	GH13 alpha-amylase (EC 3.2.1.1); pullulanase (EC 3.2.1.41); cyclomaltodextrin glucanotransferase (EC 2.4.1.19); cyclomaltodextrinase (EC 3.2.1.54); trehalose-6-phosphate hydrolase (EC 3.2.1.93); oligo-alpha-glucosidase (EC 3.2.1.10); maltogenic amylase (EC 3.2.1.133); neopullulanase (EC 3.2.1.135); alpha-glucosidase (EC 3.2.1.20); maltotetraose-forming alpha-amylase (EC 3.2.1.60); isoamylase (EC …	Glycoside Hydrolases	carbon utilization	Carbohydrate metabolism	Starch Backbone Cleavage
P781	Father	P781_bin.2.strict_PS3921	K00789	1	M	S-adenosylmethionine synthetase [EC:2.5.1.6] [RN:R00177]	Cysteine biosynthesis, methionine => cysteine	Organic Nitrogen	Amino Acid metabolism	NA
P781	Father	P781_bin.2.strict_PS3921	K00789	1	M	S-adenosylmethionine synthetase [EC:2.5.1.6] [RN:R00177]	Methionine degradation	Organic Nitrogen	Amino Acid metabolism	NA
P781	Father	P781_bin.2.strict_PS3921	K00558	1	M	DNA (cytosine-5-)-methyltransferase [EC:2.1.1.37] [RN:R04858]	Methionine degradation	Organic Nitrogen	Amino Acid metabolism	NA
P781	Father	P781_bin.2.strict_PS3922	K02909	2	M	large subunit ribosomal protein L31	Ribosome, bacteria	MISC	Regulation systems	NA
P781	Father	P781_bin.2.strict_PS3924	K01808	2	MK	ribose 5-phosphate isomerase [EC:5.3.1.6] [RN:R01056]	Pentose phosphate pathway (Pentose phosphate cycle)	carbon utilization	Carbon metabolism	pentose pathway
P781	Father	P781_bin.2.strict_PS3924	K01808	2	MK	ribose 5-phosphate isomerase [EC:5.3.1.6] [RN:R01056]	Pentose phosphate pathway, non-oxidative phase, fructose 6P => ribose 5P	carbon utilization	Carbon metabolism	pentose pathway
P781	Father	P781_bin.2.strict_PS3924	K01808	2	MK	ribose 5-phosphate isomerase [EC:5.3.1.6] [RN:R01056]	Reductive pentose phosphate cycle (Calvin cycle)	Energy	Energy metabolism	NA
P781	Father	P781_bin.2.strict_PS3924	K01808	2	MK	ribose 5-phosphate isomerase [EC:5.3.1.6] [RN:R01056]	Reductive pentose phosphate cycle, glyceraldehyde-3P => ribulose-5P	Energy	Energy metabolism	NA
P781	Father	P781_bin.22.orig_PS3886	K00558	1	M	DNA (cytosine-5-)-methyltransferase [EC:2.1.1.37] [RN:R04858]	Methionine degradation	Organic Nitrogen	Amino Acid metabolism	NA
P781	Father	P781_bin.22.orig_PS3886	K01938	2	M	formate--tetrahydrofolate ligase [EC:6.3.4.3] [RN:R00943]	Reductive acetyl-CoA pathway (Wood-Ljungdahl pathway)	Energy	Energy metabolism	NA
P781	Father	P781_bin.22.orig_PS3886	K01808	2	MK	ribose 5-phosphate isomerase [EC:5.3.1.6] [RN:R01056]	Pentose phosphate pathway (Pentose phosphate cycle)	carbon utilization	Carbon metabolism	pentose pathway
P781	Father	P781_bin.22.orig_PS3886	K01808	2	MK	ribose 5-phosphate isomerase [EC:5.3.1.6] [RN:R01056]	Pentose phosphate pathway, non-oxidative phase, fructose 6P => ribose 5P	carbon utilization	Carbon metabolism	pentose pathway
P781	Father	P781_bin.22.orig_PS3886	K01808	2	MK	ribose 5-phosphate isomerase [EC:5.3.1.6] [RN:R01056]	Reductive pentose phosphate cycle (Calvin cycle)	Energy	Energy metabolism	NA
P781	Father	P781_bin.22.orig_PS3886	K01808	2	MK	ribose 5-phosphate isomerase [EC:5.3.1.6] [RN:R01056]	Reductive pentose phosphate cycle, glyceraldehyde-3P => ribulose-5P	Energy	Energy metabolism	NA
P781	Father	P781_bin.22.orig_PS3886	A36	2	M	Catlytic type: Aspartate; N-terminal propeptide is removed from the sigma factor E precursor	Endopeptidases	Organic Nitrogen	Peptidase	NA
P781	Father	P781_bin.22.orig_PS3886	M50B	2	M	Catlytic type: Metallo; activates the factor sigmaK precursor by cleaving off a 20-residue propeptide; cleavage occurs within, or very close to, membranes	Metallo-endopeptidases	Organic Nitrogen	Peptidase	NA
P781	Father	P781_bin.22.orig_PS3886	K02959	2	M	small subunit ribosomal protein S16	Ribosome, bacteria	MISC	Regulation systems	NA
P781	Father	P781_bin.22.orig_PS3886	M24B	2	M	Catlytic type: Metallo; cleave the bond XaaPro; found in eukaryotes associated with collagen recycling	Exopeptidases that require co-catalytic ions of cobalt or manganese	Organic Nitrogen	Peptidase	NA
P781	Father	P781_bin.31.orig_PS3932	GH13	2	M	GH13 alpha-amylase (EC 3.2.1.1); pullulanase (EC 3.2.1.41); cyclomaltodextrin glucanotransferase (EC 2.4.1.19); cyclomaltodextrinase (EC 3.2.1.54); trehalose-6-phosphate hydrolase (EC 3.2.1.93); oligo-alpha-glucosidase (EC 3.2.1.10); maltogenic amylase (EC 3.2.1.133); neopullulanase (EC 3.2.1.135); alpha-glucosidase (EC 3.2.1.20); maltotetraose-forming alpha-amylase (EC 3.2.1.60); isoamylase (EC …	Glycoside Hydrolases	carbon utilization	Carbohydrate metabolism	Starch Backbone Cleavage
P781	Father	P781_bin.4.permissive_PS3942	K00854	1	M	xylulokinase [EC:2.7.1.17] [RN:R01639]	Glucuronate pathway (uronate pathway)	MISC	ZOther functions	NA
P781	Father	P781_bin.4.permissive_PS3942	K00854	1	M	xylulokinase	Fructose and mannose metabolism	carbon utilization (Woodcroft)	Sugar degradation	xylose degradation (isomerase pathway)
P781	Father	P781_bin.4.permissive_PS3942	K00854	1	M	xylulokinase	Pentose and glucuronate interconversions	carbon utilization (Woodcroft)	Sugar degradation	xylose degradation (oxidoreductase pathway)
P781	Father	P781_bin.4.permissive_PS3942	K00831	1	M	phosphoserine aminotransferase [EC:2.6.1.52] [RN:R04173]	Serine biosynthesis, glycerate-3P => serine	Organic Nitrogen	Amino Acid metabolism	NA
P781	Father	P781_bin.4.permissive_PS3942	K21636	1	MKE	ribonucleoside-triphosphate reductase [EC:1.17.4.2 1.1.98.6] [RN:R02022 R11636]	Pyrimidine deoxyribonuleotide biosynthesis, CDP/CTP => dCDP/dCTP,dTDP/dTTP	MISC	Regulation systems	Nucleotide
P781	Father	P781_bin.4.permissive_PS3942	K01754	2	MK	threonine dehydratase [EC:4.3.1.19] [RN:R00996]	Isoleucine biosynthesis, threonine => 2-oxobutanoate => isoleucine	Organic Nitrogen	Amino Acid metabolism	NA
P781	Father	P781_bin.4.permissive_PS3942	A25	2	M	Catlytic type: Aspartate; acidic residue at P1, hydrophobic at P1, Ala at P2 and an acidic residue at P4; during the germination of spores, proteins ('small acid-soluble proteins': SASP) are degraded in a process that is initiated by the 'germination protease'	A single endopeptidase	Organic Nitrogen	Peptidase	NA
P781	Father	P781_bin.4.permissive_PS3942	K02968	2	M	small subunit ribosomal protein S20	Ribosome, bacteria	MISC	Regulation systems	NA
P781	Father	P781_bin.4.permissive_PS3942	K02899	2	M	large subunit ribosomal protein L27	Ribosome, bacteria	MISC	Regulation systems	NA
P781	Father	P781_bin.4.permissive_PS3942	K02888	2	M	large subunit ribosomal protein L21	Ribosome, bacteria	MISC	Regulation systems	NA
P781	Father	P781_bin.4.permissive_PS3942	K01756	2	MK	adenylosuccinate lyase [EC:4.3.2.2] [RN:R04559]	Inosine monophosphate biosynthesis, PRPP + glutamine => IMP	MISC	Regulation systems	Nucleotide
P781	Father	P781_bin.4.permissive_PS3942	K01756	2	MK	adenylosuccinate lyase [EC:4.3.2.2] [RN:R01083]	Adenine ribonucleotide biosynthesis, IMP => ADP,ATP	MISC	Regulation systems	Nucleotide
P781	Father	P781_bin.4.permissive_PS3942	K02003	2	M	ABC.CD.A;	Putative ABC transport system	Transporters	Transporters	NA
P781	Father	P781_bin.4.permissive_PS3942	GH43	2	MK	GH43 beta-xylosidase (EC 3.2.1.37); alpha-L-arabinofuranosidase (EC 3.2.1.55); xylanase (EC 3.2.1.8); alpha-1,2-L-arabinofuranosidase (EC 3.2.1.-); exo-alpha-1,5-L-arabinofuranosidase (EC 3.2.1.-); [inverting] exo-alpha-1,5-L-arabinanase (EC 3.2.1.-); beta-1,3-xylosidase (EC 3.2.1.-); [inverting] exo-alpha-1,5-L-arabinanase (EC 3.2.1.-); [inverting] endo-alpha-1,5-L-arabinanase (EC 3.2.1.99); exo…	Glycoside Hydrolases	carbon utilization	Carbohydrate metabolism	Xyloglucan Oligo Cleavage (Hemicellulose), Arabinan Backbone Cleavage, Arabinan Oligo Cleavage
P781	Father	P781_bin.4.permissive_PS3942	GH5	2	MKE	GH5 endo-beta-1,4-glucanase / cellulase (EC 3.2.1.4); endo-beta-1,4-xylanase (EC 3.2.1.8); beta-glucosidase (EC 3.2.1.21); beta-mannosidase (EC 3.2.1.25); beta-glucosylceramidase (EC 3.2.1.45); glucan beta-1,3-glucosidase (EC 3.2.1.58); licheninase (EC 3.2.1.73); exo-beta-1,4-glucanase / cellodextrinase (EC 3.2.1.74); glucan endo-1,6-beta-glucosidase (EC 3.2.1.75); mannan endo-beta-1,4-mannosidas…	Glycoside Hydrolases	carbon utilization	Carbohydrate metabolism	Amorphous Cellulose Backbone Cleavage, Amorphous Cellulose Oligo Cleavage, Xyloglucan Backbone Cleavage (Hemicellulose), Xylan Backbone Cleavage (Hemicellulose), Beta-mannan Backbone Cleavage (Hemicellulose), Mixed-Linkage glucans Backbone Cleavage (Hemicellulose), Chitin Oligo Cleavage
P781	Father	P781_bin.4.permissive_PS3942	K10192	2	M	togB; oligogalacturonide transport system substrate-binding protein	Oligogalacturonide transport system	Transporters	Transporters	NA
P781	Father	P781_bin.4.permissive_PS3942	K00826	2	M	branched-chain amino acid aminotransferase [EC:2.6.1.42] [RN:R01214 R02199]	Valine/isoleucine biosynthesis, pyruvate => valine / 2-oxobutanoate => isoleucine	Organic Nitrogen	Amino Acid metabolism	NA
P781	Father	P781_bin.4.permissive_PS3942	K00826	2	M	branched-chain amino acid aminotransferase [EC:2.6.1.42] [RN:R01090]	Leucine degradation, leucine => acetoacetate + acetyl-CoA	Organic Nitrogen	Amino Acid metabolism	NA
P781	Father	P781_bin.4.permissive_PS3942	K00826	2	M	branched-chain amino acid aminotransferase [EC:2.6.1.42] [RN:R02199]	Isoleucine biosynthesis, threonine => 2-oxobutanoate => isoleucine	Organic Nitrogen	Amino Acid metabolism	NA
P781	Father	P781_bin.4.permissive_PS3942	C82A	2	M	Catlytic type: Cysteine; hydrolyse the L-Lys(3)-D-Ala(4) bonds of bacterial cell wall components; protein showed cell-wall cross-linking activity	Hydrolase (and transfer) bacterial cell wall peptides	Organic Nitrogen	Peptidase	NA
P781	Father	P781_bin.4.permissive_PS3944	K02030	2	M	ABC.PA.S; polar amino acid transport system substrate-binding protein	Putative polar amino acid transport system	Transporters	Transporters	NA
P781	Father	P781_bin.4.permissive_PS3944	K02030	2	M	ABC.PA.S; polar amino acid transport system substrate-binding protein	Putative polar amino acid transport system	Transporters	Transporters	NA
P781	Father	P781_bin.4.permissive_PS3944	K00927	2	MK	phosphoglycerate kinase [EC:2.7.2.3] [RN:R01512]	Glycolysis (Embden-Meyerhof pathway), glucose => pyruvate	carbon utilization	Carbon metabolism	glycolysis
P781	Father	P781_bin.4.permissive_PS3944	K00927	2	MK	phosphoglycerate kinase [EC:2.7.2.3] [RN:R01512]	Glycolysis, core module involving three-carbon compounds	carbon utilization	Carbon metabolism	glycolysis
P781	Father	P781_bin.4.permissive_PS3944	K00927	2	MK	phosphoglycerate kinase [EC:2.7.2.3] [RN:R01512]	Gluconeogenesis, oxaloacetate => fructose-6P	carbon utilization	Carbon metabolism	glycolysis
P781	Father	P781_bin.4.permissive_PS3944	K00927	2	MK	phosphoglycerate kinase [EC:2.7.2.3] [RN:R01512]	Semi-phosphorylative Entner-Doudoroff pathway, gluconate => glycerate-3P	carbon utilization	Carbon metabolism	glycolysis
P781	Father	P781_bin.4.permissive_PS3944	K00927	2	MK	phosphoglycerate kinase [EC:2.7.2.3] [RN:R01512]	D-galactonate degradation, De Ley-Doudoroff pathway, D-galactonate => glycerate-3P	carbon utilization	Carbon metabolism	glycolysis
P781	Father	P781_bin.4.permissive_PS3944	K00927	2	MK	phosphoglycerate kinase [EC:2.7.2.3] [RN:R01512]	Reductive pentose phosphate cycle (Calvin cycle)	Energy	Energy metabolism	NA
P781	Father	P781_bin.4.permissive_PS3944	K00927	2	MK	phosphoglycerate kinase [EC:2.7.2.3] [RN:R01512]	Reductive pentose phosphate cycle, ribulose-5P => glyceraldehyde-3P	Energy	Energy metabolism	NA
P781	Father	P781_bin.4.permissive_PS3944	K01803	2	M	triosephosphate isomerase [EC:5.3.1.1] [RN:R01015]	Glycolysis (Embden-Meyerhof pathway), glucose => pyruvate	carbon utilization	Carbon metabolism	glycolysis
P781	Father	P781_bin.4.permissive_PS3944	K01803	2	M	triosephosphate isomerase [EC:5.3.1.1] [RN:R01015]	Glycolysis, core module involving three-carbon compounds	carbon utilization	Carbon metabolism	glycolysis
P781	Father	P781_bin.4.permissive_PS3944	K01803	2	M	triosephosphate isomerase (TIM) [EC:5.3.1.1] [RN:R01015]	Gluconeogenesis, oxaloacetate => fructose-6P	carbon utilization	Carbon metabolism	glycolysis
P781	Father	P781_bin.4.permissive_PS3944	K15633	2	M	phosphoglycerate mutase [EC:5.4.2.11 5.4.2.12] [RN:R01518]	Glycolysis (Embden-Meyerhof pathway), glucose => pyruvate	carbon utilization	Carbon metabolism	glycolysis
P781	Father	P781_bin.4.permissive_PS3944	K15633	2	M	phosphoglycerate mutase [EC:5.4.2.11 5.4.2.12] [RN:R01518]	Glycolysis, core module involving three-carbon compounds	carbon utilization	Carbon metabolism	glycolysis
P781	Father	P781_bin.4.permissive_PS3944	K15633	2	M	phosphoglycerate mutase [EC:5.4.2.11 5.4.2.12] [RN:R01518]	Gluconeogenesis, oxaloacetate => fructose-6P	carbon utilization	Carbon metabolism	glycolysis
P781	Father	P781_bin.4.permissive_PS3944	U69	2	M	Self-processing occurs at the Ser846|+|Ala bond.	Self-processing peptidases	Organic Nitrogen	Peptidase	NA
P781	Father	P781_bin.5.orig_PS3945	GT2	2	M	GT2 cellulose synthase (EC 2.4.1.12); chitin synthase (EC 2.4.1.16); dolichyl-phosphate beta-D-mannosyltransferase (EC 2.4.1.83); dolichyl-phosphate beta-glucosyltransferase (EC 2.4.1.117); N-acetylglucosaminyltransferase (EC 2.4.1.-); N-acetylgalactosaminyltransferase (EC 2.4.1.-); hyaluronan synthase (EC 2.4.1.212); chitin oligosaccharide synthase (EC 2.4.1.-); beta-1,3-glucan synthase (EC 2.4.…	GlycosylTransferases	carbon utilization	Carbohydrate metabolism	NA
P781	Father	P781_bin.5.orig_PS3945	K00942	2	MK	guanylate kinase [EC:2.7.4.8] [RN:R00332]	Guanine ribonucleotide biosynthesis IMP => GDP,GTP	MISC	Regulation systems	Nucleotide
P781	Father	P781_bin.5.orig_PS3945	K01754	2	MK	threonine dehydratase [EC:4.3.1.19] [RN:R00996]	Isoleucine biosynthesis, threonine => 2-oxobutanoate => isoleucine	Organic Nitrogen	Amino Acid metabolism	NA
P781	Father	P781_bin.5.orig_PS3945	K02911	2	M	large subunit ribosomal protein L32	Ribosome, bacteria	MISC	Regulation systems	NA
P781	Father	P781_bin.5.orig_PS3945	K00925	2	M	acetate kinase [EC:2.7.2.1] [RN:R00315]	Phosphate acetyltransferase-acetate kinase pathway, acetyl-CoA => acetate	carbon utilization	ZOther functions	NA
P781	Father	P781_bin.5.orig_PS3945	K00925	2	M	acetate kinase [EC:2.7.2.1] [RN:R00315]	Methanogenesis, acetate => methane	Energy	Energy metabolism	NA
P781	Father	P781_bin.5.orig_PS3945	K00625	2	M	phosphate acetyltransferase [EC:2.3.1.8] [RN:R00230]	Phosphate acetyltransferase-acetate kinase pathway, acetyl-CoA => acetate	carbon utilization	ZOther functions	NA
P781	Father	P781_bin.5.orig_PS3945	K00625	2	M	phosphate acetyltransferase [EC:2.3.1.8] [RN:R00230]	Methanogenesis, acetate => methane	Energy	Energy metabolism	NA
P781	Father	P781_bin.5.orig_PS3945	K00031	2	M	isocitrate dehydrogenase [EC:1.1.1.42 1.1.1.41] [RN:R01899 R00268 R00267 R00709]	Citrate cycle (TCA cycle, Krebs cycle)	carbon utilization	Carbon metabolism	TCA
P781	Father	P781_bin.5.orig_PS3945	K00031	2	M	isocitrate dehydrogenase [EC:1.1.1.42 1.1.1.41] [RN:R01899 R00268 R00267 R00709]	Citrate cycle, first carbon oxidation, oxaloacetate => 2-oxoglutarate	carbon utilization	Carbon metabolism	TCA
P781	Father	P781_bin.5.orig_PS3945	K00031	2	M	isocitrate dehydrogenase [EC:1.1.1.42] [RN:R00267]	Reductive citrate cycle (Arnon-Buchanan cycle)	Energy	Energy metabolism	NA
P781	Father	P781_bin.5.orig_PS3945	K00031	2	M	isocitrate dehydrogenase [EC:1.1.1.42] [RN:R01899 R00268]	Methylaspartate cycle	Organic Nitrogen	Amino Acid metabolism	NA
P781	Father	P781_bin.6.orig_PS3946	K01755	2	MK	argininosuccinate lyase [EC:4.3.2.1] [RN:R01086]	Urea cycle	Organic Nitrogen	Amino Acid metabolism	NA
P781	Father	P781_bin.6.orig_PS3946	K00133	2	MK	aspartate-semialdehyde dehydrogenase [EC:1.2.1.11] [RN:R02291]	Lysine biosynthesis, succinyl-DAP pathway, aspartate => lysine	Organic Nitrogen	Amino Acid metabolism	NA
P781	Father	P781_bin.6.orig_PS3946	K00133	2	MK	aspartate-semialdehyde dehydrogenase [EC:1.2.1.11] [RN:R02291]	Methionine biosynthesis, apartate => homoserine => methionine	Organic Nitrogen	Amino Acid metabolism	NA
P781	Father	P781_bin.6.orig_PS3946	K00133	2	MK	aspartate-semialdehyde dehydrogenase [EC:1.2.1.11] [RN:R02291]	Threonine biosynthesis, aspartate => homoserine => threonine	Organic Nitrogen	Amino Acid metabolism	NA
P781	Father	P781_bin.6.orig_PS3946	K00133	2	MK	aspartate-semialdehyde dehydrogenase [EC:1.2.1.11] [RN:R02291]	Lysine biosynthesis, acetyl-DAP pathway, aspartate => lysine	Organic Nitrogen	Amino Acid metabolism	NA
P781	Father	P781_bin.6.orig_PS3946	K00133	2	MK	aspartate-semialdehyde dehydrogenase [EC:1.2.1.11] [RN:R02291]	Lysine biosynthesis, DAP dehydrogenase pathway, aspartate => lysine	Organic Nitrogen	Amino Acid metabolism	NA
P781	Father	P781_bin.6.orig_PS3946	K00133	2	MK	aspartate-semialdehyde dehydrogenase [EC:1.2.1.11] [RN:R02291]	Lysine biosynthesis, DAP aminotransferase pathway, aspartate => lysine	Organic Nitrogen	Amino Acid metabolism	NA
P781	Father	P781_bin.6.orig_PS3946	K16926	2	M	htsT; energy-coupling factor transport system substrate-specific component	Energy-coupling factor transport system	Transporters	Transporters	NA
P781	Father	P781_bin.6.orig_PS3946	K00800	2	M	3-phosphoshikimate 1-carboxyvinyltransferase [EC:2.5.1.19] [RN:R03460]	Shikimate pathway, phosphoenolpyruvate + erythrose-4P => chorismate	Organic Nitrogen	Amino Acid metabolism	NA
P781	Father	P781_bin.6.orig_PS3946	K04517	2	M	prephenate dehydrogenase [EC:1.3.1.12] [RN:R01728]	Tyrosine biosynthesis, chorismate => tyrosine	Organic Nitrogen	Amino Acid metabolism	NA
P781	Father	P781_bin.6.orig_PS3946	K05942	2	MK	citrate (Re)-synthase [EC:2.3.3.3] [RN:R00351]	Citrate cycle (TCA cycle, Krebs cycle)	carbon utilization	Carbon metabolism	TCA
P781	Father	P781_bin.6.orig_PS3946	K05942	2	MK	citrate (Re)-synthase [EC:2.3.3.3] [RN:R00351]	Citrate cycle, first carbon oxidation, oxaloacetate => 2-oxoglutarate	carbon utilization	Carbon metabolism	TCA
P781	Father	P781_bin.6.orig_PS3946	K00031	2	M	isocitrate dehydrogenase [EC:1.1.1.42 1.1.1.41] [RN:R01899 R00268 R00267 R00709]	Citrate cycle (TCA cycle, Krebs cycle)	carbon utilization	Carbon metabolism	TCA
P781	Father	P781_bin.6.orig_PS3946	K00031	2	M	isocitrate dehydrogenase [EC:1.1.1.42 1.1.1.41] [RN:R01899 R00268 R00267 R00709]	Citrate cycle, first carbon oxidation, oxaloacetate => 2-oxoglutarate	carbon utilization	Carbon metabolism	TCA
P781	Father	P781_bin.6.orig_PS3946	K00031	2	M	isocitrate dehydrogenase [EC:1.1.1.42] [RN:R00267]	Reductive citrate cycle (Arnon-Buchanan cycle)	Energy	Energy metabolism	NA
P781	Father	P781_bin.6.orig_PS3946	K00031	2	M	isocitrate dehydrogenase [EC:1.1.1.42] [RN:R01899 R00268]	Methylaspartate cycle	Organic Nitrogen	Amino Acid metabolism	NA
P781	Father	P781_bin.6.orig_PS3946	K01938	2	M	formate--tetrahydrofolate ligase [EC:6.3.4.3] [RN:R00943]	Reductive acetyl-CoA pathway (Wood-Ljungdahl pathway)	Energy	Energy metabolism	NA
P781	Father	P781_bin.6.orig_PS3946	K01491	2	MK	methylenetetrahydrofolate dehydrogenase (NADP+) / methenyltetrahydrofolate cyclohydrolase [EC:1.5.1.5 3.5.4.9] [RN:R01655 R01220]	Reductive acetyl-CoA pathway (Wood-Ljungdahl pathway)	Energy	Energy metabolism	NA
P781	Father	P781_bin.6.orig_PS3946	K14170	2	MK	chorismate mutase [EC:5.4.99.5] [RN:R01715]	Phenylalanine biosynthesis, chorismate => phenylalanine	Organic Nitrogen	Amino Acid metabolism	NA
P781	Father	P781_bin.6.orig_PS3946	K14170	2	MK	chorismate mutase [EC:5.4.99.5] [RN:R01715]	Tyrosine biosynthesis, chorismate => tyrosine	Organic Nitrogen	Amino Acid metabolism	NA
P781	Father	P781_bin.6.orig_PS3946	K02916	2	M	large subunit ribosomal protein L35	Ribosome, bacteria	MISC	Regulation systems	NA
P781	Father	P781_bin.6.orig_PS3946	K02887	2	M	large subunit ribosomal protein L20	Ribosome, bacteria	MISC	Regulation systems	NA
P781	Father	P781_bin.6.orig_PS3946	K01784	2	MK	GALE; UDP-Glc -> UDP-Gal [EC:5.1.3.2]	Nucleotide sugar biosynthesis, eukaryotes	MISC	Regulation systems	Nucleotide
P781	Father	P781_bin.6.orig_PS3946	K01784	2	MK	UDP-glucose 4-epimerase [EC:5.1.3.2] [RN:R00291]	Galactose degradation, Leloir pathway, galactose => alpha-D-glucose-1P	carbon utilization	Carbon metabolism	glycolysis
P781	Father	P781_bin.6.orig_PS3946	K01784	2	MK	UDP-glucose 4-epimerase	Galactose metabolism	carbon utilization (Woodcroft)	Sugar degradation	galactose degradation
P781	Father	P781_bin.6.orig_PS3946	K02956	2	M	small subunit ribosomal protein S15	Ribosome, bacteria	MISC	Regulation systems	NA
P781	Father	P781_bin.6.orig_PS3946	K02956	2	M	small subunit ribosomal protein S15	Ribosome, archaea	MISC	Regulation systems	NA
P781	Father	P781_bin.6.orig_PS3946	K02190	2	M	cbiK; sirohydrochlorin cobaltochelatase [EC:4.99.1.3]	Cobalamin biosynthesis, precorrin2 => cobinamide	MISC	Co-factor biosynthesis	NA
P781	Father	P781_bin.6.orig_PS3947	K02884	2	M	large subunit ribosomal protein L19	Ribosome, bacteria	MISC	Regulation systems	NA
P781	Father	P781_bin.6.orig_PS3947	K02959	2	M	small subunit ribosomal protein S16	Ribosome, bacteria	MISC	Regulation systems	NA
P781	Father	P781_bin.6.orig_PS3947	K01754	2	MK	threonine dehydratase [EC:4.3.1.19] [RN:R00996]	Isoleucine biosynthesis, threonine => 2-oxobutanoate => isoleucine	Organic Nitrogen	Amino Acid metabolism	NA
P781	Father	P781_bin.6.orig_PS3947	K02911	2	M	large subunit ribosomal protein L32	Ribosome, bacteria	MISC	Regulation systems	NA
P781	Father	P781_bin.6.orig_PS3947	K02028	2	M	ABC.PA.A; polar amino acid transport system ATP-binding protein [EC:7.4.2.1]	Putative polar amino acid transport system	Transporters	Transporters	NA
P781	Father	P781_bin.6.orig_PS3947	K02028	2	M	ABC.PA.A; polar amino acid transport system ATP-binding protein [EC:7.4.2.1]	Putative polar amino acid transport system	Transporters	Transporters	NA
P781	Father	P781_bin.6.orig_PS3947	K17077	2	M	artQ; arginine/lysine/histidine transport system permease protein	Arginine/lysine/histidine transport system	Transporters	Transporters	NA
P781	Father	P781_bin.6.orig_PS3947	K02909	2	M	large subunit ribosomal protein L31	Ribosome, bacteria	MISC	Regulation systems	NA
P781	Father	P781_bin.6.orig_PS3947	K00027	2	M	malate dehydrogenase (oxaloacetate-decarboxylating)	TCA /Reductive TCA	carbon utilization	Carbon metabolism	TCA
P781	Father	P781_bin.6.orig_PS3947	K01714	2	MK	4-hydroxy-tetrahydrodipicolinate synthase [EC:4.3.3.7] [RN:R10147]	Lysine biosynthesis, succinyl-DAP pathway, aspartate => lysine	Organic Nitrogen	Amino Acid metabolism	NA
P781	Father	P781_bin.6.orig_PS3947	K01714	2	MK	4-hydroxy-tetrahydrodipicolinate synthase [EC:4.3.3.7] [RN:R10147]	Lysine biosynthesis, acetyl-DAP pathway, aspartate => lysine	Organic Nitrogen	Amino Acid metabolism	NA
P781	Father	P781_bin.6.orig_PS3947	K01714	2	MK	4-hydroxy-tetrahydrodipicolinate synthase [EC:4.3.3.7] [RN:R10147]	Lysine biosynthesis, DAP dehydrogenase pathway, aspartate => lysine	Organic Nitrogen	Amino Acid metabolism	NA
P781	Father	P781_bin.6.orig_PS3947	K01714	2	MK	4-hydroxy-tetrahydrodipicolinate synthase [EC:4.3.3.7] [RN:R10147]	Lysine biosynthesis, DAP aminotransferase pathway, aspartate => lysine	Organic Nitrogen	Amino Acid metabolism	NA
P781	Father	P781_bin.6.orig_PS3947	K01778	2	M	diaminopimelate epimerase [EC:5.1.1.7] [RN:R02735]	Lysine biosynthesis, succinyl-DAP pathway, aspartate => lysine	Organic Nitrogen	Amino Acid metabolism	NA
P781	Father	P781_bin.6.orig_PS3947	K01778	2	M	diaminopimelate epimerase [EC:5.1.1.7] [RN:R02735]	Lysine biosynthesis, acetyl-DAP pathway, aspartate => lysine	Organic Nitrogen	Amino Acid metabolism	NA
P781	Father	P781_bin.6.orig_PS3947	K01778	2	M	diaminopimelate epimerase [EC:5.1.1.7] [RN:R02735]	Lysine biosynthesis, DAP aminotransferase pathway, aspartate => lysine	Organic Nitrogen	Amino Acid metabolism	NA
P781	Father	P781_bin.6.orig_PS3947	K03737	2	M	pyruvate:ferredoxin oxidoreductase [EC:1.2.7.1] [RN:R01196]	Pyruvate oxidation, pyruvate => acetyl-CoA	carbon utilization	ZOther functions	NA
P781	Father	P781_bin.6.orig_PS3947	K03737	2	M	pyruvate-ferredoxin/flavodoxin oxidoreductase [EC:1.2.7.1 1.2.7.-] [RN:R01196 R10866]	Reductive citrate cycle (Arnon-Buchanan cycle)	Energy	Energy metabolism	NA
P781	Father	P781_bin.6.orig_PS3947	K02500	2	MK	imidazole glycerol-phosphate synthase [EC:4.3.2.10] [RN:R04558]	Histidine biosynthesis, PRPP => histidine	Organic Nitrogen	Amino Acid metabolism	NA
P781	Father	P781_bin.6.orig_PS3947	K04041	2	M	fructose-1,6-bisphosphatase [EC:3.1.3.11] [RN:R04780]	Gluconeogenesis, oxaloacetate => fructose-6P	carbon utilization	Carbon metabolism	glycolysis
P781	Father	P781_bin.6.orig_PS3947	K04041	2	M	fructose-1,6-bisphosphatase [EC:3.1.3.11] [RN:R00762]	Reductive pentose phosphate cycle (Calvin cycle)	Energy	Energy metabolism	NA
P781	Father	P781_bin.6.orig_PS3947	K04041	2	M	fructose-1,6-bisphosphatase [EC:3.1.3.11] [RN:R00762]	Reductive pentose phosphate cycle, glyceraldehyde-3P => ribulose-5P	Energy	Energy metabolism	NA
P781	Father	P781_bin.6.orig_PS3950	K00558	2	M	DNA (cytosine-5-)-methyltransferase [EC:2.1.1.37] [RN:R04858]	Methionine degradation	Organic Nitrogen	Amino Acid metabolism	NA
P781	Father	P781_bin.6.orig_PS3950	K02760	2	M	PTS-Cel-EIIB; PTS system, cellobiose-specific IIB component	PTS system, cellobiose-specific II component	Transporters	Transporters	NA
P781	Father	P781_bin.6.orig_PS3950	K02914	2	M	large subunit ribosomal protein L34	Ribosome, bacteria	MISC	Regulation systems	NA
P788	Father	P788_bin.1.strict_PS3993	K02004	1	M	ABC.CD.P;	Putative ABC transport system	Transporters	Transporters	NA
P788	Father	P788_bin.1.strict_PS3993	K00558	1	M	DNA (cytosine-5-)-methyltransferase [EC:2.1.1.37] [RN:R04858]	Methionine degradation	Organic Nitrogen	Amino Acid metabolism	NA
P788	Father	P788_bin.10.orig_PS3960	M50A	2	M	Catlytic type: Metallo; cleaves a Leu-Cys bond in the first transmembrane helix of the substrate; cleavage occurs within, or very close to, membranes	Metallo-endopeptidases	Organic Nitrogen	Peptidase	NA
P788	Father	P788_bin.16.orig_PS3983	K01810	2	M	glucose-6-phosphate isomerase [EC:5.3.1.9] [RN:R02740 R02739]	Pentose phosphate pathway (Pentose phosphate cycle)	carbon utilization	Carbon metabolism	pentose pathway
P788	Father	P788_bin.16.orig_PS3983	K01810	2	M	glucose-6-phosphate isomerase [EC:5.3.1.9] [RN:R02740]	Glycolysis (Embden-Meyerhof pathway), glucose => pyruvate	carbon utilization	Carbon metabolism	glycolysis
P788	Father	P788_bin.16.orig_PS3983	K00605	2	M	glycine cleavage system [RN:R01221]	Photorespiration	Energy	Energy metabolism	NA
P788	Father	P788_bin.16.orig_PS3983	K02913	2	M	large subunit ribosomal protein L33	Ribosome, bacteria	MISC	Regulation systems	NA
P788	Father	P788_bin.16.orig_PS3983	K02902	2	M	large subunit ribosomal protein L28	Ribosome, bacteria	MISC	Regulation systems	NA
P788	Father	P788_bin.16.orig_PS3983	K02909	2	M	large subunit ribosomal protein L31	Ribosome, bacteria	MISC	Regulation systems	NA
P788	Father	P788_bin.16.orig_PS3985	K01885	2	MK	glutamyl-tRNA synthetase [EC:6.1.1.17] [RN:R05578]	Siroheme biosynthesis, glutamate => siroheme	MISC	Co-factor biosynthesis	NA
P788	Father	P788_bin.16.orig_PS3985	K01785	2	M	aldose 1-epimerase [EC:5.1.3.3] [RN:R10619]	Galactose degradation, Leloir pathway, galactose => alpha-D-glucose-1P	carbon utilization	Carbon metabolism	glycolysis
P788	Father	P788_bin.16.orig_PS3985	K01785	2	M	aldose 1-epimerase	Galactose metabolism	carbon utilization (Woodcroft)	Sugar degradation	galactose degradation
P788	Father	P788_bin.16.orig_PS3985	K00937	2	M	polyphosphate kinase ???	Cytochrome d ubiquinol oxidase	Energy	Energy metabolism	NA
P788	Father	P788_bin.16.orig_PS3985	K01809	2	MK	mannose-6-phosphate isomerase	Fructose and mannose metabolism	carbon utilization (Woodcroft)	Sugar degradation	mannose degradation
P788	Father	P788_bin.16.orig_PS3985	K00849	2	MK	galactokinase [EC:2.7.1.6] [RN:R01092]	Nucleotide sugar biosynthesis, galactose => UDP-galactose	MISC	Regulation systems	Nucleotide
P788	Father	P788_bin.16.orig_PS3985	K00849	2	MK	galactokinase [EC:2.7.1.6] [RN:R01092]	Galactose degradation, Leloir pathway, galactose => alpha-D-glucose-1P	carbon utilization	Carbon metabolism	glycolysis
P788	Father	P788_bin.16.orig_PS3985	K00849	2	MK	galactokinase	Galactose metabolism	carbon utilization (Woodcroft)	Sugar degradation	galactose degradation
P788	Father	P788_bin.16.orig_PS3985	M95	2	M	Catlytic type: Metallo; member is abylysin (Pyrococcus abyssi)	NA	Organic Nitrogen	Peptidase	NA
P788	Father	P788_bin.16.orig_PS3985	K01783	2	MK	ribulose-phosphate 3-epimerase [EC:5.1.3.1] [RN:R01529]	Pentose phosphate pathway (Pentose phosphate cycle)	carbon utilization	Carbon metabolism	pentose pathway
P788	Father	P788_bin.16.orig_PS3985	K01783	2	MK	ribulose-phosphate 3-epimerase [EC:5.1.3.1] [RN:R01529]	Pentose phosphate pathway, non-oxidative phase, fructose 6P => ribose 5P	carbon utilization	Carbon metabolism	pentose pathway
P788	Father	P788_bin.16.orig_PS3985	K00027	2	M	malate dehydrogenase (oxaloacetate-decarboxylating)	TCA /Reductive TCA	carbon utilization	Carbon metabolism	TCA
P788	Father	P788_bin.16.orig_PS3985	C10	2	M	Catlytic type: Cysteine; broad specificity with a hydrophobic residue in the P2 position	Bacterial cysteine endopeptidases	Organic Nitrogen	Peptidase	NA
P788	Father	P788_bin.16.orig_PS3985	K01735	2	MK	3-dehydroquinate synthase [EC:4.2.3.4] [RN:R03083]	Shikimate pathway, phosphoenolpyruvate + erythrose-4P => chorismate	Organic Nitrogen	Amino Acid metabolism	NA
P788	Father	P788_bin.16.orig_PS3985	K01808	2	MK	ribose 5-phosphate isomerase [EC:5.3.1.6] [RN:R01056]	Pentose phosphate pathway (Pentose phosphate cycle)	carbon utilization	Carbon metabolism	pentose pathway
P788	Father	P788_bin.16.orig_PS3985	K01808	2	MK	ribose 5-phosphate isomerase [EC:5.3.1.6] [RN:R01056]	Pentose phosphate pathway, non-oxidative phase, fructose 6P => ribose 5P	carbon utilization	Carbon metabolism	pentose pathway
P788	Father	P788_bin.16.orig_PS3985	K01808	2	MK	ribose 5-phosphate isomerase [EC:5.3.1.6] [RN:R01056]	Reductive pentose phosphate cycle (Calvin cycle)	Energy	Energy metabolism	NA
P788	Father	P788_bin.16.orig_PS3985	K01808	2	MK	ribose 5-phosphate isomerase [EC:5.3.1.6] [RN:R01056]	Reductive pentose phosphate cycle, glyceraldehyde-3P => ribulose-5P	Energy	Energy metabolism	NA
P788	Father	P788_bin.17.orig_PS3989	K00943	2	M	dTMP kinase [EC:2.7.4.9] [RN:R02094]	Pyrimidine deoxyribonuleotide biosynthesis, CDP/CTP => dCDP/dCTP,dTDP/dTTP	MISC	Regulation systems	Nucleotide
P788	Father	P788_bin.24.strict_PS4013	I39	2	M	interact with endopeptidases regardless of catalytic type	Mammalian alpha-macroglobulin and other large homologous proteins that interact with endopeptidases regardless of catalytic type	Organic Nitrogen	Peptidase	NA
P788	Father	P788_bin.24.strict_PS4013	K19222	2	M	1,4-dihydroxy-2-naphthoyl-CoA hydrolase	Menaquinone biosynthesis	MISC	ZOther functions	NA
P788	Father	P788_bin.24.strict_PS4013	K00651	2	M	homoserine O-succinyltransferase [EC:2.3.1.46] [RN:R01777]	Methionine biosynthesis, apartate => homoserine => methionine	Organic Nitrogen	Amino Acid metabolism	NA
P788	Father	P788_bin.24.strict_PS4013	K11645	2	M	fructose-bisphosphate aldolase [EC:4.1.2.13] [RN:R01070]	Glycolysis (Embden-Meyerhof pathway), glucose => pyruvate	carbon utilization	Carbon metabolism	glycolysis
P788	Father	P788_bin.24.strict_PS4013	K11645	2	M	fructose-bisphosphate aldolase [EC:4.1.2.13] [RN:R01070]	Gluconeogenesis, oxaloacetate => fructose-6P	carbon utilization	Carbon metabolism	glycolysis
P788	Father	P788_bin.24.strict_PS4014	M26	1	M	Catlytic type: Metallo; cleaves the heavy chain of human IgA1 at the Pro227-Thr228 bond; tightly associated with the bacterial cell surface	Endopeptidases	Organic Nitrogen	Peptidase	NA
P788	Father	P788_bin.24.strict_PS4014	K11720	2	M	lptG; lipopolysaccharide export system permease protein	Lipopolysaccharide export system	Transporters	Transporters	NA
P788	Father	P788_bin.24.strict_PS4014	K01805	2	M	xylose isomerase	Fructose and mannose metabolism	carbon utilization (Woodcroft)	Sugar degradation	xylose degradation (isomerase pathway)
P788	Father	P788_bin.24.strict_PS4014	K02004	2	M	ABC.CD.P;	Putative ABC transport system	Transporters	Transporters	NA
P788	Father	P788_bin.24.strict_PS4014	K04069	2	M	pyruvate formate lyase activating enzyme	pyruvate metabolism	carbon utilization	ZOther functions	NA
P788	Father	P788_bin.30.strict_PS4035	K00615	2	MK	transketolase [EC:2.2.1.1] [RN:R01641]	Pentose phosphate pathway (Pentose phosphate cycle)	carbon utilization	Carbon metabolism	pentose pathway
P788	Father	P788_bin.30.strict_PS4035	K00615	2	MK	transketolase [EC:2.2.1.1] [RN:R01830 R01641]	Pentose phosphate pathway, non-oxidative phase, fructose 6P => ribose 5P	carbon utilization	Carbon metabolism	pentose pathway
P788	Father	P788_bin.30.strict_PS4035	K00615	2	MK	transketolase [EC:2.2.1.1] [RN:R01067 R01641]	Reductive pentose phosphate cycle (Calvin cycle)	Energy	Energy metabolism	NA
P788	Father	P788_bin.30.strict_PS4035	K00615	2	MK	transketolase [EC:2.2.1.1] [RN:R01067 R01641]	Reductive pentose phosphate cycle, glyceraldehyde-3P => ribulose-5P	Energy	Energy metabolism	NA
P788	Father	P788_bin.30.strict_PS4035	K00615	2	MK	transketolase [EC:2.2.1.1] [RN:R01641]	Pentose phosphate pathway (Pentose phosphate cycle)	carbon utilization	Carbon metabolism	pentose pathway
P788	Father	P788_bin.30.strict_PS4035	K00615	2	MK	transketolase [EC:2.2.1.1] [RN:R01830 R01641]	Pentose phosphate pathway, non-oxidative phase, fructose 6P => ribose 5P	carbon utilization	Carbon metabolism	pentose pathway
P788	Father	P788_bin.30.strict_PS4035	K00615	2	MK	transketolase [EC:2.2.1.1] [RN:R01067 R01641]	Reductive pentose phosphate cycle (Calvin cycle)	Energy	Energy metabolism	NA
P788	Father	P788_bin.30.strict_PS4035	K00615	2	MK	transketolase [EC:2.2.1.1] [RN:R01067 R01641]	Reductive pentose phosphate cycle, glyceraldehyde-3P => ribulose-5P	Energy	Energy metabolism	NA
P788	Father	P788_bin.37.orig_PS4052	K04486	2	M	histidinol-phosphatase [EC:3.1.3.15] [RN:R03013]	Histidine biosynthesis, PRPP => histidine	Organic Nitrogen	Amino Acid metabolism	NA
P788	Father	P788_bin.37.orig_PS4052	K02970	2	M	small subunit ribosomal protein S21	Ribosome, bacteria	MISC	Regulation systems	NA
P788	Father	P788_bin.41.orig_PS4064	M24B	2	M	Catlytic type: Metallo; cleave the bond XaaPro; found in eukaryotes associated with collagen recycling	Exopeptidases that require co-catalytic ions of cobalt or manganese	Organic Nitrogen	Peptidase	NA
P788	Father	P788_bin.42.strict_PS4065	K02967	2	M	small subunit ribosomal protein S2	Ribosome, bacteria	MISC	Regulation systems	NA
P788	Father	P788_bin.42.strict_PS4065	K02967	2	M	small subunit ribosomal protein S2	Ribosome, archaea	MISC	Regulation systems	NA
P788	Father	P788_bin.42.strict_PS4065	K03778	2	MK	D-lactate dehydrogenase	fermentation-	carbon utilization	ZOther functions	NA
P788	Father	P788_bin.43.orig_PS4069	K00826	2	M	branched-chain amino acid aminotransferase [EC:2.6.1.42] [RN:R01214 R02199]	Valine/isoleucine biosynthesis, pyruvate => valine / 2-oxobutanoate => isoleucine	Organic Nitrogen	Amino Acid metabolism	NA
P788	Father	P788_bin.43.orig_PS4069	K00826	2	M	branched-chain amino acid aminotransferase [EC:2.6.1.42] [RN:R01090]	Leucine degradation, leucine => acetoacetate + acetyl-CoA	Organic Nitrogen	Amino Acid metabolism	NA
P788	Father	P788_bin.43.orig_PS4069	K00826	2	M	branched-chain amino acid aminotransferase [EC:2.6.1.42] [RN:R02199]	Isoleucine biosynthesis, threonine => 2-oxobutanoate => isoleucine	Organic Nitrogen	Amino Acid metabolism	NA
P788	Father	P788_bin.6.strict_PS4074	K02030	2	M	ABC.PA.S; polar amino acid transport system substrate-binding protein	Putative polar amino acid transport system	Transporters	Transporters	NA
P788	Father	P788_bin.6.strict_PS4074	K02030	2	M	ABC.PA.S; polar amino acid transport system substrate-binding protein	Putative polar amino acid transport system	Transporters	Transporters	NA
P788	Father	P788_bin.6.strict_PS4074	K02029	2	M	ABC.PA.P; polar amino acid transport system permease protein	Putative polar amino acid transport system	Transporters	Transporters	NA
P788	Father	P788_bin.6.strict_PS4074	K02029	2	M	ABC.PA.P; polar amino acid transport system permease protein	Putative polar amino acid transport system	Transporters	Transporters	NA
P788	Father	P788_bin.6.strict_PS4074	K01810	2	M	glucose-6-phosphate isomerase [EC:5.3.1.9] [RN:R02740 R02739]	Pentose phosphate pathway (Pentose phosphate cycle)	carbon utilization	Carbon metabolism	pentose pathway
P788	Father	P788_bin.6.strict_PS4074	K01810	2	M	glucose-6-phosphate isomerase [EC:5.3.1.9] [RN:R02740]	Glycolysis (Embden-Meyerhof pathway), glucose => pyruvate	carbon utilization	Carbon metabolism	glycolysis
P788	Father	P788_bin.6.strict_PS4075	K03737	2	M	pyruvate:ferredoxin oxidoreductase [EC:1.2.7.1] [RN:R01196]	Pyruvate oxidation, pyruvate => acetyl-CoA	carbon utilization	ZOther functions	NA
P788	Father	P788_bin.6.strict_PS4075	K03737	2	M	pyruvate-ferredoxin/flavodoxin oxidoreductase [EC:1.2.7.1 1.2.7.-] [RN:R01196 R10866]	Reductive citrate cycle (Arnon-Buchanan cycle)	Energy	Energy metabolism	NA
P788	Father	P788_bin.6.strict_PS4075	K02026	2	M	ABC.MS.P1; multiple sugar transport system permease protein	Putative multiple sugar transport system	Transporters	Transporters	NA
P788	Father	P788_bin.6.strict_PS4077	GH13	2	M	GH13 alpha-amylase (EC 3.2.1.1); pullulanase (EC 3.2.1.41); cyclomaltodextrin glucanotransferase (EC 2.4.1.19); cyclomaltodextrinase (EC 3.2.1.54); trehalose-6-phosphate hydrolase (EC 3.2.1.93); oligo-alpha-glucosidase (EC 3.2.1.10); maltogenic amylase (EC 3.2.1.133); neopullulanase (EC 3.2.1.135); alpha-glucosidase (EC 3.2.1.20); maltotetraose-forming alpha-amylase (EC 3.2.1.60); isoamylase (EC …	Glycoside Hydrolases	carbon utilization	Carbohydrate metabolism	Starch Backbone Cleavage
P803	Father	P803_bin.1.orig_PS4102	M95	2	M	Catlytic type: Metallo; member is abylysin (Pyrococcus abyssi)	NA	Organic Nitrogen	Peptidase	NA
P803	Father	P803_bin.1.orig_PS4102	C110	2	M	Catlytic type: Cysteine	Cysteine endopeptidases	Organic Nitrogen	Peptidase	NA
P803	Father	P803_bin.1.orig_PS4102	K00088	2	M	IMP dehydrogenase [EC:1.1.1.205] [RN:R01130]	Guanine ribonucleotide biosynthesis IMP => GDP,GTP	MISC	Regulation systems	Nucleotide
P803	Father	P803_bin.16.strict_PS4091	K00615	2	MK	transketolase [EC:2.2.1.1] [RN:R01641]	Pentose phosphate pathway (Pentose phosphate cycle)	carbon utilization	Carbon metabolism	pentose pathway
P803	Father	P803_bin.16.strict_PS4091	K00615	2	MK	transketolase [EC:2.2.1.1] [RN:R01830 R01641]	Pentose phosphate pathway, non-oxidative phase, fructose 6P => ribose 5P	carbon utilization	Carbon metabolism	pentose pathway
P803	Father	P803_bin.16.strict_PS4091	K00615	2	MK	transketolase [EC:2.2.1.1] [RN:R01067 R01641]	Reductive pentose phosphate cycle (Calvin cycle)	Energy	Energy metabolism	NA
P803	Father	P803_bin.16.strict_PS4091	K00615	2	MK	transketolase [EC:2.2.1.1] [RN:R01067 R01641]	Reductive pentose phosphate cycle, glyceraldehyde-3P => ribulose-5P	Energy	Energy metabolism	NA
P803	Father	P803_bin.16.strict_PS4091	K00615	2	MK	transketolase [EC:2.2.1.1] [RN:R01641]	Pentose phosphate pathway (Pentose phosphate cycle)	carbon utilization	Carbon metabolism	pentose pathway
P803	Father	P803_bin.16.strict_PS4091	K00615	2	MK	transketolase [EC:2.2.1.1] [RN:R01830 R01641]	Pentose phosphate pathway, non-oxidative phase, fructose 6P => ribose 5P	carbon utilization	Carbon metabolism	pentose pathway
P803	Father	P803_bin.16.strict_PS4091	K00615	2	MK	transketolase [EC:2.2.1.1] [RN:R01067 R01641]	Reductive pentose phosphate cycle (Calvin cycle)	Energy	Energy metabolism	NA
P803	Father	P803_bin.16.strict_PS4091	K00615	2	MK	transketolase [EC:2.2.1.1] [RN:R01067 R01641]	Reductive pentose phosphate cycle, glyceraldehyde-3P => ribulose-5P	Energy	Energy metabolism	NA
P803	Father	P803_bin.18.orig_PS4095	K00558	2	M	DNA (cytosine-5-)-methyltransferase [EC:2.1.1.37] [RN:R04858]	Methionine degradation	Organic Nitrogen	Amino Acid metabolism	NA
P803	Father	P803_bin.18.orig_PS4095	K02968	2	M	small subunit ribosomal protein S20	Ribosome, bacteria	MISC	Regulation systems	NA
P803	Father	P803_bin.18.orig_PS4095	GH13	2	M	GH13 alpha-amylase (EC 3.2.1.1); pullulanase (EC 3.2.1.41); cyclomaltodextrin glucanotransferase (EC 2.4.1.19); cyclomaltodextrinase (EC 3.2.1.54); trehalose-6-phosphate hydrolase (EC 3.2.1.93); oligo-alpha-glucosidase (EC 3.2.1.10); maltogenic amylase (EC 3.2.1.133); neopullulanase (EC 3.2.1.135); alpha-glucosidase (EC 3.2.1.20); maltotetraose-forming alpha-amylase (EC 3.2.1.60); isoamylase (EC …	Glycoside Hydrolases	carbon utilization	Carbohydrate metabolism	Starch Backbone Cleavage
P803	Father	P803_bin.18.orig_PS4095	K00847	2	M	fructokinase	Fructose and mannose metabolism	carbon utilization (Woodcroft)	Sugar degradation	fructose degradation
P803	Father	P803_bin.18.orig_PS4095	GH13	2	M	GH13 alpha-amylase (EC 3.2.1.1); pullulanase (EC 3.2.1.41); cyclomaltodextrin glucanotransferase (EC 2.4.1.19); cyclomaltodextrinase (EC 3.2.1.54); trehalose-6-phosphate hydrolase (EC 3.2.1.93); oligo-alpha-glucosidase (EC 3.2.1.10); maltogenic amylase (EC 3.2.1.133); neopullulanase (EC 3.2.1.135); alpha-glucosidase (EC 3.2.1.20); maltotetraose-forming alpha-amylase (EC 3.2.1.60); isoamylase (EC …	Glycoside Hydrolases	carbon utilization	Carbohydrate metabolism	Starch Backbone Cleavage
P803	Father	P803_bin.18.orig_PS4095	K00821	2	M	N-succinyldiaminopimelate aminotransferase [EC:2.6.1.17] [RN:R04475]	Lysine biosynthesis, succinyl-DAP pathway, aspartate => lysine	Organic Nitrogen	Amino Acid metabolism	NA
P803	Father	P803_bin.18.orig_PS4095	K00821	2	M	acetylornithine aminotransferase [EC:2.6.1.11] [RN:R02283]	Ornithine biosynthesis, glutamate => ornithine	Organic Nitrogen	Amino Acid metabolism	NA
P803	Father	P803_bin.18.orig_PS4095	A25	2	M	Catlytic type: Aspartate; acidic residue at P1, hydrophobic at P1, Ala at P2 and an acidic residue at P4; during the germination of spores, proteins ('small acid-soluble proteins': SASP) are degraded in a process that is initiated by the 'germination protease'	A single endopeptidase	Organic Nitrogen	Peptidase	NA
P803	Father	P803_bin.19.strict_PS4096	K00615	2	MK	transketolase [EC:2.2.1.1] [RN:R01641]	Pentose phosphate pathway (Pentose phosphate cycle)	carbon utilization	Carbon metabolism	pentose pathway
P803	Father	P803_bin.19.strict_PS4096	K00615	2	MK	transketolase [EC:2.2.1.1] [RN:R01830 R01641]	Pentose phosphate pathway, non-oxidative phase, fructose 6P => ribose 5P	carbon utilization	Carbon metabolism	pentose pathway
P803	Father	P803_bin.19.strict_PS4096	K00615	2	MK	transketolase [EC:2.2.1.1] [RN:R01067 R01641]	Reductive pentose phosphate cycle (Calvin cycle)	Energy	Energy metabolism	NA
P803	Father	P803_bin.19.strict_PS4096	K00615	2	MK	transketolase [EC:2.2.1.1] [RN:R01067 R01641]	Reductive pentose phosphate cycle, glyceraldehyde-3P => ribulose-5P	Energy	Energy metabolism	NA
P803	Father	P803_bin.19.strict_PS4096	K00615	2	MK	transketolase [EC:2.2.1.1] [RN:R01641]	Pentose phosphate pathway (Pentose phosphate cycle)	carbon utilization	Carbon metabolism	pentose pathway
P803	Father	P803_bin.19.strict_PS4096	K00615	2	MK	transketolase [EC:2.2.1.1] [RN:R01830 R01641]	Pentose phosphate pathway, non-oxidative phase, fructose 6P => ribose 5P	carbon utilization	Carbon metabolism	pentose pathway
P803	Father	P803_bin.19.strict_PS4096	K00615	2	MK	transketolase [EC:2.2.1.1] [RN:R01067 R01641]	Reductive pentose phosphate cycle (Calvin cycle)	Energy	Energy metabolism	NA
P803	Father	P803_bin.19.strict_PS4096	K00615	2	MK	transketolase [EC:2.2.1.1] [RN:R01067 R01641]	Reductive pentose phosphate cycle, glyceraldehyde-3P => ribulose-5P	Energy	Energy metabolism	NA
P803	Father	P803_bin.19.strict_PS4096	GT2	2	M	GT2 cellulose synthase (EC 2.4.1.12); chitin synthase (EC 2.4.1.16); dolichyl-phosphate beta-D-mannosyltransferase (EC 2.4.1.83); dolichyl-phosphate beta-glucosyltransferase (EC 2.4.1.117); N-acetylglucosaminyltransferase (EC 2.4.1.-); N-acetylgalactosaminyltransferase (EC 2.4.1.-); hyaluronan synthase (EC 2.4.1.212); chitin oligosaccharide synthase (EC 2.4.1.-); beta-1,3-glucan synthase (EC 2.4.…	GlycosylTransferases	carbon utilization	Carbohydrate metabolism	NA
P803	Father	P803_bin.19.strict_PS4097	K00548	2	M	methionine synthase [EC:2.1.1.13 2.1.1.14] [RN:R00946 R04405]	Methionine biosynthesis, apartate => homoserine => methionine	Organic Nitrogen	Amino Acid metabolism	NA
P803	Father	P803_bin.19.strict_PS4097	K00297	2	M	methylenetetrahydrofolate reductase (NADPH) [EC:1.5.1.20] [RN:R07168]	Reductive acetyl-CoA pathway (Wood-Ljungdahl pathway)	Energy	Energy metabolism	NA
P803	Father	P803_bin.23.orig_PS4112	M82	2	M	Catlytic type: Metallo; inactivates the anti-sigma factor RsiW by performing the first of several cleavages	Endopeptidases	Organic Nitrogen	Peptidase	NA
P803	Father	P803_bin.23.orig_PS4112	K01491	2	MK	methylenetetrahydrofolate dehydrogenase (NADP+) / methenyltetrahydrofolate cyclohydrolase [EC:1.5.1.5 3.5.4.9] [RN:R01655 R01220]	Reductive acetyl-CoA pathway (Wood-Ljungdahl pathway)	Energy	Energy metabolism	NA
P803	Father	P803_bin.23.orig_PS4112	K01520	1	M	dUTP pyrophosphatase [EC:3.6.1.23] [RN:R02100]	Pyrimidine deoxyribonuleotide biosynthesis, CDP/CTP => dCDP/dCTP,dTDP/dTTP	MISC	Regulation systems	Nucleotide
P803	Father	P803_bin.24.orig_PS4121	S41A	2	M	Catlytic type: Serine; recognizes a C-terminal tripeptide, Xaa-Yaa-Zaa, in which Xaa is preferably Ala or Leu, Yaa is preferably Ala or Tyr and Zaa is preferably Ala and cleaves at a variable distance from the C-terminus; important for the degradation of incorrectly synthesized proteins	Serine endopeptidases	Organic Nitrogen	Peptidase	NA
P803	Father	P803_bin.25.strict_PS4123	GH13	2	M	GH13 alpha-amylase (EC 3.2.1.1); pullulanase (EC 3.2.1.41); cyclomaltodextrin glucanotransferase (EC 2.4.1.19); cyclomaltodextrinase (EC 3.2.1.54); trehalose-6-phosphate hydrolase (EC 3.2.1.93); oligo-alpha-glucosidase (EC 3.2.1.10); maltogenic amylase (EC 3.2.1.133); neopullulanase (EC 3.2.1.135); alpha-glucosidase (EC 3.2.1.20); maltotetraose-forming alpha-amylase (EC 3.2.1.60); isoamylase (EC …	Glycoside Hydrolases	carbon utilization	Carbohydrate metabolism	Starch Backbone Cleavage
P803	Father	P803_bin.25.strict_PS4123	K00088	2	M	IMP dehydrogenase [EC:1.1.1.205] [RN:R01130]	Guanine ribonucleotide biosynthesis IMP => GDP,GTP	MISC	Regulation systems	Nucleotide
P803	Father	P803_bin.25.strict_PS4123	GT2	2	M	GT2 cellulose synthase (EC 2.4.1.12); chitin synthase (EC 2.4.1.16); dolichyl-phosphate beta-D-mannosyltransferase (EC 2.4.1.83); dolichyl-phosphate beta-glucosyltransferase (EC 2.4.1.117); N-acetylglucosaminyltransferase (EC 2.4.1.-); N-acetylgalactosaminyltransferase (EC 2.4.1.-); hyaluronan synthase (EC 2.4.1.212); chitin oligosaccharide synthase (EC 2.4.1.-); beta-1,3-glucan synthase (EC 2.4.…	GlycosylTransferases	carbon utilization	Carbohydrate metabolism	NA
P803	Father	P803_bin.25.strict_PS4123	K01785	2	M	aldose 1-epimerase [EC:5.1.3.3] [RN:R10619]	Galactose degradation, Leloir pathway, galactose => alpha-D-glucose-1P	carbon utilization	Carbon metabolism	glycolysis
P803	Father	P803_bin.25.strict_PS4123	K01785	2	M	aldose 1-epimerase	Galactose metabolism	carbon utilization (Woodcroft)	Sugar degradation	galactose degradation
P803	Father	P803_bin.25.strict_PS4123	K01885	2	MK	glutamyl-tRNA synthetase [EC:6.1.1.17] [RN:R05578]	Siroheme biosynthesis, glutamate => siroheme	MISC	Co-factor biosynthesis	NA
P803	Father	P803_bin.25.strict_PS4123	K00558	2	M	DNA (cytosine-5-)-methyltransferase [EC:2.1.1.37] [RN:R04858]	Methionine degradation	Organic Nitrogen	Amino Acid metabolism	NA
P803	Father	P803_bin.25.strict_PS4123	GT2	2	M	GT2 cellulose synthase (EC 2.4.1.12); chitin synthase (EC 2.4.1.16); dolichyl-phosphate beta-D-mannosyltransferase (EC 2.4.1.83); dolichyl-phosphate beta-glucosyltransferase (EC 2.4.1.117); N-acetylglucosaminyltransferase (EC 2.4.1.-); N-acetylgalactosaminyltransferase (EC 2.4.1.-); hyaluronan synthase (EC 2.4.1.212); chitin oligosaccharide synthase (EC 2.4.1.-); beta-1,3-glucan synthase (EC 2.4.…	GlycosylTransferases	carbon utilization	Carbohydrate metabolism	NA
P803	Father	P803_bin.25.strict_PS4123	K01783	2	MK	ribulose-phosphate 3-epimerase [EC:5.1.3.1] [RN:R01529]	Pentose phosphate pathway (Pentose phosphate cycle)	carbon utilization	Carbon metabolism	pentose pathway
P803	Father	P803_bin.25.strict_PS4123	K01783	2	MK	ribulose-phosphate 3-epimerase [EC:5.1.3.1] [RN:R01529]	Pentose phosphate pathway, non-oxidative phase, fructose 6P => ribose 5P	carbon utilization	Carbon metabolism	pentose pathway
P803	Father	P803_bin.25.strict_PS4123	M95	2	M	Catlytic type: Metallo; member is abylysin (Pyrococcus abyssi)	NA	Organic Nitrogen	Peptidase	NA
P803	Father	P803_bin.25.strict_PS4124	K09810	2	M	ABC.LPT.A; lipoprotein-releasing system ATP-binding protein [EC:3.6.3.-]	Lipoprotein-releasing system	Transporters	Transporters	NA
P803	Father	P803_bin.25.strict_PS4124	K00891	2	M	shikimate kinase [EC:2.7.1.71] [RN:R02412]	Shikimate pathway, phosphoenolpyruvate + erythrose-4P => chorismate	Organic Nitrogen	Amino Acid metabolism	NA
P803	Father	P803_bin.25.strict_PS4124	K01714	2	MK	4-hydroxy-tetrahydrodipicolinate synthase [EC:4.3.3.7] [RN:R10147]	Lysine biosynthesis, succinyl-DAP pathway, aspartate => lysine	Organic Nitrogen	Amino Acid metabolism	NA
P803	Father	P803_bin.25.strict_PS4124	K01714	2	MK	4-hydroxy-tetrahydrodipicolinate synthase [EC:4.3.3.7] [RN:R10147]	Lysine biosynthesis, acetyl-DAP pathway, aspartate => lysine	Organic Nitrogen	Amino Acid metabolism	NA
P803	Father	P803_bin.25.strict_PS4124	K01714	2	MK	4-hydroxy-tetrahydrodipicolinate synthase [EC:4.3.3.7] [RN:R10147]	Lysine biosynthesis, DAP dehydrogenase pathway, aspartate => lysine	Organic Nitrogen	Amino Acid metabolism	NA
P803	Father	P803_bin.25.strict_PS4124	K01714	2	MK	4-hydroxy-tetrahydrodipicolinate synthase [EC:4.3.3.7] [RN:R10147]	Lysine biosynthesis, DAP aminotransferase pathway, aspartate => lysine	Organic Nitrogen	Amino Acid metabolism	NA
P803	Father	P803_bin.25.strict_PS4124	K01939	2	M	adenylosuccinate synthase [EC:6.3.4.4] [RN:R01135]	Adenine ribonucleotide biosynthesis, IMP => ADP,ATP	MISC	Regulation systems	Nucleotide
P803	Father	P803_bin.25.strict_PS4125	K00616	2	MKE	transaldolase [EC:2.2.1.2] [RN:R01827]	Pentose phosphate pathway (Pentose phosphate cycle)	carbon utilization	Carbon metabolism	pentose pathway
P803	Father	P803_bin.25.strict_PS4125	K00616	2	MKE	transaldolase [EC:2.2.1.2] [RN:R01827]	Pentose phosphate pathway, non-oxidative phase, fructose 6P => ribose 5P	carbon utilization	Carbon metabolism	pentose pathway
P803	Father	P803_bin.29.orig_PS4137	K01785	2	M	aldose 1-epimerase [EC:5.1.3.3] [RN:R10619]	Galactose degradation, Leloir pathway, galactose => alpha-D-glucose-1P	carbon utilization	Carbon metabolism	glycolysis
P803	Father	P803_bin.29.orig_PS4137	K01785	2	M	aldose 1-epimerase	Galactose metabolism	carbon utilization (Woodcroft)	Sugar degradation	galactose degradation
P803	Father	P803_bin.29.orig_PS4139	K02939	2	M	large subunit ribosomal protein L9	Ribosome, bacteria	MISC	Regulation systems	NA
P803	Father	P803_bin.29.orig_PS4139	K00847	2	M	fructokinase	Fructose and mannose metabolism	carbon utilization (Woodcroft)	Sugar degradation	fructose degradation
P803	Father	P803_bin.29.orig_PS4139	GH13	2	M	GH13 alpha-amylase (EC 3.2.1.1); pullulanase (EC 3.2.1.41); cyclomaltodextrin glucanotransferase (EC 2.4.1.19); cyclomaltodextrinase (EC 3.2.1.54); trehalose-6-phosphate hydrolase (EC 3.2.1.93); oligo-alpha-glucosidase (EC 3.2.1.10); maltogenic amylase (EC 3.2.1.133); neopullulanase (EC 3.2.1.135); alpha-glucosidase (EC 3.2.1.20); maltotetraose-forming alpha-amylase (EC 3.2.1.60); isoamylase (EC …	Glycoside Hydrolases	carbon utilization	Carbohydrate metabolism	Starch Backbone Cleavage
P803	Father	P803_bin.29.orig_PS4139	GH13	2	M	GH13 alpha-amylase (EC 3.2.1.1); pullulanase (EC 3.2.1.41); cyclomaltodextrin glucanotransferase (EC 2.4.1.19); cyclomaltodextrinase (EC 3.2.1.54); trehalose-6-phosphate hydrolase (EC 3.2.1.93); oligo-alpha-glucosidase (EC 3.2.1.10); maltogenic amylase (EC 3.2.1.133); neopullulanase (EC 3.2.1.135); alpha-glucosidase (EC 3.2.1.20); maltotetraose-forming alpha-amylase (EC 3.2.1.60); isoamylase (EC …	Glycoside Hydrolases	carbon utilization	Carbohydrate metabolism	Starch Backbone Cleavage
P803	Father	P803_bin.29.orig_PS4139	K00690	2	M	sucrose phosphorylase	Starch and sucrose metabolism	carbon utilization (Woodcroft)	Sugar degradation	sucrose degradation
P803	Father	P803_bin.29.orig_PS4139	K02963	2	M	small subunit ribosomal protein S18	Ribosome, bacteria	MISC	Regulation systems	NA
P803	Father	P803_bin.29.orig_PS4139	K02990	2	M	small subunit ribosomal protein S6	Ribosome, bacteria	MISC	Regulation systems	NA
P803	Father	P803_bin.29.orig_PS4139	K02013	2	M	ABC.FEV.A; iron complex transport system ATP-binding protein [EC:3.6.3.34]	Iron complex transport system	Transporters	Transporters	NA
P803	Father	P803_bin.29.orig_PS4140	K02911	2	M	large subunit ribosomal protein L32	Ribosome, bacteria	MISC	Regulation systems	NA
P803	Father	P803_bin.29.orig_PS4140	K00925	2	M	acetate kinase [EC:2.7.2.1] [RN:R00315]	Phosphate acetyltransferase-acetate kinase pathway, acetyl-CoA => acetate	carbon utilization	ZOther functions	NA
P803	Father	P803_bin.29.orig_PS4140	K00925	2	M	acetate kinase [EC:2.7.2.1] [RN:R00315]	Methanogenesis, acetate => methane	Energy	Energy metabolism	NA
P803	Father	P803_bin.29.orig_PS4140	K00602	2	MK	phosphoribosylaminoimidazolecarboxamide formyltransferase / IMP cyclohydrolase [EC:2.1.2.3 3.5.4.10] [RN:R04560 R01127]	Inosine monophosphate biosynthesis, PRPP + glutamine => IMP	MISC	Regulation systems	Nucleotide
P803	Father	P803_bin.29.orig_PS4140	K11176	2	M	IMP cyclohydrolase [EC:3.5.4.10] [RN:R01127]	Inosine monophosphate biosynthesis, PRPP + glutamine => IMP	MISC	Regulation systems	Nucleotide
P803	Father	P803_bin.29.orig_PS4140	M24B	2	M	Catlytic type: Metallo; cleave the bond XaaPro; found in eukaryotes associated with collagen recycling	Exopeptidases that require co-catalytic ions of cobalt or manganese	Organic Nitrogen	Peptidase	NA
P803	Father	P803_bin.29.orig_PS4140	K00640	2	M	serine O-acetyltransferase [EC:2.3.1.30] [RN:R00586]	Cysteine biosynthesis, serine => cysteine	Organic Nitrogen	Amino Acid metabolism	NA
P803	Father	P803_bin.29.orig_PS4140	K00558	2	M	DNA (cytosine-5-)-methyltransferase [EC:2.1.1.37] [RN:R04858]	Methionine degradation	Organic Nitrogen	Amino Acid metabolism	NA
P803	Father	P803_bin.29.orig_PS4140	K00548	2	M	methionine synthase [EC:2.1.1.13 2.1.1.14] [RN:R00946 R04405]	Methionine biosynthesis, apartate => homoserine => methionine	Organic Nitrogen	Amino Acid metabolism	NA
P803	Father	P803_bin.29.orig_PS4140	K02500	2	MK	imidazole glycerol-phosphate synthase [EC:4.3.2.10] [RN:R04558]	Histidine biosynthesis, PRPP => histidine	Organic Nitrogen	Amino Acid metabolism	NA
P803	Father	P803_bin.29.orig_PS4140	K01195	2	MKE	beta-glucuronidase [EC:3.2.1.31] [RN:R01478]	Glucuronate pathway (uronate pathway)	MISC	ZOther functions	NA
P803	Father	P803_bin.29.orig_PS4140	GH43	2	MK	GH43 beta-xylosidase (EC 3.2.1.37); alpha-L-arabinofuranosidase (EC 3.2.1.55); xylanase (EC 3.2.1.8); alpha-1,2-L-arabinofuranosidase (EC 3.2.1.-); exo-alpha-1,5-L-arabinofuranosidase (EC 3.2.1.-); [inverting] exo-alpha-1,5-L-arabinanase (EC 3.2.1.-); beta-1,3-xylosidase (EC 3.2.1.-); [inverting] exo-alpha-1,5-L-arabinanase (EC 3.2.1.-); [inverting] endo-alpha-1,5-L-arabinanase (EC 3.2.1.99); exo…	Glycoside Hydrolases	carbon utilization	Carbohydrate metabolism	Xyloglucan Oligo Cleavage (Hemicellulose), Arabinan Backbone Cleavage, Arabinan Oligo Cleavage
P803	Father	P803_bin.29.orig_PS4140	K01190	2	MK	beta-galactosidase	Galactose metabolism	carbon utilization (Woodcroft)	Sugar degradation	lactose degradation
P803	Father	P803_bin.3.orig_PS4148	I39	2	M	interact with endopeptidases regardless of catalytic type	Mammalian alpha-macroglobulin and other large homologous proteins that interact with endopeptidases regardless of catalytic type	Organic Nitrogen	Peptidase	NA
P803	Father	P803_bin.3.orig_PS4148	K00826	2	M	branched-chain amino acid aminotransferase [EC:2.6.1.42] [RN:R01214 R02199]	Valine/isoleucine biosynthesis, pyruvate => valine / 2-oxobutanoate => isoleucine	Organic Nitrogen	Amino Acid metabolism	NA
P803	Father	P803_bin.3.orig_PS4148	K00826	2	M	branched-chain amino acid aminotransferase [EC:2.6.1.42] [RN:R01090]	Leucine degradation, leucine => acetoacetate + acetyl-CoA	Organic Nitrogen	Amino Acid metabolism	NA
P803	Father	P803_bin.3.orig_PS4148	K00826	2	M	branched-chain amino acid aminotransferase [EC:2.6.1.42] [RN:R02199]	Isoleucine biosynthesis, threonine => 2-oxobutanoate => isoleucine	Organic Nitrogen	Amino Acid metabolism	NA
P803	Father	P803_bin.3.orig_PS4148	K01992	2	M	ABC-2.P; ABC-2 type transport system permease protein	ABC-2 type transport system	Transporters	Transporters	NA
P803	Father	P803_bin.3.orig_PS4148	K12340	2	M	tolC; outer membrane channel protein TolC	alpha-Hemolysin/cyclolysin transport system	Transporters	Transporters	NA
P803	Father	P803_bin.3.orig_PS4148	K12340	2	M	tolC; outer membrane channel protein TolC	RTX toxin transport system	Transporters	Transporters	NA
P803	Father	P803_bin.3.orig_PS4148	K00024	2	M	malate dehydrogenase [EC:1.1.1.37] [RN:R00342]	Citrate cycle (TCA cycle, Krebs cycle)	carbon utilization	Carbon metabolism	TCA
P803	Father	P803_bin.3.orig_PS4148	K00024	2	M	malate dehydrogenase [EC:1.1.1.37] [RN:R00342]	Citrate cycle, second carbon oxidation, 2-oxoglutarate => oxaloacetate	carbon utilization	Carbon metabolism	TCA
P803	Father	P803_bin.3.orig_PS4148	K00024	2	M	malate dehydrogenase [EC:1.1.1.37] [RN:R00342]	Incomplete reductive citrate cycle, acetyl-CoA => oxoglutarate	carbon utilization	Carbon metabolism	TCA
P803	Father	P803_bin.3.orig_PS4148	K00024	2	M	malate dehydrogenase [EC:1.1.1.37] [RN:R00342]	Glyoxylate cycle	carbon utilization	Carbon metabolism	glycolysis
P803	Father	P803_bin.3.orig_PS4148	K00024	2	M	malate dehydrogenase [EC:1.1.1.37] [RN:R00342]	Reductive citrate cycle (Arnon-Buchanan cycle)	Energy	Energy metabolism	NA
P803	Father	P803_bin.3.orig_PS4148	K00024	2	M	malate dehydrogenase [EC:1.1.1.37] [RN:R00342]	Dicarboxylate-hydroxybutyrate cycle	Energy	Energy metabolism	NA
P803	Father	P803_bin.3.orig_PS4148	K00024	2	M	malate dehydrogenase [EC:1.1.1.37] [RN:R00342]	Methylaspartate cycle	Organic Nitrogen	Amino Acid metabolism	NA
P803	Father	P803_bin.3.orig_PS4148	S41B	2	M	Catlytic type: Serine; recognizes a C-terminal tripeptide, Xaa-Yaa-Zaa, in which Xaa is preferably Ala or Leu, Yaa is preferably Ala or Tyr and Zaa is preferably Ala and cleaves at a variable distance from the C-terminus; important for the degradation of incorrectly synthesized proteins	Serine endopeptidases	Organic Nitrogen	Peptidase	NA
P803	Father	P803_bin.3.orig_PS4148	I39	2	M	interact with endopeptidases regardless of catalytic type	Mammalian alpha-macroglobulin and other large homologous proteins that interact with endopeptidases regardless of catalytic type	Organic Nitrogen	Peptidase	NA
P803	Father	P803_bin.3.orig_PS4148	K01195	2	M	beta-glucuronidase [EC:3.2.1.31] [RN:R01478]	Glucuronate pathway (uronate pathway)	MISC	ZOther functions	NA
P803	Father	P803_bin.3.orig_PS4149	K01190	2	MKE	beta-galactosidase	Galactose metabolism	carbon utilization (Woodcroft)	Sugar degradation	lactose degradation
P803	Father	P803_bin.3.orig_PS4149	I39	2	M	interact with endopeptidases regardless of catalytic type	Mammalian alpha-macroglobulin and other large homologous proteins that interact with endopeptidases regardless of catalytic type	Organic Nitrogen	Peptidase	NA
P803	Father	P803_bin.3.orig_PS4151	I39	2	M	interact with endopeptidases regardless of catalytic type	Mammalian alpha-macroglobulin and other large homologous proteins that interact with endopeptidases regardless of catalytic type	Organic Nitrogen	Peptidase	NA
P803	Father	P803_bin.6.strict_PS4155	K01990	2	M	ABC-2.A; ABC-2 type transport system ATP-binding protein	ABC-2 type transport system	Transporters	Transporters	NA
P803	Father	P803_bin.6.strict_PS4155	K01992	2	M	ABC-2.P; ABC-2 type transport system permease protein	ABC-2 type transport system	Transporters	Transporters	NA
P803	Father	P803_bin.6.strict_PS4155	K01666	2	MK	4-hydroxy 2-oxovalerate aldolase [EC:4.1.3.39] [RN:R00750]	Trans-cinnamate degradation, trans-cinnamate => acetyl-CoA	carbon utilization	ZOther functions	NA
P803	Father	P803_bin.6.strict_PS4155	K01666	2	MK	4-hydroxy 2-oxovalerate aldolase [EC:4.1.3.39] [RN:R00750]	Catechol meta-cleavage, catechol => acetyl-CoA / 4-methylcatechol => propanoyl-CoA	carbon utilization	ZOther functions	NA
P803	Father	P803_bin.6.strict_PS4155	K16921	2	M	ytrB; acetoin utilization transport system ATP-binding protein	Acetoin utilization transport system	Transporters	Transporters	NA
P803	Father	P803_bin.8.orig_PS4165	GH13	2	M	GH13 alpha-amylase (EC 3.2.1.1); pullulanase (EC 3.2.1.41); cyclomaltodextrin glucanotransferase (EC 2.4.1.19); cyclomaltodextrinase (EC 3.2.1.54); trehalose-6-phosphate hydrolase (EC 3.2.1.93); oligo-alpha-glucosidase (EC 3.2.1.10); maltogenic amylase (EC 3.2.1.133); neopullulanase (EC 3.2.1.135); alpha-glucosidase (EC 3.2.1.20); maltotetraose-forming alpha-amylase (EC 3.2.1.60); isoamylase (EC …	Glycoside Hydrolases	carbon utilization	Carbohydrate metabolism	Starch Backbone Cleavage
P803	Father	P803_bin.8.orig_PS4165	M24B	2	M	Catlytic type: Metallo; cleave the bond XaaPro; found in eukaryotes associated with collagen recycling	Exopeptidases that require co-catalytic ions of cobalt or manganese	Organic Nitrogen	Peptidase	NA
P816	Father	P816_bin.1.orig_PS4206	K01714	2	MK	4-hydroxy-tetrahydrodipicolinate synthase [EC:4.3.3.7] [RN:R10147]	Lysine biosynthesis, succinyl-DAP pathway, aspartate => lysine	Organic Nitrogen	Amino Acid metabolism	NA
P816	Father	P816_bin.1.orig_PS4206	K01714	2	MK	4-hydroxy-tetrahydrodipicolinate synthase [EC:4.3.3.7] [RN:R10147]	Lysine biosynthesis, acetyl-DAP pathway, aspartate => lysine	Organic Nitrogen	Amino Acid metabolism	NA
P816	Father	P816_bin.1.orig_PS4206	K01714	2	MK	4-hydroxy-tetrahydrodipicolinate synthase [EC:4.3.3.7] [RN:R10147]	Lysine biosynthesis, DAP dehydrogenase pathway, aspartate => lysine	Organic Nitrogen	Amino Acid metabolism	NA
P816	Father	P816_bin.1.orig_PS4206	K01714	2	MK	4-hydroxy-tetrahydrodipicolinate synthase [EC:4.3.3.7] [RN:R10147]	Lysine biosynthesis, DAP aminotransferase pathway, aspartate => lysine	Organic Nitrogen	Amino Acid metabolism	NA
P816	Father	P816_bin.1.orig_PS4206	K04486	2	M	histidinol-phosphatase [EC:3.1.3.15] [RN:R03013]	Histidine biosynthesis, PRPP => histidine	Organic Nitrogen	Amino Acid metabolism	NA
P816	Father	P816_bin.1.orig_PS4206	K01607	2	M	pcaC; 4-carboxymuconolactone decarboxylase [EC:4.1.1.44]	protocatechuate degradation, protocatechuate => 3-oxoadipate	carbon utilization	ZOther functions	NA
P816	Father	P816_bin.11.strict_PS4177	K00615	2	MK	transketolase [EC:2.2.1.1] [RN:R01641]	Pentose phosphate pathway (Pentose phosphate cycle)	carbon utilization	Carbon metabolism	pentose pathway
P816	Father	P816_bin.11.strict_PS4177	K00615	2	MK	transketolase [EC:2.2.1.1] [RN:R01830 R01641]	Pentose phosphate pathway, non-oxidative phase, fructose 6P => ribose 5P	carbon utilization	Carbon metabolism	pentose pathway
P816	Father	P816_bin.11.strict_PS4177	K00615	2	MK	transketolase [EC:2.2.1.1] [RN:R01067 R01641]	Reductive pentose phosphate cycle (Calvin cycle)	Energy	Energy metabolism	NA
P816	Father	P816_bin.11.strict_PS4177	K00615	2	MK	transketolase [EC:2.2.1.1] [RN:R01067 R01641]	Reductive pentose phosphate cycle, glyceraldehyde-3P => ribulose-5P	Energy	Energy metabolism	NA
P816	Father	P816_bin.11.strict_PS4177	K00615	2	MK	transketolase [EC:2.2.1.1] [RN:R01641]	Pentose phosphate pathway (Pentose phosphate cycle)	carbon utilization	Carbon metabolism	pentose pathway
P816	Father	P816_bin.11.strict_PS4177	K00615	2	MK	transketolase [EC:2.2.1.1] [RN:R01830 R01641]	Pentose phosphate pathway, non-oxidative phase, fructose 6P => ribose 5P	carbon utilization	Carbon metabolism	pentose pathway
P816	Father	P816_bin.11.strict_PS4177	K00615	2	MK	transketolase [EC:2.2.1.1] [RN:R01067 R01641]	Reductive pentose phosphate cycle (Calvin cycle)	Energy	Energy metabolism	NA
P816	Father	P816_bin.11.strict_PS4177	K00615	2	MK	transketolase [EC:2.2.1.1] [RN:R01067 R01641]	Reductive pentose phosphate cycle, glyceraldehyde-3P => ribulose-5P	Energy	Energy metabolism	NA
P816	Father	P816_bin.13.orig_PS4183	K00558	1	M	DNA (cytosine-5-)-methyltransferase [EC:2.1.1.37] [RN:R04858]	Methionine degradation	Organic Nitrogen	Amino Acid metabolism	NA
P816	Father	P816_bin.13.orig_PS4183	K16785	2	M	ecfT; energy-coupling factor transport system permease protein	Energy-coupling factor transport system	Transporters	Transporters	NA
P816	Father	P816_bin.13.orig_PS4184	K21636	2	MKE	ribonucleoside-triphosphate reductase [EC:1.17.4.2 1.1.98.6] [RN:R02022 R11636]	Pyrimidine deoxyribonuleotide biosynthesis, CDP/CTP => dCDP/dCTP,dTDP/dTTP	MISC	Regulation systems	Nucleotide
P816	Father	P816_bin.13.orig_PS4184	K01923	2	MK	phosphoribosylaminoimidazole-succinocarboxamide synthase [EC:6.3.2.6] [RN:R04591]	Inosine monophosphate biosynthesis, PRPP + glutamine => IMP	MISC	Regulation systems	Nucleotide
P816	Father	P816_bin.17.orig_PS4199	K02003	2	M	ABC.CD.A;	Putative ABC transport system	Transporters	Transporters	NA
P816	Father	P816_bin.17.orig_PS4199	K03340	2	M	diaminopimelate dehydrogenase [EC:1.4.1.16] [RN:R02755]	Lysine biosynthesis, DAP dehydrogenase pathway, aspartate => lysine	Organic Nitrogen	Amino Acid metabolism	NA
P816	Father	P816_bin.17.orig_PS4199	K17318	2	M	lplA; putative aldouronate transport system substrate-binding protein	Putative aldouronate transport system	Transporters	Transporters	NA
P816	Father	P816_bin.17.orig_PS4199	K02003	2	M	ABC.CD.A;	Putative ABC transport system	Transporters	Transporters	NA
P816	Father	P816_bin.17.orig_PS4199	GH13	2	M	GH13 alpha-amylase (EC 3.2.1.1); pullulanase (EC 3.2.1.41); cyclomaltodextrin glucanotransferase (EC 2.4.1.19); cyclomaltodextrinase (EC 3.2.1.54); trehalose-6-phosphate hydrolase (EC 3.2.1.93); oligo-alpha-glucosidase (EC 3.2.1.10); maltogenic amylase (EC 3.2.1.133); neopullulanase (EC 3.2.1.135); alpha-glucosidase (EC 3.2.1.20); maltotetraose-forming alpha-amylase (EC 3.2.1.60); isoamylase (EC …	Glycoside Hydrolases	carbon utilization	Carbohydrate metabolism	Starch Backbone Cleavage
P816	Father	P816_bin.17.orig_PS4199	K00690	2	M	sucrose phosphorylase	Starch and sucrose metabolism	carbon utilization (Woodcroft)	Sugar degradation	sucrose degradation
P816	Father	P816_bin.17.orig_PS4199	K10119	2	M	msmG; raffinose/stachyose/melibiose transport system permease protein	Raffinose/stachyose/melibiose transport system	Transporters	Transporters	NA
[truncated: 11,127 more rows]
